# Supplementary material for: Evolutionary gain and loss of a plant pattern-recognition receptor for HAMP recognition
Source: eLife. 2022 Nov 15;11:e81050. doi: 10.7554/eLife.81050 (PMC9718524; doi:10.7554/eLife.81050)
Supplement: Figure 3—figure supplement 1—source data 1. — For the western blot of C-terminal GFP tagged INR and INR-like homolog receptors, after wet transfer, nitrocellulose membranes were physically split at 75 kDA and probed separately with (1) GFP antibody (>75 kDa) and (2) actin antibody as a loading control (<75 kDa), resulting in two tiff files for each panel. [file elife-81050-fig3-figsupp1-data1.zip]

Archive with 3 entries (3 files):
- Figure 3-figure supplement 1-source data 1/Figure 3-figure supplement 1-source data 1.pdf
- Figure 3-figure supplement 1-source data 1/S1F10-0128-184955_SF3a_GFP.tif
- Figure 3-figure supplement 1-source data 1/S2F5-0128-185212_SF3a_Actin.tif
