# Supplementary material for: Evolutionary gain and loss of a plant pattern-recognition receptor for HAMP recognition
Source: eLife. 2022 Nov 15;11:e81050. doi: 10.7554/eLife.81050 (PMC9718524; doi:10.7554/eLife.81050)
Supplement: Figure 5—figure supplement 2—source data 1. — For the western blot of C-terminal GFP tagged ASR receptors, after wet transfer, nitrocellulose membranes were physically split at 75 kDA and probed separately with (1) GFP antibody (>75 kDa) and (2) actin antibody as a loading control (<75 kDa), resulting in two tiff files for each panel. [file elife-81050-fig5-figsupp2-data1.zip]

Archive with 3 entries (3 files):
- Figure 5-figure supplement 2-source data 1/Figure 5-figure supplement 2-source data 1.pdf
- Figure 5-figure supplement 2-source data 1/S1F1-0215-125551_SF3c_GFP.tif
- Figure 5-figure supplement 2-source data 1/S2F1-0215-130130_SF3c_Actin.tif
