# Supplementary material for: Evolutionary gain and loss of a plant pattern-recognition receptor for HAMP recognition
Source: eLife. 2022 Nov 15;11:e81050. doi: 10.7554/eLife.81050 (PMC9718524; doi:10.7554/eLife.81050)
Supplement: Figure 6—figure supplement 1—source data 1. — Two identical western blots were run in parallel of the C-terminal GFP tagged N4 and N4 variant constructs receptors and probed differentially with (1) GFP antibody and (2) actin antibody (A0480) as a loading control, resulting in two tiff files for each blot. [file elife-81050-fig6-figsupp1-data1.zip]

Archive with 3 entries (3 files):
- Figure 6-figure supplement 1-source data 1/Figure 6-figure supplement 1-source data 1.pdf
- Figure 6-figure supplement 1-source data 1/S1F9-0816-085652_pub.tif
- Figure 6-figure supplement 1-source data 1/S2F8-0816-102009_pub.tif
