# Supplementary material for: Evolutionary gain and loss of a plant pattern-recognition receptor for HAMP recognition
Source: eLife. 2022 Nov 15;11:e81050. doi: 10.7554/eLife.81050 (PMC9718524; doi:10.7554/eLife.81050)
Supplement: Supplementary file 1. [file elife-81050-supp1.zip › Supplementaryfile1_INR_syntenic_loci.fas]

>L. angustifolius NLL-04:26913234..26928233
CACGATCGCAACCTGCTTCTGAATGCAGGTTTGTAAAGTATATTTGATTTTTTTTTCCTT
TCATTATTAGCATGTTTTGACATTTTGATTAATTGAATGATTGGTAATTGTTGAGTTTTG
TCTTGTTCAGTGAAGGTTTTGGTTTTCCTAACTATGCCTATTGAGCCCTCTTCTACGGAT
ATCCCACAGCAGTTGGAGTATCTGTGGGGTTTGAAGGCTGCAGTGACGAATAGTGATGTT
GCTGCTGTTACAGTGTCCATTCTAGAAAAACCTCTTGAGAATTTGGAATGGTGAGTGAGC
CATTACTGCATTTTATTATGGATTTATGGAGCTATATCGTTTTGACATCAAGTTGTATTT
GAGATCAGTGCCGAGAGAGAGAGAGCTGCTTTTTGTTTTGTGAAGAATATATACAGTATC
TCGTTCTGTTGTCCAAAACTATTTTTCACAAACCATTTCTCTATTACCAAGGGAAAATTG
TACTTATATGCATCAGTTTTGACTTAATTACAATTGGCAACCCTCTGAGTTATTGGTAAG
TGTAATTACACAGACCTTCCCTAATGAAGATGAAGGTAGCTTTTAAAGTACAGAAGGTCT
TAGTGTAATTAAGCTAATTCTCATGAGAGGTTGATGTAATTTAACATATTATTGATTACT
ATCTCTTAAAAGAATGAGATTGGAAAAACTACTCATTTGTTTCTGTCCCTTTTGTTTTGC
TTCCAGTAATGCATTCACAGAGGATGATTGGAAACTGGTCCAGCTGGTGCTTACTTTATT
TAGGAATATACTAGCTGTTCAGGAAATCCCATTGCAGCAACAGTCAGGGGGATTTGCTAG
TCAGTTGTTATCGCTGAGAGATAGATTTCTTGAACTTTTGTTCAATGAGAATGTGACTGA
TATAATATTGGCTATTGCTCAATACGTTGGTGGTTCTAATGTTTATCTCCGTCAGGATAA
CTTGCTTCTACTGGAAATTTTCCATTATATATTTATGGGCCAGGATCCAGAGTTGATTGT
TAAGGGCCATTTGAATGGATTAAAGGTTAGCCATCTCAACTTCATCATTATTTATTTTCT
GGTCAAGGTTTTTCAGGGCACCAGCACACTATAAATTTGGATTGTTCTTTCTAGTTTTTA
GAATATGCTTTTACAATATAACTTTCTTGGTTTTTTTTAGGCATGTTGGTTTCATCTTTC
TAATGCTGTTATAAATTATGCTAAGGTTCTATATTGTTTGACCAATTACATTTTGCATAT
TTTACTTTTAGGCAGATGAGGGTTCCCAAGCTTCTCTTAGTAGTCTCCAGTCCATTATGG
AGGAGGAAAAGAAAAAAATAAATATTTGTAGGCTCAACAATATGAGTCGACACTCACAAT
TTAGTGGAACATTTGCCCGGCTTACCATGGTATGACTTTTTTGCTCCCCACTAATTAGCT
TCAAGTCTTCAGCAATAGTGTACTTTGTTGACACCAGTTGAATCTTTGGCAGGATGGTTC
TAAAGCAGTAATTAAAGGAAATCCTAACTCTTCTCGTAATATACTGCATAAATCACAAAA
TATTATCAGGGGTCCTACCAAAAAAATTGCATGGGATCATCCAAAGTTACCTTCAACAAA
GGATAAGATATTGGAGTTGCTTCATGGATTTTTGAACCAGTTTCTTTCTGTGGGATACAA
TGGTATCTCTTACAATAAATTGTTTCATTTACAAATTACAACTCATGCTTATCATCTTCG
GGTTTCTGATTGTAAACATAACAGTAATCTCATTGCAATTCAATGATGTATCAGTTTTGA
TGCGATCCATTCGTGAAGATATTGAAAAGGAACACCCCGCAATTCAAAGAAGTGATGTTG
TCGTTTTCTTTGAAGTTGCTGAATTTGTCACTGCATTTCAGTTTTACAAATATTCAACTT
CTAAGGTAAGAATAATTGTCTGTCGTCTGCATATCTCTTGCTTGCTTTCATTCGTTACTC
TTTCAAACATCAATATTCAATACTTAACATTGGCCCTTGATCAGAAATATCCAAGCCAAT
TGTTCATGATATTCATGGTTCTGGAATTATGAAGCACTTTTAGTTCATCTGAATATTTTA
ATTCGATATAGGTTACACACACAGAGTTGTCATATTTAGTTCATCTGAATGTTTGAATTG
CATAAAATAAACTAGAAAGTAAATCACAGCATCTTTTGTGCTCATCTAGTCTTTGGTATC
ACTTATTGGTTTATGCATAAATTGCCTGCCGGACATTTGTAAATCTACATTTGGCGAAAG
ATGTTAACAGATATGTTCTCTCCTTTACTAGACCAAGGAGGGAGGGGATGCATTTGAGAC
TTTTGGTGATAAAGATGCTGATACCTCAGATTTCAGTGGTCAATTATGTGGGCCTATTGC
ATCATCCTTGAATGAGTCAATGTTTCAGTTAGTCATTTCAAAGTGGCGCAATGCATATGA
TGGTCTAAAGGAGACAAATGACTACAAGTTTTTATCAGCAGCTGGTTCTCTTTTGAAAAA
TATGGTAATGGGCACTAACAAATCTTAAAGATATGTTTTTGGTATGCTTTCTTTATTTAG
TCCATACATTTATGATTTATCCTTAACAATGGGGTAGAAAATTGACAACCTTTTTCTTTT
CAATTTAAACCTATGCTCCCGTTTTGACTGAGGTGTCCAAGTTGCTATAAATGTTATATA
TATCTTACTACTAGTTCACTTTTAAAAGCACTATTGCTTTATCAATCCAATTTCATGCTA
TTCTTTGTTTATATTTCCATGCTTTCCAGTTTGTTTATTATTATTTTTATTTTTATTAGT
TTGATAAATTAGGTGTTGGGAAATAAGTCCTACATTGCCAGCTTCATTGTACCCAGAATG
GTTTAAATACATGTTAGGGTACTCCTCTCGTTCCCAATTGGTTTTGAGATGGAACCTGAA
CCTTAACCACGTTATATGTTTCTGATTTGATTTTGCAGATTCGCATGCTGGATTTGGTGC
TTAAATTGTTGCCGGAAGACTCTAAGGAGCCACAAACAACTCGCATCCTTCTATACAAGT
TATTTTATGATCAGACTGAGGAAGGAATGACTCATTTCCTATTGAATTTGATGAAAATGT
TTGATACCTACAAACAACCCAAAAGGTTCACCTCTTTATTTGAGCAAAAAATTTCACTTT
CTTTAACTGTGAACTTATGTGTGTGGGTTATGTTTTTCATGCGATAATGGGAGCCTGGTG
TTGTCATGAGACAAAAAATTGGTTGAGGTGGCCACCCTCAATACTGCATCACTTTGCCAT
TGTGGGTGTCCATTTATTGTCATTAATAAGTCTAATGGGAATCATTGTTTTTATACGTAT
TTTTGTTTTGAGTGTTTGTGTAATCATTTTGTGGAAAAGATGGGGTAGCCACTATTGTGG
AAAGATATTAGAATTGTGCCTTAGGTGATTTGGTCATGTGTGGTGGATACCATTAGAAGT
CCCAATAAGGAGAGTAGATCAAATGAAAGTTTGTCCAATTTCTAGAGATCAATGTCTTGT
CAATGGACATGGTATATGATAAAACATTATGATGTCATTCGACCCATGTAGCTGATCCCG
CCTAGTTAAAAAATGATTGCTGTTGTGATTTGTGTAATCCACAGTCAATACACTCTCCTT
GCTGCCACACTTATGGTTTTTCTTTCTTGTCAGTGATCTTGCAGACTTGGTAGAAATCAT
TCACAAGGTTATAAAGCTGATGAATAATCTTCAGTCTCGAGGGACACTAAGGGTAAGCTT
AGAGACATATTTACAATTATTTTTTATTTATCTCCTTTGAAATGTGTGTAAATGGTGTTG
TCATTTCTGACTGATTATATGAGAATTTAACAGTTATTGATCCTTTTCATTATTTGGTAT
CCTACTAAATTCAAGGTATCTAAGAAATCAAGGAAAGTGAAAAAGAAGAAATTTCCAGAA
GAAACCATATCAGGAAACAAACCAACTGAAGATCATTCTAGCATTCAAAAGGAAGCTGAC
ACACCTGTTGGCAATCAACTAACTGAAAATCAACTGCTCCAGAAGGAATACCAATTGAAC
CCAAGCTCCACTGGGGATGAAGACTCTGCTGTTCCCAATGATAATGAACATGAAAATGAT
GATGATGAAGGTAGGAACTCACATGGTTGTTTGGAACCAATGGAAAGCAAAACTTCTGAA
CATGCTAATGAGGATATGTTGGATGGCATCGATGATTTTTCTGAAGATGAGCAGTTAAAT
GCATTTAATGAAGTTGATTTTAATGTTTCAACATTGATCTCTGCTTTTGCAAATCACAGT
ATCATTCAGAACTTATGTTGGTTGCTCAAGTTTTATAAGAGCAATTCCCTAGCTACAAAT
CATTACATAATTAGTATGCTGCGTAGAATCAGTGAAGACCTTGAACTCCATCCAATGCTG
TACCAGGTTAAGTCTTGAAAGCATTTCCACCTTCAATGAGATTGCATGGTTGTTTGTGAT
TGTGGTAACATTTCTTAATCTTTTTAACATTTTCTTGTAGTTGTCACTGCTCATGACTTT
TTATGACATCCTGGCTGAACAAAAGTCATGTCCCAGCAAGGATTATGCCGATATAGTTGA
TTTCCTAACCAGTTTGGTCAGGAAAATGCTAAAGAAAATGAAAAGGCAACCCCTCTTATT
TTTGGAAGTCCTTTTCTGGAAGTCACGAAGGGAATGCCACTATATAAATGCTGAGTATTT
GTTGGGTGAGCTTGGTCATTTAAAGAAAGAAACTAGAAGCTGGAATAGTAACCAAAGGGA
TGGAGAAATTGGTTCATCCCCTGTGAAAGCATGGACTCATAGAAGTATAGCTGATGCACT
TGGTGATGATGAAGCTGATGTTGTAATAACCCATGACTTAGGATATCAAAGGTAAGATAA
AGTTCTCTAACTCTCCTTGCAAGCTTTAGCTTCTTATCCAAGAAAACAGACACTCAGACA
TGTATTGACATGTGACAAAACACAAACATGACATAAAGACACCAAATTCTAAAATTGTAG
GTACAGTACATGTCCAACATGCAACATGACATCAAAATGGTGCTCATGCTATATAGCTTC
TTATGTAAATGTCCAAGTTTATATATTTTTTATGGTTTATGAGAAAAATTTGGGAACCCT
GAGATAAACCATATTTAGAATTTGTATCTATTGTTGTTAACTTAGATTTGAGCAATGATT
ACCTTCCTCCAATTTGAATTTCACAATTTGAATTTTTCATAATTATTCTTGATCAAATGG
AGATACTGCAGTACAACAGGCTGCCAGACTACTAATTTGGTTTTCCTTCTTTCAGCAATA
GAGAAAAGGTTGATGGTGTTGTAGATGAGCTCACATCAACTTCGGGCAATAAGATTGATG
AAGATGATAATAAGTATGTTTAAATCCTGATTCCAGATCAAAGTTTCCCTCAGATTTTCT
AGTTTCTGATACTTGGTTCATGTGGACATAACAGTGGGGAGCGATTAATGGAAGATGAGT
CTGGAACTGGAATAGCTCCAAGGAGAAAGAAAAAACTTATTCTTGATGGTGAATCAGAGA
GACAAATTAAGGATCTCTATGAGAAGTAGGTCTCTGAACTCCAAAGTGTGATTTAAATTT
TAGCGTTGACAATAATGAACTTGGCTTCTATACACACACGCACAAACACACATCTACTGC
AAACATCCTCAAGGAGTTGGCAAGATAAATTTTATAGCTTCATTTTTTTCGTTCGTCTCT
TGCATATAAGATTAGCATTTATTTTCATCACTGAATCCTTCTTGCTATGGATATTTTAGA
TTTAAGGATAACCCACACTGCAGTCGTCATATTGCTGAAGTGCTAGATCCAGATGGTAAT
ATTTCACCAGCACAAATTTCCAATAAGTTAAAAAAGTTAGGGTTAAAGGTTGCACGAAGG
AAAAATATTGGTGATTCTGATGAACCCTTGACAACTAGCCCTATTCAATTAGAGGCACAA
GGATTCACTAACAATGATGCGGTGAATTTGGAGGGAGAAAGCCTGTTGGTTCAGCATCTG
TAAGTATATTGGATCTTTTGTGCTTGTTAAGTATTTNNNNNNNNNNNNNNNNNNNNNNNN
NNNNNNNNNNNNNNNNNNNNNNNNNNNNNNNNNNNNNNNNNNNNNNNNNNNNNNNNNNNN
NNNNNNNNNNNNNNNNATCTTTCCTTCGTATGAATACTTTTCTCACCAATGTTCACCCTA
TTCAATTTTTTTAAAGAAAACATTTTTACATCTTTGCTGAGTTGTTCTCAATCTTATGTT
GTAGGCAGAAAAGAAAAAGAGTATGTGCTTTCAATGAAGATCAGGAAGCTCTGATCAGAG
TTTTGTATGAGCAGTGAGTGTCCGCTAACTTGATTGCTTAGTAAAAGATGACATTTAATC
TCTCTTCTTGATGAATAGTAAACAGTTAGTTAAATAAGAACATCCTAGTTTTTCTGAATT
TTCTGATATTATTTTGCAAAAAAATGACAAATAAAAAAAGGAATGAAGTCTTTTTTATTT
TGCTGTTAATATCTGGGTTGTAAATTTTGCAGATTCAAAGATCATAAAAGATGTAGTTAC
ATGATAGCCAATGCAGTGGATTTGGATGGTAAATTCACACCTGCCCAGGTGTCTCGAAAG
CTTAAGCAGCTTGGGTTGTCTCTTCCTCAGAAGAGAAATTTTGGAGGCAAAATGCACCCA
AAGAGTGAGGATCTTATGGCTGGTTCAAAAGATAAAATGGATAAATCCGATGATGAGACA
TTGATATCATTAATAGGAAGGTAATTGTGTATTGATCTGTGGTTTTGTACATAGTTGATA
CATTAATATTCTATCTATCTGTAAAATTGTATTCAACAATAGGCACATGGAACTTCCAAA
GCAACATCTTTTTAATAGAGGGTTGTTTCAAAATTTATATATGAATATATGCTTCAGCTT
AATATCAATACTTTGCTATGTTTCTGTTCTATGTCCTCTTTTTAACTATTATTTATTTAA
TTTTAGGGAAAAAGTGGGGAACCGCAAAGTAGTATCAAATGAAAGGTTACATGAAAAGAC
CGGCGAGGATAAATTGTCAAAAGATGATTCTGATGATGAAATGCTCAGCTCTGTTCTCAA
GTATATTTCCCTTTCTTTGACTTTCCTTTTCTAGACCTAGAACCTTTACTGATTAACGAT
AGGATAAAAAATGTTTATATCAGTAATTTAGTTTGAACTGTTTATTCTATTTGCAATTAA
TTATTCTTTATTTTTCTTTAATTTAGGAACAAAATGAAGAATAGAAAAGTACTGAGTGAA
CAATTGCATGAACATACCAGTGAGGATACACTGTCAAGAGATGATTCTGGAGATGAAATG
CTCAGCTCTGTTCTCAAGTAAATATCCGATATTCCCACTTTCACTTTCCTTTTCGAGTAA
TTTACTGATCAATGACAAGGCCATAAATATATCACGAATTTTATTGAGATATCGATTCTT
TTTTTTCATTCTATCTGACCCAACTTGAAAAATGACTCCCGTGTGACCAAAAATCTGGTT
TTAACATTCGCTAAAAGAAAATATGGTTCTAACATCAGCAGTTAGTCAAGTTCGTAAGCA
AGAATGAACTTGTGATTTGAGTTGGAATTGTCATGTCATTTGCCGAGCTCTGTTCATGTC
AACTTGCATATCAGTTTTAATTTTCTCTTATCTCTATTTCTTGTTTGTTTGATTTCTGGT
TGTAGGAAAACTAGGAGATCCCTTCTTAAACCAAAGAATGTTGAGCTTGAAACCATCCAA
ATTCAGGAAAAAATATTGGACAATGATTCTTTTAATGAAGGCATACAAAATGTTTCGGGA
AGGTATGCCATTTAACCTTTTATTTTTAGTAAAAGTGCGCTGTTGCTAGTTTTATTATTA
ATGCAAGTTTATTAAGGTTCCTGGATATGTACATCTGTTGAAGCATAACATGTAGAAACA
TTTATATTAAACTTAGACAAGCTTAAGCTGATTTGGTGGTTGAATTAACTTGTACTAGCA
GTGAGAATGGGGAAGGTATGAAGAATGAGCAAGTGGATGATGAATTGATGGATTCAGTGG
ATGATGAATTGATGGATTCAGTGGATGATGAATTGATGGATTCAAAGGATGATGAATTGA
TGGATTCAAAGGATGAAGTGAGTGTAAGTACTTTTTCTAACAACAAAGTAACCAGACGGA
AGCTGAGGATGGTGATTGATCCTGAGGATGATGATGACTGACCTGGAACCATGCATCATT
GGGAGAAGAGAAAGTGAAACTATATATGATGTTACACTCAAATTTCTTGTACATAAAATT
GCTTGAATCTCATTAATAAATTATCTTGTTTTCTGCTCTAATGTTTATTATTCATTCTTC
TCATACCCAATAACATTTATCAGTTACATACAAGTCCAAGATGAAGTTCCCTAATACATA
TAAGGTTGCAACTCTTTCCACCAAAATGATTATCATTGTTATAATTGCAAAAGGAAATAT
GTCAAAATAAATCATCAATATAATTGCAGATATTTAAAATAAATCATCTTTGTATCAACT
ATTTAGCAACTGAAAATCATAGTCGCAATTTCCATTGCTGATATATACAAAAATAATCCA
TTTCTTTATAATTGCGGCTATTGTTGACTGATTTTGCTATTCCTGTTGACTTTTATATGG
GAGGATTGAAAAAACATTGTGAGTTGGAACCTGGCTAGATATAATTTTGGGAGGTTGGAG
TCTCCACAACTCACTCACAAACAAACAAGCCAATTACTCCTTCAGACTCGCTGAAAAATA
CCAACAGCATATCATTACAACACACCACTACTCTTCAATACCTATTCACATTTCTTACTT
ACTAATCAATATTTGACCTTTTCTTTCCAACAAAAATAGTATGGGCAATGACAAATGAAC
TATATACTTGAAATTGCCAATAGTGACACCTATCAGCAAATGCTAAGGTAACTTTTCTTA
CTATAAAAACAAAATTCCAATATATTACAACATGGAAAGTCCAATAGAGCAACACCCATC
AAAATGCTAATGCATGTACTTAAATGCTCACTCGATAAAGAATGAAGAACAACCAAGATA
TAGTATGATTCTATGATGATAAAGATGTTACTCGGACAGAGTTATCTGCTGATCCAGTCA
AGAAAATTGGCAAGGTCGGATGCCAATCAACGGCAGTAATAGGAGCACCATGAGCAAGAG
TTCTCCAACCACTCAACTGACCCTGAACCTGACACAATACAATCCTACATTAACATTTTC
ATATTAACTAAGATAATCAGAAATATTCAAGCTCAAATTTGAAGTGAACCTGATATATGG
GTGCTCTAACTGAACTGGATGTTACCAAGAGTCTCCTCCCATTTGCATCTAATGCCATCT
CATGTCTACAGTATTTTGAATCTTTGAGGGGGTAACAGAACCTATCAAATGTTTAAAAAA
ACAATGCTGAGAATTAATTCTTCAAACATATCTAAAAGCAAGCACAGAAGTAATTGAGAT
AAAATATCACCACCCACATAAAATAAATGAGCTTTAACAGCAAAAGAAAAGAAATAGCAG
GTACGGTGACAATTATACCAGACATGCATTCGATACCATTTGTGCTAGATCTGATTAAAA
TGGCTATTGGCACCTATAAAAAACAAATGGCTACTAGCCACACTAAGTTGTGTTGCGCTG
CATTAATTATTTGAAGACAGAGAATTAGAGATGAATCTGGACCTAAATTAACTATCAAAA
GCCATATCAGCCAACTCCTTAAATTTTCAACATTTTCTCAATCATAAAATTGAAAAAGTG
TAAGCCATTTATAAAAGTGAAAAGCCTCCATTTGGTGGCATCTATTTTTCCTGTATTTGG
CTTGTAAAAAAACTTTAAGCCTTTATATTCGTGAGGGAAAAAAAGGCAAAGATCCAAAGT
CTAATCATAAGGTGTCAAACAAGAACAATACCTACTACAGTCTCTTGACCACAGGATTTG
ACCTGGATTTTGCAAACTCCACTCAAAGATCTGACAACAAAGAGCGAATTAGAATTGAAG
TATAAAATCCATTTTCACAAGATGAAAAACATATTGAAAGCATTTAAAATGTCTAGCTAA
GATTAAATAAATAGTACTTGCCTTCCCATCAGAACCGAGGCTAAAAAGACTAGTCTCATC
TGGTCCAAAAAGAATAGAACTGATAGAAGAATCATGTGCAGGCCAGCCAGTGATTTGTAA
ACCAGCTGACATGTCTTTGGCTAGTTAAGGATGACGGGATTGCAAAAACATGTGATCATG
CAAGCACATTTAAAATAAGTGCTCTTATCTGAAAACTTTTTGAAAGCATTGTATTTCAAA
TAATAACTGAGCTCAATAATCATAGAATAAGAAACCCCTAGAAAGATGAAATCCATCAAA
TTGGCAATTCCACCTAGGAAAGAGATACTAAGGGCGGCCTAGTGCACGAGGCTCCCACTT
AGTAGGGTGTGGGGAGGGTAGATGTAGCAGCCTTACCCCCGCAAGCAAAGAGGTTGTTTC
CAAGTTTTGAACTTGTGACTTCATGGTCACTAAGCAACAACCTTACCATTGCGTCCAGTC
CACCCTCTTAAATTCCACACCCACTATTTGAGCCTGGATTTCATTGAATATTTGAAATTG
CCAAGAGTGCTAATGCGGACATCTAGGGAAAGAGATACTGAATTCCCAAGAACCAGCAAA
ACATTAGCATGGGAAAGTAAATAACAGAATACATTAAGGATACCAAACATGTGAATCATC
CCATCAATAGCAGAAGCTGCTAAAATCTTTCCATTGTGATTAAAGCAAAGAGATGTAATG
GCCGGTGGATCTTCTCCAAGAGGAAGGACTGTCTTTATGAATCCAAAATTAGTCGAAATT
CAAAGCCAGGAAGTGACATAAACATTCTACACAAAGAAGCAATACCATGGCTTTCCATGT
CTTCATGTTCCACACAGTTAGTGAAGCGAAACCCAGGTTGTCAGAGTAGTTGGAACCAAC
ACTACAAAAATAATATGGTCTTCATAACTACTTGCTAAAAAGTGTAACAGTACAATATTA
ACGGAAAGGAAGGGCATTGAGATCATGATAAAAGGTGTCATAACCTCAGCAATGGTATTT
AACCACAGTTTAATACTTATGTCCTATATCAAATTACCGAAATGTACACATCATAACTGG
AGTAAAATAGTCAAAACAACTGATTAAAAAATACCCTCCAGATGCTGCTGCAGACACAAA
GATGGGCTCCACGGGACTGCACTTTATGTCCAATACACTGTAAAGCTACACTTGTCAGAT
AGACAGAGTTGAAAACCAAAGCTACACCTGATAATTATATAATTAAGAAATACCTTGGAA
ATGCCTCAGTTGTGCTGAGGTCACAGACAACTCTCTTTGCATCCACATTCCATGCCTTAA
TGCATCCATCTGATGTACCTATAAGAAGCTTTTATAAAGAGGCACAACTTAAGTACTTGA
ATTGATAATCTCATTTATATAATATAATAGAGTAACCTCTACTCACATACCAATCGGTCT
GATTTACATTCCCAGTCAAGTGATAAAATTTCAGTGCCACAATATATGGTTGCATTTCTA
GACACTGGAGTTGATGTATCATATGTCCATATCCTTTATTAAAACATGGAGAATAAACAA
AGATCAAGTTCCCCGTGAGAGACTTCATAAAAATTAAGAGCTGCAGATACTCAGTGAATG
GTAAAGAAAAGAAGTATTAGTGAAGGGAAACATCAAAGGGCTATTTCTAAACAAAAATGC
ATTGGAGCATATCAAGTTTTATTTCTTTAATTTTATTTTTTGTCTGTTTTTTATGGTATC
ATTAAATATATTCAAACTGAAGGTTTGGAGTGCAGGCCACATCCTACTTATCAGGACTAA
CAATTACATGAACTCCCAGTTGTCCATTTAAGTAATTATCTCCACGTTTTTCATATCAAC
TTCCAAAAAGGGTTACCTGACGGTTCCATCCAGAGAAGCACTAGCAATATTGTTCCCAGA
TACAGAGAAACGGCATCGGGTGATTGGACTAGTGTGCCCTAAGAATGTCTCCTGGAAAAG
AGAGACATTTGATCTTTTATACAGGTTGTTATAAAATTTAACATACTCATACAGCAAAAA
AATTAACACACTCTGGAAAGTAACTAGTGGATGCCAGTGTAAAACCCCTTCACACAAACA
ATGCATACATATACTTAAACACAACAAAAACCAAGTCTTAATCCTACTAGGAGGAGTCCA
CTACATAGATCGAACATATATTTATTCATATGAGGCTCTATAATCTATAGGCAGTTTTAC
CTGGTGCTCTACTTTGACCTCGGGAAAATCTTCTTCCTCGCTGTTTTCTGCTACAAAATT
AATTGTTATTCTTTTATTTTAAAAGAGAAATAAATGGTTACTTAATTATTTAGTAATTGG
CTAGTTGCTACCTAAGCTTAAAGGCAAACTTAGTCAGCATCTAGAATATTAAGATTGGTC
TTGAAGTACATCTCTCTACCTATAATGGAACTGTCATGACCTTTTTGAGTAGGATCACCA
GTTTCGCCATTTCTGAGATGGTCATTCAATAGGGAAGTTGAATCATGACCAGACTTGGAG
CTGATAGACTGTGACTTAATATTTTCAGGTCCATCCACAAGTTGACTAATCTCTGATTGC
CCTACTCGTGGAAGAACAATTGGAAAAACTTCTGGAGAATCTTTTGACATATGAGTACTA
TCTTCACGCAAATTGCTTGAACTAGAAGTTCCTTCCATACTTCAATCAAAATTAATTAGA
AACGATACATATATCATTAAGAGTCTAAGGAGAATTGGAAGAAGAAAATATGCTTACCTA
CTAAAGTGGCATAACTGTGCCTCTTTCTCCGCAAGTAAAGCCTGAAGTTTTGACAATTTA
AGATTCAGATGCATGACATCTCTTTTGAGTAGGTTAGTTACATTCATTTCAGAACTGATC
TTCAGTAGAGCAGGGAGACGTGATTTTGTTAAGGATGATTTAAGAAAAGAATTCATGAAA
TTATGAAAGGGCTGGAGACATGAGCATATAAAATCAAATTGTAAAGCATGGGAAAGAATG
GGAACGATGATGCATGAGCCATGAAATAAAATTGTGAAAAGAGGTCACCACAAAATTAGT
TGCCCAGTCATTATTTCTATTTTATATCCCTTCTTTTCAGTAAGTTTATGGCCATAAGCC
CATAACCATCCCTACTACTTTGTGGCCAAAGTGCCATACTTACCAACTGCCTTATACAAG
AAAGCTTGTGAAAGGTAACATACTTGAGACTATAAATAGAAACGACACTGCAATGTTGGA
AAAGGCATGTTTCCTAGCCACATCCTACTAGTATAGCATCCTTTCATCACTTGTTTCTTT
TTATTTTCATTTCTCATAAATTACCAACATAGACATGCATCCACCTAGTCTTACATTGAT
CACTAACACCATTGACCATTCAACCTCCCTTTTAAAACTAGATAAACTGATCCGATATAA
ACTCTGAAACTTATCAGAACAAACATAAGTTGCGGAAACTACAAGTTCAATCAGTACAAC
TACTAAGCAAGAGCAGAAAGAACAAGTTCAATCATTACAAACCAACATAAGTAGTTGCAC
TAGAGTACAAAGCATAACATATCACTACCTCAGGTCCTTTGTATAAATCTTTTTGTAGTT
TGATGTGGATTAATATAGTTGGTCTATTAACATTAAACTTGCCAACAATTACAGTACCCT
TCATTATTGAAATTCATTCATTTTCTCCTTTCACTCAACTAATGATTTCTTTTTCCACTA
AATAATGGCAGTTTTGTATTTAAAAAAAAGCCAATGTACTCAATTCTGCGGATGATCAAA
CTTTCAACTTAGTAATATGAACCAGTATATAATTACATATAAAATCTATATATTAAAAAC
AAAGCATAATAATAAAAAAGTTAAACAAGAGAAGGATATGAGTAGCATTGAAGATCTCAC
TGAAGAAGTTTCTGACAGAAAGACGCAACGCCTCATACCACTCCTTGGTGAAAAATATCT
TAAATTCTGGATCCAAGTTCGGATTCTTCATGTGTGGAATTGCTGCATTTAATTAAACTA
ATTATCTCATCATGAAAATCTCACACTATAACTTCATTACATAATCACAAAAACCTAAAA
AAGAAAAACGCACCAAACCAGTGAGTCCAATCCTGTGATTTTTGCAACAGTTCAGAACCA
TAGGTTTCGAAAAACTCGAAAACCTTATCGGCACGATTGGATTGCAATGCGTGAACGACG
TAGAAGCGCAGAAGAGAAGTTTCGAGTTTAGAGAAGGTGGAAACGAGTGTGGTTTCGGAG
AGATAATTATTGAAGAAACCGAGGAGAGCAATTAAGTTATGAGACTGAAATTTGGGAATA
TATAGAGAGAAAATGAGGTCAAGAATCTTATCGAGCTGAAAAGATTGACCAATATCGGAG
CGCAATTCGGAATCGTAAGATTGAAGAGTGTTTGTGAATCCTCTGAAAACCAGAAATTCC
CTCACCAACTCTTCTGCATACTCCATCTTCTCCATCGCCTTGTGAAGCAACAACGACGGT
GTGCTGTTGGTAGTGGCGGTGCCGGCGGTGGTGATAGTGAGACGAAAGCGGTGGCGGAAT
GGTGGCAAGGACTGTGATTATGTTATGTTCTGATTTCTGATACTTTTCTCTTATTAGCAT
CAAGGACTTAATATTAAAATTTAAAAAATTAATAAATGTAATATGTATGAAGTATCTCTG
TGAATATTTATATATTCACCATTTATTTCATTTATGAATATATTTTTGAAGAATGAATAA
TAATTAAATATAAATTGTAGATTTTTTAGGTACATAATATAAATATAAATTATAGATGAT
ATAATAAATAATAATATTGTACATTTTTTCTCGGTATTAATAGTCTTAAAAGGTTGAGGC

>C. arietum Ca4:11870703..11890702
GCAAGTATGTAAATGGAACATTGTTTCCAAAGATTTGATACCAATCATCGAACACTACCA
CGAAGATCGTAGCTTGCTTCTCAATGCAGGTTATTTTTTATTTTTATTTTTTTTAAATTT
GTGAATTTGCTTCCATAGTATTGGGAGTCGATTGATTGGTCGGTGTTGATTTAGAAAATA
TAAAATAAAATTTCAGTTAAGGTGTTGGTGTTCCTTACAATGCCGATTGAACCTGGTTCC
ACTGATATACCTCAGCAGTTGGAGTATCTGTGGGATTTGAAGTCTGCAGTGACTACCAGT
GACGTTGCTATGGTGATAGTGTCGATTCTAGAAAGACCACTTGAGAATTTGGAACTGTGA
GCTTCTGCTTTATGTTTTTAATTATTTGTAAGAAAGAAATTGGAAAAATCACTCATTTGT
TTAGCTAGGTTTATTTATTTATTTACTTATTTTGTTTGTTTGTTTACAGTGGTGCATTCA
CTGAGGATGATTGGAAATTGGTACAGCTGGTTTTAACATTATTTAGAAACATCCTTGCTG
TTAATGAAATCCCATTGCATCAGAAATCAGCAGGATATGCTAGTCATTATTTATCTCTGA
GAGATAAATTCCTTGAACTTTTGTTCCGCGAGAATGTGATGGATATAATATTGGTTTTAT
CTCAAAATGTTGGCAGTTCTAATGTTTATCTACGTCAGGATAATTTACTTCTGCTGGAAA
TTTTCCATTACATTTTTGAGGGTCAGGAGCCAGAGTTGATTGTCAGGGGCCATTTGAATG
GATCGAAGGTAATCTCTCTCAACTTCAACATCATATCTTAGTCAACCTCTCCAGGAGCAC
CCTGTTAATTAAGATATTTCTTTCTAAAATGCCCTCTGCGTACATAGTTTACAAGGCTTT
GATGGATGTTACCTCTCTTGTGCCGTTATATCTTAATTCTTAACCTTTGGTTGTAAATTG
TTTGGTCACTTATATTTTTGTAAAGTTTATTTCAGGTGGATGAAGACTCTCAAGCTTCTC
TTGATAGTCTCCAGTCCATCATGGAGGAAGAAAAGAAGAAAAAAATTATTAGTAGGCTTG
GCAATATTAGTCGGCATTCACAATTCAGTGGAACATTTGCACGGGTTACCATGGTACTAA
CTTTTTACCCAATTGACTAGCTTTTAATGCAGTGGACTTGAATGACACCAGTATATTATT
TTTGGTAGGATGGTTCTAAAGCTGTATTTAAGGGCAATCCTAGTTCTTCTCGTAATATGC
ATCTTAAATCACAAAATGTCACTCGGGGCCCAGCCAAAAAAATTGCGTGGGATCATCCAA
GGTTGCCTTCAACAAAGGATAAGATATTGGAGTTGCTTCATGGATTTGTAAATCAGTTTC
TTTCTGGGGGATACAATGGTATGCTTTTTCAGAATATGGTGTATCAGTTGCGATGTTTAT
ATTATATATGGAGGATATATATATATATATATATATTAATTTCTACTTAATCTGTGTCAG
TTTTGATGCAATCCATCCGTGAAGATATTGTAAAGGAACATCCTGCAGTTCAAAAAAGTG
ACATCGTGGTTTTCTTTCAAGTGGCTGAATTTGTCACTTCATTTCAGTTTTACAAGTATT
CAGCTTTGAAGGTGAGAATAATATTATGAACACAACATCTCTTGGCATGCGTTTCTCTAT
TCCTATTTCAAACTAAAATACTTCACTTCACTCCTTGAGGATTTCTGATGCATCTACGCA
TTGGATTTTGATATAGATATTCCACACATTTCTATTTGTTTTCACATTACTTAGCATTTA
GCAGTAAGTAACCACCGTTTGAATATCTGTTTTGTTTATTCAAGTGGTTGCAATCTCACA
GCATGTTGAAGCAAACTTTTCACATAACGATTGTTTGTACTTCATACAGTTTCTGACGCA
ATGTGGCTAATTGTTAGTTTCCTTCGTTAGTATATCCTTATTCCTGTTAATATATCATTT
CCCCCCTTTTCTTTAATATACCTTTCATTTCATGCCTTTTGGCTATGTCTCAAATACAGC
ACGGGCCATTGACATAAGGTAGGTGGACAGTTGCATTGTCTATGATCAAGCCAAAGGACC
CTTGCGTGAGTGAGCCTGTTAGAGATGCAACATAAAACCGATAGCATCTTCTCACCTAAC
AATTTAAGCATTAGGCATAGTTGCTTCATGCCAGGATATTACATGTGAGCGCCTAGATAC
CTTAATTTGAATATGAAGTAAACTACACGTGTCTGTGTATTCTGTTTTGGTATAGATTCC
TATAGGTGTGTTTTACTTATCAAACTACATGCTAAGGGATAAGGACACATTAGAAACTCA
AATTCTCAAAAGAGTTGTAAGAAAGAAAATTGTTATTCTAAATTTGTGTAACATTTAAAT
GAAAGTTGACTATTGAGCATTTGCATCTTGCCGCGCTTTTTATTAATTAGTTGCCAGTAC
GGCGCTCCTCCAATAAATAGGAAATGCAGGACTTGTCTCCTCTTAGGTTTAATGTGTGCT
TGTACATTCAGAATTACAATTATCACTTGATTCAATCATGCAACATCTTGAGCGGTGATT
TTATTTTACATGCCGTGGGAGTCTCAAATGAAGGTTTTTATTGAATATTTTTTCAAGCCA
TTGATAATGGATTCATAAAGGTTAATATGAAATAAGTCATAATTCACATGCTAAATGGTA
ATTTTATAAAAGATTTTTGGCTAAAAAAATGGAAAGCAATAAAATAAATTTAGAACATAA
ATTGCAGTGTCACATGTGCTCATCTAGTGTTGAGATATCACTTGCGGCTTTATTTGTAAG
TAGCATAACTGTCATTTGTCAATCTACATTTGTTAGATGTTGTTTAATATGTTCCCTTCT
TTAATAGACAAAGGAGGGAAGGGATGGCGAGTTTGAGACATTTCATGATGCTGATGCTTC
AGATATTAGTGGTAAAGTATGTGGCCCAATCGAAGCATCCTTGAATGAGTCAATGTTTCA
GTTAGTCATTTCAAAGTGGCGGAATGCCTATGATGGTCTAAAGGAGACAAAAGACTACAA
GTTTCTATCTGCAGCTGGTTCTCTTTTGAAAAACATGGTAATATGCACTACCAAACCCTA
ATAATTTGTTTTGTTATTTTTTAGTTATTTAGTTTTTTTATGTGCTCGAATTCATACATT
ATGAGGTAAAATTTTACAACTTTCTGCTTTTCCTTCTCTAAAATCTGTACACGTGTTCTT
AACCGAGGTATCTAAGCTATCGTAAATATATCTTATAGCTAGTTCACTTTTATAAACACC
ACTGCTTGGTAAAACCTATCTCATTCCATTTTTATTTTTATTCCACGTTCCATTTTGCTT
TATTATTATTTTGGTCAATTTTGCAGATTAGGACATTTCTGCCTCTTCTATATCAAGTTG
AATATTGGACTACACCTTTGTTCATATTCTCATCAAATGCTTCATAATTGCCCTTTCTTT
ATTTGCAGATTCGCATGCTGGATTTAGTACTTAAATTGCTGCCAGATGACTCTAAGGAGC
CGCAAACAGCACGCATCCTTCTGTACAAGTTATTTTATGATCAGACTGAAGAAGGGATGA
CTCAACTCCTCTTGAATTTGATCAAAACATTTGACACCCACAAACAATGCAAAAGGTTTC
ACCTCTTTGTTTGAATGAAGAAAAATTTCACCTTATTTAACCAATGAAAATATATGAGCT
GCTTTTCTAATCTACTAAATCCATCCCTTAGCAGCCTTCCATACTTAGAATAATTGAAAA
GCTACGCAAGTAACATATATGGATTGAGTAGTATAGTTTTGTCTTTATACAAGAAATAAA
TTGCAGCATTAAATACTGGTTTATGAGTGTAGAATACAAGTGATGCATGCTATATGCCAA
GATGCTTTGTAAAATCATATCAAAGAGAATCCTTTCATACCTTGTTAGTTTTATGCTTTA
TATTCAGCTTAACTAACTGGCACTATTCGACTTAAATGCCTTACATGAATAATTGCCAGT
CAGAGAAGGTATTTATTCGTCATAATACGAGTCTACTGATAATACTGATGTTTTTACCTA
TTTTTGTTGTGTGATTGTCTGTGTATAATCAACTATTCTTTCCTTGCTATTGTACTCACG
ATTGTTCTTTTTTGCAGTGATCTTGCAGATTTGGTAGAAATCATCTGTAAGGTTGTAAAG
CTAATGGATTATCTTCAGTCTCGAGGAACATTGAGGGTAGGTTGCAATTATGTGTTTGTG
TATCTAATCTATCTTTCTATCTAGATGCTCTATATAATAATAATAAGGAGAATAGTAACA
ACAATAACCTTCAATCATATCGAGGTCTCCGTGTGATCTTCTGCTAGATTTGAAAAAAAG
ATTAGTGTTAATTTTTTAATAATATCCTTTGAAATTATGCGCATATGGTTGCAATCTTTG
CCACAGAGCTTGTTGCATGAGGATGTTGTTGTTTTCATGGTTTTTAAGAAAAATATTTGA
GAATAGAGGAGAAGTGAAAATAAAGTGATACATTTAAAATTTGAAGTAAAATAAATTTAT
AAAATGTATGTTTTTCAATTTAATCATTTTAATTCGTTTCTTTGTTTTATATCCTGTAAT
TCAAGGTGTCAAAAAAATCAAGGAAATTGAAAAAGAAAAATTCCAACGGAACAGAATCAG
GGAATAAACCAACTGGAGATCATTCTTGCATTAAAAAAGTTGGCATTTCTGTTGACAATC
AATTAGCTGAAAATCAGTCACCGCATTCCCTACCAAATGCAAATTCCACCGAGCAAGAAG
ACGTCGTCGTTGATCATAATCAAGGACATGAAAATCTTGAGAAAGATGTCAACTCCCAAG
TTTGTTTGGAATCAATTAAAAACACACACCTTGATGATAATGGACATGAAAATGTCGAGG
AAGATGTGAACTCCCAAGGTGGTTTAGAATCAATGAAAAAAACAAAACTTGATGATAATG
AATATGAAAATGTTGAGGAAGATGTGAACTCCCGAGTTGGTCTGGAACCAACGGAAAACA
TAAATCCTGAACATCTTAATGAGGATATGTTAGATGACACTGGTGATTTTTCTGAAGATG
AGCAATTAAATGAAATTAGTGAAGTTGACTTCAATGTTTCAACACTCGTCTCTGCCTTCG
CAAACCACAGTATTATCCAGAAATTATGTTGGTTGCTCAAGTTTTATAAAAGCAATTCCC
TGGCTATAAATCATTACATAATAAGCATGTTGCGGAGAATTAGCGATGAGCTTGAACTCC
ATCCCATGCTCTACCAGGTTTGGTCTGGAAAGCATTTCACCTTCAATGAAATTGTGTAAT
TGTTTATGAAAGCGAATAACATTTCTAATTTTGTTAATGTATTCTTGTAGTTGTCGCTGC
TCACAACTTTTTATGACATCCTTGTTGAGCAAAAGTCATGCCCCTGCAAGGAATATGCAA
ATATTGTTGATTTCTTGAACAGTTTGGTCAGAAAGATGCTAAAGAAAATGAAAAAGCAGC
CCCTCCTATTTGTTGAAGTCCTTTTCTGGAAGACCCGAAGAGAATGCCATTACATCAATG
CAGAATATATGTTGGGTGAGCTTGGCCATTTGAAAAAAGAAAGTAAAAATTGGAATGATA
CTCAAGGAGATGGAGAAATTGGTTCATCCCCAATGAAGCCGTGGACTCGTAGAAGCATAG
CTGATGCACTTGGTGACGATGAAGCGGATGTCGTGATCTCTCCTGACTCGAGATATGAAA
AGTAAGATAAACTGATGAAGTTATAAAACTTAACTTAGTAGCTTCTCATGTAAGCCTTTC
CCCAGTTTGTGGGGCCAATTTTCAGGTTATGCTTAATTGATCCATAGTTGATCTAGTAAA
GATACTGCAATGGGACTAATCTTTTTATTTTATTTTACTTGATTTCTTTCAGCTATGGAG
AAAAGCTTGATGATGTTGAAGGCTTTGCTTCTACCTCAGGCAGTAAGAGTGGCAGAGATG
ATAACGAGTATGTTTACTTACACCTTGAGATCAAAGTTTATATAAATTTTATAGTTTCTG
ATACTTGGTTTCCTCGGATAACAGTGGGGAGCAATTGTTGGAAGATGAATCTCGAAAAGC
TCCAAGGAGAAAGAAAAAACTTATTCTTGATGCTGAATTGGAGACACAAATTAAGGAACT
CTATGAGAAGTAGGTGTTACCTGCTAAAAAATTACGTTGTCTGAAATTTGGCACATGGTT
TATATTAGAGCCTCGACATTAAGCAATTTAGCATCTTTTTGTTTTTCTTATTATTCTCCA
CCATTGGTGCAAACATAAAAGAGTCAGCATGATAAATTGATTAATAGCTTGTCAGTTTTA
TCGTTTCAGTCTTGTTTATAAGATTATCAAAATGTTCATTTTGATAATCATTTCTTCCAT
TCCTTGAATATATCAGATTCAAAGATGACCGAAATTGCAGTGGACGTATTGCTGAAGTGC
TAGATCGAGATGGTAAAATTTCTCCAGCTCAAATTTCCAATAAATTAAAAAAATTAGGGC
TGACAACTGCATCAAGGAAAAAGAAGGGCGGCGCTGATGAAACTTTTCCAACAAGCCCTA
ATCAATTAGAAGGTGGATTAGGAGAAGTTGAGAATCATAAATCAGTGAATTTAGAGGGAA
GCCTGTTGGTTCAGCATCAGTGAGTATACAATTTATTGTTGTGCTTATGAAGTATTATGG
TTCAGTAAAAAATGTATTACTGATATTTTTTCAAAAATTTATATTTTCTTCTTGATATGA
AAAGTTTTGGCATCATTGTTCATCCTAGTTAAACAATTTGTTTATACTTTCATTTTATTA
TAAATATGTTTAGGTATTATCTGAGTTTGTGTTGAATTCCCTATTCATAGGCAGAAAAGA
AGAAGAGTCAGTGCTTTCAATGAAGATCAGGAAACTCTTATCAAAGTTCTATATGAGCAG
TGAGTGTTACTTAACTTAGTTGCTTAGTGGAAGATTGAATTTTGTCTCTCCGATCTCTTG
ATGAATGCTGAATGAATAGTTGGATAAGAACATGTTTTCTGAATTTTCTTTTATATTTTT
TTGCACAAGAAGACAAGTAAAAGAATTGTAGTTTTTGCGTTTCCTTTTAATATCTGGGTT
GTTGCTTTTGCAGATTCAAGGACCATAGAAGATGTAGCTATATGATAGCCAATGCACTGG
ACGTGGATGGTAAATTCACACCTGCCCAAGTCTCTCGAAAACTTAAGCAACTTGGATTAT
GTGTTCCTCAAAAGAGTTTCCGAGGAAAAACCCACCAAAAGAGTGAGGATCTTATGAATA
GAATGGATGAATCTGATGATGAGACACTGATATCATTGAAAGATAGGTAATGTTGCCTTA
TCCTTAGTTTTATACATGTGAGATATTAATACTTCTGTCTATTTATAAAATTATTTATTT
AATCAGCATGTAGAATTCATTCCAAAACATCATCTGTATATACATTTTTTGAGATGATTT
TTTTTATAAATTTTATACATAGATATACCTTGAAAACTTGGCAAGTCGGATCAATTGTTT
GGATTCCTAAAAAAGAACACTTTATTGAGAACTAGGAGAGAAATCTCGCCTTCAAGGTTT
CCCCTTCACAATAGAGAATTCACTATTCACAATTACAAATATTCAAAGATCTCTCTCTAA
CTCTCTAACCTTGCTATTTATACAGGTAGCCTTATAACAACCTCAACTAACTAACTCATT
ATCTAACTATTATTACTAAGTAACTACTAATATAAGTCCTAACATATGCTTTATCTGAAT
TTTTTAATTGTTTTCAAATGCAACTTTACGTGTACCCTTCTGGATGAGCCTCTCCTTCTC
TTTCCTCCCTTTATTTATTGTTTTATTTGTTTATAGGAAAAACGTGAAGAAAAGAAAAGA
ATCAAGTGAACAATTACATGAACAGACTGGCAAGGATAAATTGTCAAATGATGATTCTGA
TGATGAAATACTGGGATCTATCATCAAGTAATGCCCCCTTCCTTTTCTGGGGCCTGTAGT
TTATCTACTCTGGACTTGTTTCCTTCTCTTTCCTCCTTTTAATTATTGTGTTATTTTGAT
TTTAGGAAAAAAGTGAAGAATAGAAAAGAATCAAGTGAACAATTACATGAACAGACCGGC
GAGGATAAATTGTCAAATGATGATTCTGATGATGAAATACTCGGCTCTATCCTCAAGTAA
TGCCCCCTTCTTCCTTTTCTGGGGCCTGTAGTTTATCTACTCTGGACTTGTCTCCTCCTC
TTTCCTCCTTTTAATTATTGTTTTATTTTGATTTTAGGAAAAAAGTGAAGAATAGAAAAG
AATCAAGTGAACAATTACATGAACAGACCGGCGAGGATAAATTGTCAAATGATGATTTTG
ATGATGAAATACTCGGGTCTATCCTCAAGTAATGCCCCCTTCTTCCTTTTCCGGGGCCTG
TAGTTTATCTACTCTGGACTTGTCTCCTCCTCTTTCCTCCTTTTAATTATTGTTTTATTT
TGATTTTAGGAAAAAAGTGAAGAATAGAAAAGAATCAAGTGAACAATTACATGAACAGAC
CGGCGAGGATAAATTGTCAAATGATGATTTTGATGATGAAATACTCGGGTCTATCCTCAA
GTAATGCCTCCTTCCTTTTCCGGGGCCTGTAGTTTATCTACTATGGACTTGTCTCCTCCT
TTTAATTATAGTTTTATTTTGATTTTAGGAAAAAAGTGAAGAAAAGAAAAGAATCAAGTG
AACAATTACATGAACAGACCGGCGAGGATAAATTTTCAAATGATGATTCTGATGATGAAA
TATTCTCTATCCTCAAGTAATGTCTCCCTCTTCCTTTTCTGGGGCCAGTAGTTTACCGAT
AATGATAGGACCATAAATGTTTATATTAGGAATTTAGTTTGAACTGGTGATTCTTCATGC
TTCTGCTTCTATTTACTCTGGACTTGTCTCGTGTGTCTACATTTTTTTGTTCAGAATTAA
CTATTGTTTATTTAATTAGGAAAAAGAAGAATAGATCAGTATCCAGTGAACACTTACATG
AACTCACCAATGAGGAAGAAATGTCTAGAGATGATTCTGAAGATGAAATGCTCCGATCTG
CACTGAAGTAAATATTCTATTCTTGAATTTTTACTGATCAATTTGGATAGGATCATGAAT
GTGTATATCAGGAATTCAGTTTGAGCTGTTGGTTTTTCCTGCTTCTCCTTATATATCCTC
CTACTTGAAAAAAATGACCCTGATTCTATCATATATAAATGTTTATTCTATTGAAAACTA
ATATTATCATGTTCTGTTTATCTTTTCTCCCTCTGTAACACCGAGCCAACATCTGTAGAG
CATTCAATGTTGTTGATTTAACATTACATATACACTTTATCCGAGCTTTTTAATGCTTTT
AGCTTATTAATCTAATGGTTGAATTAAATGGCATTGGCAGTGAAAATCAAGTAGGTTTCA
TGAATTCTCACCAAGTAGAACATAAGCAAGTGGATCCTGACTTGGAAGATTCAGAGGATG
AAGTGGCTATTAATGTACTTCCTGAGAATGCTGTATCCAGAAGGAAGCTGAGAATGGTGA
TTGATCTTGAGGATGACGACTGATGTGGAAGCATGACTAAAATACATGTTTGCTTCCATT
TTGTACAAATATTATGTATTGAACTGATTATTTAAGTTTTGATCTTTTTTTTGTATAGTT
GGTTGTCATTGCTCAAACAGCATAACATCCCTATGAAAGTAATTTCCCCATTTATTTTTT
AAGTCTAGAAGTATGTGAACTCATTTGCGTATATAAAGAAAAAAGTAATAACGATACTAG
TCTTTCTGCTAAACATTCCTACTAGTATATGGTTTTGGGAGTTTGAGCAGAGTTAGAAGA
TAAAAAGTATATTNNNNNNNNNNNNNNNCATGCAACCCTAATCATTTTCATTTCATGGCT
ACAATTTTTTTTATAAAATTTAATAGGCCACCTTAAATATTAACACTAGTCCGTTAGATA
AAAAAAATCATTTATCAAAATATTTTAAAAAAAGTTTATTAAGTAAAATACGATTTTTTT
ATTCAAACTTTGATAAGAGAGAAATAGATAATGATTAAATTAAATGATAGAGTGTAAAAG
TACATTAAAAGTTATAAATATTTATATAATTAATTAATATAAAATAATTAATTAGTTAGT
ATAATTAATTAATTAATTAATCAATTTAAATAATCATTCGATTAGTTGAAAACAACATCC
ACCCTTCCATGTTTTTTTATTGAGTATAGAATATAAGTCTTCTTTTTCCACGACGAAGTT
TGAGTTTTTCCGCTTGCATCTTTACTCATTCAAATATAAAATAATAAATTTAAAAATTAT
ATTTATTATAATTAATATAATAAAATAATTATTATTCTACAATAATAAAATTAAAAAAAA
ATATTAAAATCATATTTTATGTAGATTGAAAATTATAATTTTTAATATTGGAAAAAATAA
TAAATACATTGAATATGTGCATGTATATAAAATTTTAGAATGACAATAATAATATTAATA
GAGCGGATTCAGATACGGATGTGTGATAGATATGAACAACCCCAAATCTATATCTGCACC
TGAATTTTAATTTTCGCAAAAACTCGCACCAAATCAAAGGGGTTTTCCTTGCCTAAATTA
GGACGAGTTCGTATGGATACATGCGAGTGCGGCTTGTGTTGCCATTTCTATCCAACTAGA
ATGTGTTTATTACACTTCGAACTTAGAAAATGTCAAGAAAAAAATATCGAAAAACATCAA
CTAAAATTTTTGAAATGCCGAAAATAAATCAGCTAAAAGATGTTTAATGCTGAAAATATA
TCGGCTCAAACTTTTGAATGCCGAAAATACATTGACTAAAAGATTTTTGAACGTTGAAAA
TACACCGACTAAAATATATATTTTTTAGAAGATTAATTATTCTCTTGAAATAAGAACAAG
ATGTTGAGACAAAATCTCTCTCAAATGATTTTAATGATAACAAAATTACTTAAAGGATTA
TGATTATAGTTAATGACTAATCTGTGCTTTTGAGTGAATTCATATAAGAAAACAAATTAT
TGATCATTAAGACATAAAGGAGAAAAATATGATTCAAATCTGGAGGATTGGAACTCAAGA
TGATGTCCTCGTAAGAACATGAAGATTCAAATTTGCATATTACTCATCCTCACCAGAACA
AATGTTTTTTATTCATTAAAGAAAGGCAAAACAATATTAAAAATGAATAAGTAAAGCATT
TGAGATAAAGAAGTCAGAAGACAAAAGCATAGGTATAAGGATAATCAGTACTATGTAAGA
GGATGACAGTACTAGTCTGGAGGACGGTTCTATAAAGTCCACATCATTCCCAAATGTTGA
AAGCAACCCATCCTATCATGTGCAAAGGCTATTAGCAGACCTATATATCATTCTTGTATG
ATTGAAAAATCTATATGAAGTCAAGATACAGAAAGGCAACAACAAACAAGCCAAAAATAG
AATCCTTCACATGTCTTGAAGAAAGGTGCCTTGACCCACGTGCTTGAGCATTGGCTTTTT
TCTCTTGTCAACATCACTTTCAAAAGGTGAAAATGTATTAACCATTTCAAGCTTTAGAAA
AGGTTGCAGCCCACAAAATCAAAGAAATAACCTTACATATCTTGAAGGATGAGAAAAGGA
AAGGACAACTCAAGATCAAGTTCCAAGGAGTAGATCCTCCTGCTCGAGGATGGACTGAGT
TTGTCCAAAGACAACTGGATAACATTTTCGTAATTATGATGCAAGACCTTGGACTTTTTT
TATCAAGTCTCCAACAGTCTTAAAAAGCTTGCCACATGGAAAGATCATCATAAGACCTCT
ATAAAAGGTAGCAAGCTATTCATCGTAAAATACACAACACAATTGCATAAAAAGATCAAG
CATCTCGAAGCTATCTAGAGCAATATCCATCATCTCTTCATACTTTTTTTTTTATAAATC
TTACATTAGATCCTTGAAATATCATTTGACAAAGTATTTAAGAAAAGAGAAACAATCTTA
TTCATAATCATTATGTAATTTCCAAGTAAGTTACCTTTGGAAATAATTGAAACTTGATTG
TAAGCTTGGTGAAGCTAAAGAATACGCAAAGTGTAATCATCCTTTGTGAGAGGTTGATCA
GTTTTGAACATTAGTGAAATCTTACAAGTGTGTGAGAACTGGACGCAGCCTTCATTGGGT
GAACCAGTATAAAAATTGTGTGTCATACTTTACTCATTCTTTTCATCAGCTCAAATCTAA
CGGTTTAAATAACCATACTCGAGTTTGCATCCTCTCCGGGAGGATAGTTTTTTAAACAAA
AAAAAAATTATTTTTAAACAGCAAAATCTTTATTCAACCTCCCTTATAGTGATATTTAGC
TACATCACAAGAAATATTCTAATGCAAAATTCTTAGTTTTTTTTTTATAGTAGGTTTTGA
ATCAAATCTACACATCAATTCAAGATTTTCTCTTGTTTTTCTTTTTTCTTCTTCTTTTGA
ACAAAAACTCACCTGCGACTTCTTGGTAATTAGTTTGGACATTTAATTGAGAATCCAATT
ATGTTTTTTTTTTCTTGGAACAAAAACAATCTTGTTTTTTTTTTTGTTGATAAGTGTTAA
ATTAAGTCAACACTTTCACGTAAGATATTTGCTTGCATTTTTTTAATGTCAATTTGGTTA
AAAAGAAATAATTTTATCACCAAATATTTGTGTGTTTGAAAAATCTTCGACAAATGCACT
TGACTCCATATTTTTCTTACTTGATGAAAATTGTTGATGTTAAAACAAAGTTGATATCAA
AACATTAAAAAAGTATTACGTCTTGATAAAATTTTGTTGCCAAATATGTTCCCTTAATAC
CCATTATTTGATTATTTTAATTTTTATCATCATCATCATAAATATTTCTAACTTGAAATT
TAAGAGCAAAATATAAAAAAATAAAAAAGAAGGAGAAATAACTATTTTTGAATGGAGAAA
AAAGAGAAAAATAAACAAATTATTCAAAAATCAAATGTAAAAGAAAAGTTAAATCAAATA
AGTATCTATAAAAATTGTCTCAAAAAATTTTTGAAAAAAAAATAGCAGAATAATTAATGT
TCTGATATCATATTACGATTTTTGTTTTGAACTATTAATGAGAGAGAAATAGAGAAAAAT
AATTAAATTGAATGATATTAATAATAAAGAGAATTAATTATATAAGTAGTTACAAGTTGA
AATAAATAAATAATTAACTAGTTTAAAATAATTAAATAACCAACTTGAATAATTAATCAA
CTAAATATCTGATAAATGTCATGACCCGACGACCCCCCACCCCCACATCGATAGTAGCTG
CAAACCACAACTACAGTCTGCCAAGTGCCAACCATCATCATACTTAGCAGCCATTGGCTG
CCACTGTCCCATATATCAAGTTCATACGCTTCTGCTGCTTGGGGTCAGATTTTGGGTCTC
GATGGCCACAAGATCTTCAAATCCTCATATCTGCAATTTGAACTCTTCAATTGGGTTGTA
GAGGCAATGGTTGGTGGTGGGGAATGAACAATGAAGTGTTCAAAGAGATATGTTAGAGAG
AGAACGAGAACTGGTGTTGGGAGTGCATCGTAAAATCTTGTGTGACTGTTTGATCCTACG
ATTCTGAAAGTTTGTCCACTATAAACCACATGCTATACTGATCCATGCTATAATTTACCT
TGATAGAAAGCCAAATCAACTATAACTATTTGAACTATAAACTAAACACAAAAAATTAGT
TGTTATACTTTTATTGTTTAAAAACAACTTTTAAATTAAAATAAATTAAAAATTGAAAAA
GATAAAAATCAGACTAGTTAAAATTAGTTTTTACAATAGAATTTCACTTGTTTCCAACTG
GTTTGATCGATTTTTGATGGTTTTAATCGATTCACTTGGTTCTGTTGTTATTAAAGCCCA
TTAGATGTGAATGCTGGATCCGAGCTAGATCAGACCAAACTTGACAAATGATACGATTTT
TATAAAGTTGATGAGAACAGAAGATGAAAATCTTGATCATGACAGGCCATTATAGATTAG
AGAGACCATTTTCAGCACACAAAAAAAAAAAAAAACAAGAGTGACCATTGACAATGCTGC
AACCAAATCTCTGTTGCGACTTGCCACCTATCCATTCTAATCGAAAAAGTTATAACATTC
ATTTCACTCAAATTACTGCACGAGTTATATAATACATACAAGCAAATTGCATGTATATAC
ACATCCTACCTGTCGGTAGACACATAAATATACAGACAGCGTTGGTTGCCATATACATTA
ATGAGGGAGAGACTAATAAGTTACAACATATAAATCCAATATAACCTATTTAAATGCTCA
TCAAAGAATGAAAAACTCCAAGATAACAATGGGGAACTACGATGATAAAGTTGTTACTCG
GACAGAGTTATCAGCTGATCCAGTCAAGAAAATGGGCAAAGTCGGATGCCAATCTACAGC
AGTAATCGGAGCATTGTGAGAAAGTGTTCTCCAACCATTCAACTGATCCTGAACCTGACA
AGACGAGCAGCCATTGACATTTTCAGATAACTAACAACATAATTAGAAGTATTTCCGCCA
TAATTTACTTGCTGTTACAAGTCAAATTAAAAATACAGATAAGTAAATTATAGTCCCTTC
AAAGGGAAGGTCTTATCATAATGCATGCAAAAGAACTCGAGAAACATTAACCTGATATAT
GGGTGCTCTAACTAAACTGGATGTTACCAGGAGTCTCCTCCCATTTGCATCTAATGCCAT
CTCATGTCTGTAACTTTTTGAACCACTGAGGGGGTAACAGAACCTACAAAATGTGAAAAA
TATAATGCTCAGAATTAATTATTCAAACATATCAAAAAACAAGGATAATGGAATGGTGAT
ACGACATTATCCCTCATATAGCATGATTGAGCTAAAATATTTCAATAAGTGAGAAAAAAA
ATAGTATAGGTCATACAACTCCTATTCCACAGATGCATTGAATCAGATTGTAACTGATGT
GATGTGGATCATGTAATTAGTTCCAGCCCTCTCACAATTTAATTGTTACACGATTTTATA
CTATCCGTAATACTCAATAAAATATACATGTATACTATTTAAAAATGTGTACACATTTTC
CTCGTAAGAAAAGTGGTCCCTGTCCATAGAAAAGGACCAAAGAGAAAAAGGGAGACGTGT
ACACATCCCTTCATTTTATTTATCTAATTTTGCAATCTTTGGCTGGTATTGGCACAGAGA
AAAAAAGGAAACATTGTGAGTTTAATCATAAGGTGTCAAACTAATAATATACCTACTACA
GTCTCTTGACCACGAGATTTGACCTTGACTTTGCAAGCTCCACTCTAAAATCTGTTAACA
AAGAACCAATTACTATATGAAGTTCACAATCTATTCCACAAAATGGAATAACATTGAATT
AATATCACTTGCCTTCCCATCAGAGCCCAGGCTAAAAATGCTAGTCTCATCTGGTCCAAA
AAGAATCGAACTGATGGAAGAATCATGTGCAGGCCAGCCAGTGATTTGTAGACCAGCGGA
CATATCTTAGAATTGTTAAAGATGACATAGTTGTTCAAAATAAGTTTTCTTATCTTTTAA
AAAGAAAAAAATTGAAACATTTTATTCATGAATTGCATCTAAAATCTAAATACAAGCTAT
AAAACAATATTTATTTCATCTATGAATCAAAAAATACATTAATACACAGAAGCAACCAAA
TGAATACAATTAAGGATACCAAACATATGAATCATTCCATCAACGGCAGAAGCTGCTAAA
ATTTTCCCATTGTGATTGAAGCATAAAGAAGTAATTGCCGGTGGATCTTCTCCAAGAGGA
AGGACTGTCTTTATGGAATCCAAAATTATACATAGCCACTGAATGACATAAGCATATATA
CAAAGAAGCACATACCATGGCTTTCCATGTCTTCATGTTCCACACAGTCAGTGAAGCAAA
ACCTAGATTGTCAAAATAGTTGGCACCAGACCTGCACAGACAATATGGACCTCATAATTC
CTTGCTAAAATGTGTTAACAATGTATTATTAACAAAAAATAAGCAACAGAAAGGATGTTC
ATTTTGAACTTAACAAATGGTGGGTTACCCGGTATTTTACCATACTTTCATTATTATGTC
CAAATTAAAAACAGAAAAATGTGCACAATTGTGTTAAACAGAGGATCATTATTCGAATTA
CCAAATTCAACAAATTTACTATTTCAGTAAAGAATTTAATATTTAAAATTTTGGTGTATA
CCCTCCGGATGCTGCTGCAGACACAAAAATCGGTTCAACGGGACTGCACTTTATGTCCAA
TACACTGTAAAATCACATGTGTCAGAGTTGAAAGTAATACACAAACTTGAAAAGATTATA
ATTAGTAAAAACCTTGGAAATGCTTCAGTTGTGTTAAGGTCACAAACAACTCTCTTTGCG
TCCACGTTCCATGCCTTAATGCACCCATCAGATGTACCCATTAGAAGCTTTTATCAAGAA
GAACAACTCGGTCATTAAATTTATAATCTCATAGAGAATTGAATTATTTCAATCACAATG
AGAATCAACTCACATACCAAGCGGTCCGATTTGCATTCCCAGTCAAGTGACAAAATTTCT
GTGCCACAATATATGGTCGCATTTCTAGATGCCGGAGTTGATGCATCATATGTCCATATT
CTTTATCAAAAGATGTAGCGAAAACAATGAAACAAAGACCAAATTTCTTGAGAGATATTT
CATAAAAACAAGGAAGAGTTGCAGATATTTGTGAAAGGTAAAGAAAAAGTATTATTGAAA
ATAGGCATTGTAAGGGCTATTTTCAAACAAAAGTGTAGTACAATTCCATCTTCTATTTAA
TTTCTTAAAGGCTGTTGAATGTTGACAATACCGCTCTAGATACATCACACATAATGTTTC
TCAATAGTCACAAATGAGTGCAGGCTAAAGCCTAGCAATCTGCAATCAGGACTAATAGTT
GGATAAAGACTGTTCTGTTTTTCCATAAAGGGTACCTGGCAGTTCCATCTAGAGAAGCAC
TAGCAATATTGTTTCCAGATGCAGAGAAGCGGCACCTGCTGATTGGACTGGTGTGCCCCA
AAAATGTCTCCTAAAATGCATAATGATTTCATATTTACACAAATTCCATTCAAATCCTAA
TATGTTCTTCATAGTTGAGTGTAAGTCAGAAGCGAAGAACAAAGAGGGGGAAAGAAGACA
AATAAGGTTCTAAGCGCAAATTTTACCTGGTGCTCTACTTTGACCTCAGCAAAGTCTTCT
TCCGCAGACACTTCCCCATCGTTTTCTGCCACAAAATTAATTGTTAAATTTTTATTTCCA
AATATATAAACAATGGTTACTGATATCGCACTTGATATGTCAGCCGAAAACCAATTTTTT
CAGCATACAGAAAATTAGACGTGGTTTGGAGTTCAGATAAAGGGCATCAAGATTAAGAGC
TGATTAAGTGAATACAAATGCATCCTGAATTTTTTTAAGAAATAATAAATAATAGTAGCA
AAAATTTGATTGATCATTGAATTCAATGCTAAATAAAAATAAAAAGCTTTTGTGTTTCAT
TTCCACTAGTTCTGCAACTGAATCAATCTTTTGTAGTCCACAACTAACAACATCATTTGA
AACCAAAAGATATTATCTCTACTCATTTAAAATCCATACATTGTTTTAGAGCAATTTCTG
CTTACAACTTACAAGTTTGCAGTGTAGAAGTAATGTCATCATCTGTCTTAACATTGCATG
ACAGAGTTATATTGCAAGAGGATTTCATTTATTTATCAGAATTCACTAACATCTAACATT
ATCTACCTTATCCGTACACTTCATGACTAGTTAACTAGCTATCTTGTTAGAACAATAATT
CAACATCAGAAGATGTCAGCACATGAATTTTAACAAGTCTATACTTAGAAAGTAACCGTC
AACTTGCTTAAAAAACAATGTTCAAGCAACTACATAATACCACTTCACACAGAGGAAGCG
GCCTTGAAGTATATCTGTCTGCCTATATGGGGACTGTCATGACCTTTTCGAGTGGTGTTG
CCAGCTCTGCCATTTCTCAGATAGTCATTCAATAAGGAAGTTGAATCATCGCCAGACTTG
GAGCTGAGAAACTCGGACTGAACATTTCCAGATTCACCCACAACTAAATCTTGGCCAATC
TCTGTTTGCACTACTTGTGGAAAAACCTCTGAAGAATCTTTTGACATATGAGTACTTTCT
TCACGCAAATTGCTTGATGAACTAATACTTCCTTCCATACTTCAATCCAAATTAATTAGA
AAGGTAAACATGTCTCGTTAGACTCGATCACTCAAACATTGAATAAAAATATGCTTACCT
TCTAAACTGCCTTAATTGAGCTTCTTTCTCGTTGAGTGAAGCCTGAAGTTCTGATAATTT
AATATTTAGATGTGCAATATCTCTTTTGAGTAGGTAGGTAGCATTCATCTCTGAACTAAT
CTTCAATAGAGCAGGTAGACGTGATTTTATTAAGGATAATTACAGAGCAACTTGATGAAA
TTGTGAATGCAGAAGACATAATCAAATCAAAAAACATATTGTATAGAAAAGTTGTATATT
TGGGATTGTGACACGCAGGGCCAAAATGATTTGGGACAAACAAGAAGTAGCTCTTGGTAG
GTTTCTAACTAAAAGGACACATGAATGAACCAAATGTTTACATTGGAAAGAGAGGCATCA
TAAGACTGTGCATGTATTGGACTATACATTCAAAATAAAGCTTAAACAGTAGCACAGACA
CTCCTGATCAAAGGTGTGTCCCGGTATCCAACATGTTAGTGTCCGACACCGACACATTCA
ATTAATTCATTTTTTCAAATTATTATCTGTCAGACTCGTCAGTGTCCGTGTTTCATAGGA
ATTTATTCCTCTCATTCAAACTTAAATTAAGTTATTCATGTGTCCCTTCACCTAGAAATC
TCTAGGATCAGCTCCTTAACGCAAGTAAATCAAACTCAAACAAGAGAAATTGTTTTCTTT
CTTAAAAAAAGATGTTACGAAGGATATGAGTAGCATTGAAGATCTCACTAAAGAAGTTTC
TGACAGAAAGATGCAATGCTTGATACCAGTCCTTGGAGAAAAATATTCGAAATTCGGGAT
CCAATTGTGGATTCTTGACATAAGGAATTGCTGCAATGCAATACAGAATCACATCATCAC
AATCTCACACTGAAAATTCATAACAAAAAAAAAAAAAAAAAACAAAACGAAAACGCACCA
AACCAGTGAGTCCAATCCTCCTGAGAATTCTGCAACAAATCAGGACCATGAACAGAGAAA
AACTCAACAACCTTATCCCTCCGATTGGCTTGCAAAGCGTGAACGACGTAGAAGCGTAAA
ATAGATGCTTCCAATTTAGAGAAAGTGGAGAAGAGTGTTGTTTCGGAAGCTGAAGAGAGA
TAGTGTTTGAAGAAACCGAGAAGCGCGATCAATTTATCAACCTGAAACTTTGGAACGTAT
AAGGAGAAGATTAGGTCAAGAATTTTGTCAACGTGAAAACCTTTACCAACGTCTGTTCGC
AATTCAGTTTCGTAAGCTTCGAGAGTGTTGGTGAATCCTCGAAACACGAGAAATTCTCTT
ACTAACTCCTCAGCGTAATGCATCTTCTCCATCTTCTACAACGCGCAAACGAACGCTGTT
TAACGATTATATTTGATAAGATGCAGATTTGATCTTTAAGTGGAAACAGCAGGAGAGAAT
CGAATAGCGTATTGGAAACTATGCGAATGATGTGATGCTCCGATAGAAGTTGCGGCGGTG
GGGTTGTTGATGTAGTGTTGTTGAGGGCGAGGCGGCGAACTAGCAGATGTGGAGGTTTTA
GGATACGACGACGGTTAGCATTTGCACGTGCCTGGAGGATTACACGTGATAACAGAGTGG
TAGCTGAGTTACTCAGCCTC
>M. truncatula Mt1:44858000..44875999
GTAAAAATTGTTTTGGATATTATTTTTTTCCTTCATCTTGAATATTCATATGCAAGTTTT
GTATAGGAGACATTTTCCTTATAGTATTTCTTTTTTGTGAGTGTCTTTATTTTTTGATGA
ATTTTGTGTATTTAATTTTAGCTGTTAAAATTCTTTTGAATAGTAGCTCCGTCTTCAAAA
AAATATTACCTCAAAGAGAGAGGAGGTGAAAAAATTAAAACGTGTAGCTGCCAATAACAT
TTTCCAAATTAAAAGATAGGCTCGTTAATAAACCCTTCTTTACCCATGAAACGAAACGAC
AGCGTTTCCTTCTCAAGCACTGAAAAAACGCGGGAAAATTTTCCGCCATTTCCACTAAGA
CCCCAAAAACAAAAACCCCATTTTTGCAACACTTCAACTCCAAAAAAATCCCCAAATCTC
TTCGTTCTCTCAAAACCCAAACACCATGGACACCGATGGATTATCCCTAATCTGCAGCGG
TCTCGGCGCCATTGAAGAAGATGATGAAGGCAAACGAATCGGTTATTCCAAGGGTGAATA
CTGTCTCGGTATGAATGAATTTGTTTCATTTTTTCATTTTTTTATTGGATTAGATTTGAT
TCGATGCAGATTTGTAATGATTAATTGGTTATTTTTGTTTTTGGGATTTTATTAGATAAT
TTGAAAGATTTGTTGAGGTTTTTGAGACGTGATGATCCGCAATCCCGCGATGTGTTCAAG
CTAGTGTGTAAATGGAACATCGTTTCAAAGGATTTGGTACCGATTATAGAGCATTACCAC
CAAGATCGTAGCATGCTTCTCAATGCAGGTTTAAGTTTATAAAAATTGAGTAAATTTTCT
GTTTGAGATTTGATTCATTGGATTGGTTGGTGTTGAGTTTTATTTTTGTTGTTGAAATTT
TCAGTTAAGGTTTTGGTGTTTCTTACAATGCCGATTGAACCTGGTTCGACTGAGGTATCT
CAGCAGTTGGAGTATCTGTGGGACTTGAAATCTGCAGTGACTAACGGTGATGTTGTCACG
GTGATAGTGTCGATTCTAGAAAAACCACTTGAGAATTTGGAACTGTGAGTTTATCAGAAT
TTCATCTTGTTACTAATGATTTGAACAATAGAAATTGGAAGAAAAAATCACTCATTTCTT
TTGCTAATTTTATTTATTTGTTTTGTGTTTGTTTGTTTACAGTAATAAGTTCACGGAGGA
TGATTGGAAATTGGTACAATTGGTGTTTACATTATTTAGAAATATCCTAGCTGTTCAAGA
AATCCCGTTGCATCTGAAATCAGCAGGATCTGCTAGTCATTTTTTATCGCTCAGAGATAA
ATTTCTGGACCTTTTGTTCCGCGAGAATGTGATGGATATAATCTTGGTTGTATCTCAAAA
TGTTGGGAGTTCTAATGTCTATCTCCGTCAGGATAACTTGCTTCTGCTCGAAATTTTTCA
TTACATTTTTATGGGCCAGGATCCAGAGTTGATTATCCGGGGCTATTCGAATGGATCGAA
GGTAACCTCACTGAACTTCAGCAACATCATATCTTAGCCAACCTCTCCAGGAGTGCCCTG
TTAGTTTATATTTTTATTTCTAAACTACGCTTTGCTAACATATTTTTACAAGACTTCAAT
GTATATTACCTCTCTTGTGCTGTAATATCTTAATTCTTACCCTTTGGTTGTATATTGTTT
GGTCACTTACATTTTGCATATCTTATTTCAGGCGGACGAAGACTCCCAAGCTTCTCTTGA
TAGTCTCCAGTCCATCATGGAGGAAGAAAAGAAGAAAAGAATCATTAGTAGGCTTGGCAA
TATCGGTCGGCATTCACAATTCAATGCAACATTTGCACGGGTTACCATGGTACTTGTTTT
TTACCCATTCTACTAGCTTTTAATGCTGTGAACTTGAATGACACCAGTTTATTCTTTTTG
GCAGGACGGTTCTAAAGCCGTAGTTAAGGGAAATCCTAATTCTTCTCATAATATGCATCT
TAAATCACAAAATGTTACTCGGGGTCGAGCCAAAACAATTGCGTGGGATCACCCAAAGTT
GCCTTCAACAACGGATACAATCTTGGAGTTGCTTCGTGGATTTGTCGATCAGTTTCTTTC
TGTGGGATACAACGGTATGCTTTTTCAGAAAATGGTGTATCATTTGCGATTTACAAATGA
TATATGTGTGTGTGTGGGTTTCCTATTATAATAAAGGTACAAGTAATCTCATTGATACTT
AAATCTGTATCAGTTTTGATGCGATCCGTCCGTGAAGATATTGAAAAGGAACATCCTGCA
GTTCAAAAAACTGACGTCGTTTTTTTCTTTCAAGTGGCTGAATTTGTCACTTCATTCCAG
TTTTACAAGCATTCAACTTCAAAGGTGAGAATAATAATGTGAACACAGTACATCTCTTGG
CATGCCTTTCTCTGTTCCTTTTTCAAACTAAAATTCTTCGCTTAACTTCTCGTGGATTAC
TGATACATCTACACATTGGACTTTAATATAGATTCTCCTCACATTTCTATTTGTTTTCAT
ATTACTTAGCTCTTAGCAGTAGGCAACCTGTTAGGATACCGGTTTGGGCCTAAGCTCAAT
ATATGGGTTGAATAGAAAAGATGAAGAATTGTCGATGACAATTAGTGGGCATATGCAATG
TGATTATAAAGGCGGGAAGTAAGATAGTGAACATTCATTGAAAAATATTGTTAGAGTTGG
TTAGGAGAGTTTTCTCTCTGGTTAGGAGCATTGTGCCCTGGTTAGGAGTTCTTGAACTCT
GGTCTATCTCTTCCATTCTGTTTATTTTCCATTATAGAACCTTTGAGCTCCATTTTCAGT
AAATAATAAACACACATTTTCCTCTTTGAATTTCTGGGTTCTTTTTTTTTTTGGTAGTGG
CCGGGGTTTGAACCCCAGACCTTGGATATTTTATGCATTGTCCAAACCAACTGAGCTAAG
TTCACGAGGACGAATTTCTGGGTTCTATCACAACCACATTGGATTTCTGATTTGTCTATT
CAAGTAGTTACAATTCTCATAGACAAACTTTTCATATAATGATTATTTGTACTTACAGTT
ACTTGCATTAATATATCCTTTCTCCTGCCATTCACACCCACACACATATACTTTCTCCCC
TTTTTTTTACATGCCTTTTGGAATCATGAAAATTAATATGAAATGAAATGAGTCATTGGT
CACGTGCTAAATGATAATTTCATAAAAGAATTTTGGCTGAAAATTTGGAAATCAATCAAA
TAAATTTAGAAGATAAACTACAGCATCACACATGTTCATCTAGATTTTGGTTGAGATATC
ACTTGTTCCTTTATTTGTAAATAGCATAACTGTCATTTGTCAATCTACATTTGCGAGAAG
ATGTTTTTTATACATATTTTCTCCTCTTTACCAGATCAAGGAAGAAAGACACGCATTTGA
TGATAATGATGCTGATGCTTCAGATTACAGTGGTAAAATATGTGGCCCAATTGAAGCATC
CTTGAATGAGTCAATGTTTCAATTAGTCATTTCAAAGTGGCGGCAGGCCTATGATGGTCT
AAAGGAGACCAATGACTACATGTTTCTATCTGCAGCTGGTTCTCTTTTGAAAAACATGGT
AATATGTACTATCAGCTGCTTCTCTACAGCTTTCTGTTTTGCCTTCTCTTAAATCTGTAC
TTGTGCTCTTAACAGAGGTGTCTAAGCTATCATAAATACATTTTACAGCTAGTTCACTTT
TATAAACAACACTATGCTTTTAGCTTTGTAAACTCTATCTCATTCCATTTTTGGTTTGTA
TTCCAAGTCTTTCATTTTTTCGCTATTATTATTATTATTTTGGTCAATTGTGCAGATCAG
GACATTGCTGCCTCTAATATATCAAGTTGAACATAGGAACACAGACAAGAACTCTACCTT
TCTTCATATTCTCATCAAATGCTTCCTAATTGCTCTTTCTTTGTTTGCAGATTCGCATGC
TGGATCTAGTACTTAAGTTGCTGCCAGAAGACTCTAAGGAGCCGCAAACAGCTCGCATTC
TTCTGTACAAGTTGTTTTATGATCAGACTGAAGAAGGGATGACTCAATTTCTCTTGAATT
TGATCAAAACGTTTGACACCCACAAACAATGCAAAAGGTTTCAACTCTTCATTTTAATTA
AGAAAAACATCACATTACTTAACCATGAACATGCCTGAAATGTTTTTCTAGTATAGTAAA
TTCATACCCTAGCAACCTTCATACTTTGAATAATTGAAAAGCCACGAGATGTATATGGAT
TGAGTAGTATTTTTATGTCCTTATACAAGAATGAATTGGAGCACTACATACTGGTTTGAG
TGTAATAAAATAGATGAAAATTATATTCCAACATGCTTTGTAATAATATATTTACAAAGA
GAATCCTTTCCTGTCCGGCTAGTTTTATGCTTTTTATTCAACTTAACTAATTGGCACCAT
TCAACTTAACTTATGTGCACAATTGTTTGTCATAGAAGGTATAATACTGATTTTTATTTG
TATTTTCGTTGTGTGTCTGTCTGTTTAATCAACTGTTCTTTCCTTGCTGCCATACTCAGA
TTGTTCTTTCTTGCAGTGCTCTTGCAGATTTGGTTGAAATCATTTGCAAGGTTGTAAAAC
TAATGGATCATCTTCAGTCTCGAGGAACATTGAGGGTAAGTTGTGATTATGTATTGGTGT
GTGTCTAATCTTGCTATCTAAGTTCTCTGTATATAATAAATTAATAATAACGCCAACAAC
GACGATACTAACAACAAGAATAACAACAATAACCTTTACTTACATGAAATCTGTCCAAAT
GGCTGCCACATGCAAAGTTTTCATCAACTATTTTCCGATCAAAAGAACATTTTAATTATT
TCTATATAACACACATTTTTAAATCAAGTGTTTTTATAGATGAAAATAGGTCAAATCGTC
TATTGGGGGTTTATGGAGTTGTTTACACTAAGTTTAGTTCACACTAGACTTATTTACAAA
ATTGATTAGGTCCATACTATTTCAAAAAACCTATTTAGCAAAAAAGGGCCAAATCTAGAT
ATTCAAAAGCCTTTTAGACCTAATGAGTCGGTTTATTTAAACCTATAAATAACAAGATAA
TATTTTGATTTCTGTATTACTTTTTATTTTTTGGAAATATGATTGTTGTTATTACTATTA
TGAGATTTTAAAATAATTTATTAATCATTCTTATTGGCATGTTTAATGATTTAAGAAAAT
TGTTCTATATAAAGACACAAGTTTGTAAGCTTATTTAATGATAGGTTTATGGTCTACATT
AGATACTGAAACCAGATTTCAAGTATATACATGCCAGATTTAGGCCTTAGAAACTTGGCC
CTGCTTGATTCATTTCAACTGCCATGTATTTGTTGTTTCTTTTCTGTTCAAGGCTCGAAC
CCATTTTAATATATCATAGATATATTATTAGTATGGACTTAATAAACTTTCTCCGTCACT
CGTTTCAGATTTTCATTCTATTTTTCCATGCCCATTTTGATGGCAATTGTATGATTTTAC
TATTCCCTTTTTTGTATCATATACCAACTCATGCTTTTCAAATTTGTGTCTTCTCTCTCT
ATCTCCCCTTTCTTCCTCTCCTCTTCTTTATTACATTAAGTATGTGTTTCCAAGGCACTT
TTTGTCACATTTCATCAACTCTACTTATTATCGACATCGGCTATCTTTTTGTTACTTTGT
ATGATAGATATTCAAAGTACTTCAAGAGAAGGGGCTTTAACTATTTTGTATGCTCTCCAT
TTTTCACCTCTACATTGGACATTGTTTGTCCCTTCCTAAACTTACATCCCATATACTCCG
CTTTACGTCTTTTAGGTGAAAATCATTTCTAGTCTCTTCTACAGAGTACTTTAGGTATTC
TATCATATGCATTTTATAAATCAATAAAAACCATCGTTTTGATTGCGATGATATCTATGC
ATTAGTCTTTGTAATAAATATGTCTTTCATGATTGATCTCTCCATCATTAAACCAAATTA
ATTTGTGATTTATTGTATTGCTCGTAAGTTTAATTCCTCCATATTTCGCACAATGATGTG
CATATCTTTTTGTTGTTAAAGATAGAGATTAAAGTATTTTTCCACCATTCACTAGTCATA
TTCTTAGGCCTCAGAATCTAGATTTATCTGATTGAGGAAAGTAGAAGAGGTCTCTGGGAG
ATCCTTTGCTAGATTTTAAAAATATCAGTGTTCACTGGTTATTATATCCTTTCAAACTTT
GCAAATATGTTGCAATCTTTGCCACAGAGCTTGTTGCATGAGAATGTTATTGTTTTCATG
GTTTCCATAATTGAGAATAGAGGAAAAGGGAAAATAAAGTGATACATTTATATTTTGAAG
TAAAAGATAAAACAACATATATGTTTTCGATTCAATAGTTTAATGTTTCTTTGTTTTATA
TTATCTAATTCAAGGTGTCAAAAAAAGCAAGGAAATTGAAAAAGAAGATTTCCAGTGCAA
GAGAATCAGAGAATAAACCAACTGGAGATCAGTCTTGCATTCAAAAAGAAGCTAGCATTT
CTATTGACAATCAATTAGCTGAAAATCAGTTGCTGCAGAAGGAATCCATACCAAATGCAA
ATTCCACCGAGCAAGAAGACACCCCTCATGATAATGAACATCAAAATCTCGAGAAAGATG
TGAACTCCCAAGTTCGTTTGAAACCAATGGAAAACAGAAATCTTGATGATAATGGAGATA
ATAATGTCAAGAGAGATGTGAACTTTGAAATTGGTGTGGAATCAGTGAGAAACACAAATC
TTGATGATAATAAAAATGAAGATGTCGAGGAAGATGTGAACTCCCAAGTTGGTATGAAAC
CAATGGAAAACACAAATCCTGAACATCCTAATGAGGATATGTTGGATGACACTGGTGATT
TTTCTGAAGATGAGCAAATAAATGCAGTTAGTGAAGTTGATTTCAATGTTTCGACGCTTG
TCTCTGCCTTTGCGAATCACAGTATCATTCAGAAATTGTGTTGGTTGCTCAAGTTTTATA
AAAGCAATTCCCTTGCTATAAATCATTACATAATAAGCATGTTGCGGAGAATTAGTGATG
ATCTTGAACTCCATCCCATGCTCTACCAGGTTTGGTCTGGAAAGCATTCACCTTCAATGA
AATTGTGTAGTTGTTTATGAATGTGAATAACATTTCTAAATTTGTTCAAATATTCTTGTA
GCTTTCGCTGCTCACAATTTTTTATGACATCCTTGCTGAACAAAAGTCACGCCCCTGCGA
GGAATATGCAAGTATTGTTGATTTCCTCAACAGTTTGGTCAGAAAGATGCTAAAGAAAAT
GAAAAAGCAGCCCCTCCTATTTGTTGAAGTCCTTTTCTGGAAGACCCGAAGGGAATGCCA
TTACATCAATGCAGAATATTTGTTGGATGAGCTTGGCCATTTGAAAAACGAAACTAAAAA
TTGGAATGATACTCAAGGGGATGGGGAAATCGGTTCATCCCCAGGGAAACCATGGACTCG
TAGAAGCCTAGCTGATGCACTTGGTGACGATGAAGCAGATGTTGTGATCTCTCATGACTC
GAGATATCAAAAGTAAGATAAAGTTCAAACTTAACTTAATAGCTTCTCATTTAAACTTTT
CTCCGGCTCTGGCAATCTTTTTTTGCTGAGAGTGAGACGACCATTTTTAGGATTATGGGG
AAATCTATGCTTTAATTGATCCATAGTTTATGTAGTAAAGATAATGCAACCGGAGTAAGA
ATGGCAGAAAAGCTTGACCATTTTTTTATTTTTATTTTTCATTTCAGCAATGGAGAAAAG
CTTGATGATATTGAAGGCATTGCTTCTACCTCAGGCAGTAAGAATGACAGAGATGATAAT
AAGTATGTTTACAGCTTGAGATCAAAGTTTATTTAGATTTTATAGTTTCTGATATTTTGT
TTACTTGGATAACAGTGGGGAGCCATGGTTAGAAGATGAATATCAAACAGCTCCAAGGAG
AAAGAAAAAACTGATTCTAGATGCTGAGTTGGAGATACAAATTAAGGATCTCTATGAGAA
GTAGGTTTTACATGCTCAAACCTTATTGTCTGAAGTTTGGCCCATGGTTTATATTCGAGT
GCCAACATTAAACAATTTAGTTTTATTTTTTACTGTTCTCTACCATTGGTGCATAGATGA
AAGAGTCAGCCTGATAAATTAATTAATAGCTTGTCAGTTTTTTTTTTCTTGTTTATAAAA
TGATAAATTCATTTTGATAATCGGTTCTTCCATGCCTTGAACATATCAGATTCAAAGATG
ACCGAAATTGCAGTCGACGTATTGCTGAAGTGCTTGATCCAGATGGTAAAATATCTACAG
CTCAAATATCCAGTAAATTGAAAAAATTAGGGCTAACGATTGCATCAAGGAAAAAGAAGG
GTGATGCTGATGAAACATTTTCAACAAGCCCTAATCAATTAGAAGGGGGTGGATTGGCTG
GAGGTGTGAATCATACATCAGTGGAAGGAAGCCTGTTGATTCAGCACCGGTGAGTATACA
ATGAACTGTTATGCTTATTAAGTATTACTGGTTCTGTAAAAAAAAAAACTTACTGGTATT
TTTCCATAAAATTTATATTTTCTACTTAGTACAAAATGTTTTGGCATCATTGTTCATCCT
AGTTCAACAAATTGTTTATACTTTCATTGTATTAAATGTCAAGGTATTCTCTGAGTTTTG
TGTTCAATTCCATATTCACAGGCAGAAAAGAAAAAGAGTCAGTGCTTTCAATGAAGATCA
GGAAGCTCGTATCAAAGTTCTATTTGAGGAGTGAGTGTCACTTGGCTGCTTGGTGGAAGA
TTTAATTTTGTCTCTCTGCTCTCTTAATGAATGCCGAGTGAATAGTTAAAAAATAACACG
TTTTCTGAATTTTCTTATATTTTTTACACACAAGACAAGTAATATACTGGGTTGTTGATT
TGGCAGTTTCAAGGACCATAGAAGATGTAGCTATATGATAGCTAATGCACTGGACAAGGA
TGGTAAATTCACTCCTGCCCAAGTCTCTCGAAAACTTAAGCAACTTGGCTTATGTGTTCC
TCAAAAGAGTTTTAGAGGAAAAAACCACCAAAAGGGTGAGGATCTTATGGATGGTTCAAA
TGATAGAATGCATGAATCTGATGAGGACACATTGATATCATTGGTAAAAAGGTAATGTTG
CGTTAATCTTTGTTCTATATACAAAATCGAGATATAAATACTTCTGTCTATATACAAAAT
TATATTATTTAACCAGCATGTAGAATTCATTCCAAAGCGTAATATATATGATGTTTTTTA
AAAAAATTTATATATAGATACACGCTTTATCTGAATTTCAATTATTTTGAAATGCAACTT
TATAAGTATCCTGCTGGATGAGTCTCTTCTTCTCTTTCCTCCATTTAATTATTGTTTTAT
GTAATTTGAAGGGAAGAATAGAACGAGTTTCTTCTTCTCTTTCCTCCATTTAATTATTGT
TTTATATAATTTTAGGAAAAAAGGGAAGAATAGAAAAGAATCAAGCGAACAGTTACGAGA
ACAGACCAATGAGGATAAATTATCAAAAGATGATTCTGATGATGAAATGCTCGCCTCTAT
CCTAAAGTAATGTCCCCTTTATTACCTTTTCAGCTAGTAGTTTAACGACAATGAGAAGAC
CATAAATGTTTGTATAAGGAATTTAGTTTGAACTCATGGTTCTTCATGCTTCTGCATCTA
TGACTTCTACTCTAGACCTGTCTCTCGTGTATCTACAATTTTATACATAGATACACTCTT
TATATGAATTCGAATTATTTTCAAATGCAACTTTATGTGTACAAGGAATTTAGTTTGAAC
TGGTGGTTCTTCATGCTTCTGCTTCTATGACTATCTACTCTAGACTTGTCTTGCTTGTAT
CTACAATTTTATACATAGATACACGCTTTATCTGAATTCCAATTATTTTTAAATGCAACT
TTATGTGTACCCTGCAGGATGAGTCTCCTCTTTCCTCCATTTAATTATTGTTCTATTTAA
TTTTAGGAAAAAAGGGAAGAATAGAAACATATCAAGCGAACAGTTACAAGAACAGACCGG
TGAGGATAAATTATCAAAAGATGATTCCGATGATGAAATACTTGGTTCTATCCTCAAGTA
ATGTCCCCTTTACTTCCCTTTTATAGGACTATTAGTTTAACGATAATGACAAGACCATGA
ATGTTTGTATTAGGAATTTAGGTTGAACTGGTGATTCTTCATGCTTCTGCTTCTATCTAC
TCTAGACCTGTCTCCTGTGCATTTACAATTTTATACATAGATACACGCTTTATTTGAATT
TCAATTATTTTCAAATGCAACTTTATGTGTATTCTGCTGGATGAGTCTCTCCTCGTTTCT
CCATTTATTTATTGTTTTATGTAATTTTAGGAAAAAAGTGAAGAATAGAAAAGAATCAAG
GAAACAGTTACAAGAACAGACCGGTGAGGATAAATTATCAAAAGATGATTTGGATGAAGA
AATACTTGGCTCTATCCTCAAGTAATGTCCCTTTGCTTCCTTTTCTGGGACTAGTAGTTC
TATAATAAGACCATAAATGTTTGTATTAGGAATTTAGTTTGAACTGGTGATTCTGCATGC
TTCTGATCTACAATTATATTCATTCATTTGGAATTTAACAATTCTTTTTATTTAATTAGG
AAAAAAAGGAATGGATCAGTATCCAGTGATTATTTACATGAAAGCACCAATGAGGATGAA
TTGTCCAGAGATGATTCTGAGGATGAAATGCTTCAATCTGCACCAAAGTAAGTATTCCGT
TTTTCTAGTTTTCTATCTAGAGACGATTCTGATGATGTATATCAGGAATTTATTTTGAGC
CGTTTATTTTTCCAGCTTCATATATGTGCTTCTACTTGGAAAAAATGATTGTCGATTCTT
CCATTTATACATGTTTGTTCTATTGGAAATTAATGTAATCATGTTCTGCTGTTTATCCTT
ATAACCTTTGTAAAACCGAGCCATCATAAACTATCATCTGTTGAGCATTCACCATGTTTT
TAAACAAATGGACACACTTTATCCTAGCTTTTTGTTTTTTGTATTTGGTTTTTTAATGCT
TTTAGCTGATAACCTTAATGGTTGAATTAAACATTTGCAGTGAAAATCAAGGAGGTTTCG
TGAATTCCCACCAAGTAGAAAATATGCAAGTGGATCCTGACTTGGAAGATTCAGAGGATG
AAGTGGCTGTTGATACACTCCCTGACAATGCTGTATCCAGAAGGAAGCTGAGAATGGTGG
TTGATCTTGAGGATGATGACTGATGTGGAAGCGTTATTATTTTGACTTAATGTGGAAGCG
TTATTATTTTGACTTAATGTGGAAGCATGATTAAGATACCTGTGTATTCTTTTATACTTG
ATTGTTTGCTTCCAATTTGTACAAATAGTATGTATATTTAACCGATTATTTAAGATTCTA
TCCTTTTGTGTATAGTTGACTATAAAAGCAATTCCCCTATTTATTTTCAAGTCCAGAAGC
ATGTGAATTGTGAACTCATTTGCGTGTTTATACTAGATTTTCTGCAAATCTTCTATGTGG
TTTGAGTATGAACAGAGAATCACAGAAGAGAGTTGGAATTGTAAAAAAGATATTGTGAAG
AGAGATATACATAATTTTTGCAGTTGCGTGTGGAGATACTTTTGTTTAATAAAAACTTAT
TTTGCTTGTCCAAAGAAAAAAGGTATGGTAAATTGGTAATGATTTTCCTTATTTATTTTA
ATTTGCCCACTATTCACGATATCAGTGATGATTACTATTAAATTTGTGAATAGCCTATCA
ACTCAAATTTGAAAATGTTATCGAAAAATTCAACTATTTTTTGCCAATTCCAGTTGATCT
TTATTTGTTTCATTGAATCGAGACAATCTCTATTTTATGTTCAAGCAATTGAGATAATCT
ATGTTTCTCAAGAAATTAAAGATTTTATTTATGAGAAAAAATAATACAAAGGTGAGGTTC
TGCTTAAAATGCCTTCCAGCTCCAAAAACATGACATGGTTTTATCTAACATAATCAGTTT
TATAAAGTAAACAGCATATTTCATCTGAAACTATTTTCATTCCAGTGTGAATGTTAAGCT
GTAAGAAGTAAAGAAAATAATTTTATAAAAAAAAATAGAAAATAATGGTTTAAAATGAAT
AGTTAGTTGACTTGATACATTATTTTAATTTTAATTTAGATATATAATATTTGGCTTAAA
TATGCAAACCATCCCTGTAATTTGGACGCATTTTGATTTTCGTCGTAATTTTTTTTTTAA
AAAAACATCCATGTAAAAAAATTTTGTTTTAAAAAGGTCCCTGGCCCTACTATTCAGTTG
AAGTGACATGGTTTTGGCCACATGGCAGTTGTTGACTGTGCAACTTTTGCCGCGTGGCAT
GCCACATAATTAATTTTTGTTTATTTTTTTTCAAAATTCTAAAAATTCACTTTTTAAATT
ACAAGGACGAAAATCAAAAGGCGTCCAAATTACAGGGACGGTTTGTATATTTAAGCCATA
ATATTTTAGTCCTTGTGTACTATAAGGAAAATACATTTTAAACCAGACTCGGATCAAATT
GCTCAACCAACCAGACTCCCGATCGGCTTTTGCGTAAATCCCGATCGAATCATAACTCCC
GATCGTTTTTTTTTTCTTCAGAAATGTCAGAGTAACAATTTTGATCTTCTGTTCTGAGAA
CTCGTGGCTGTCTAAATGCCGGGCCAGAGGCAGACCAAACTTAACAAATGAGAAAATTTT
CATTTAGTATCAGAACAGAAGATGAAAATCTTGATCATGACAGCCAGTGTAAATTTATTT
ATAGATAAAGAGAGAGACCATTGACAATGTTACAACCAAATCCTTATTGCGACCTATCCA
TTTCAAGTGAAAAAAATGATAAATATATTTAGTCGCATAAATTATAGCGCATTCATTTCA
CTCAAATTACTTAATAGGTTATATAAAAACACATACAAGCAAAATGCATGAATATACACA
TCCTAGCTGTAGGCACAGAAATTTACAGAGTTAGTAGCCATATACATTATATAATGAGAG
AAATCAATAAATTACAACATGAAAATCCAATTGAACCTATTTAAATGCTCGCCAAAGAAT
GAATGAAAACTCCAAGAACAACGGAGCACTATGATAGTAAAGATGTTACTCGGACAGAGT
TATCGGCTGATCCAGTCAAGAAAATGGGCAAGGTCGGATGCCAATCTACAGCAGTGATAG
GAGCACCGTGAGAAAGTGTTCTCCAACCATTCAAATGACCCTGAACCTGAAAAGACAGCC
AGACATTGCCACTTTCAGATAACTAACAAGATAATTAGAAACGTTTATGCCAAAATTTAC
TTCCTTTTACAAGTCAAATTAAAGTGAAAATAAGTAAATTACAATCCCTTCTAAGGGAAG
GTCTAATCAAGATGGATGCAGAAGAACTCAAGAAACATCAACCTGATATATGGGTGCTCT
ATCTGAACTGGATGTTACCAAGAGTCTCCTCCCATTTGCATCTAATGCCATATCATGTCT
GTAATAATTTGAACTGGGGTAACAGTACCTTCAAAATGTGAAAAACATCAAGAACAGAAT
TTGTTATTCAACCATATCTAAAAGCAAGGATAATGGATTAAAGATACAACATTATCCCAC
GTAAAGCATGAATGAGCTCCAATATTCTCATTATAAAAAAATAAAAAAAAACCTTGTATA
GCATGAATGAGCTCAAATATTCTCATTGGCAAAAAAAAAAAAAACAGGTCCTACAACTCA
ACAAATGCATTGGATCCGATTGTAACTAATGCGAATCATGTGATTAGATCCATCTCCATA
ATTTGAATTGTTGCATGATTTTATACTATTAGTAATGTTCTAAATAAAATATACACATGT
CTACTATTTGAAAATGTGTACACATTTTCCTTGGTAAAAAAGGTGGTCCTTAAGGACCAG
CCATGATAAAATCCCTTTATTTCATTTATCTAACTTTGCAATCTTTGGATGGTATTGGCA
CAAAAAGAAAAAGGAAACATTATGAGTTTCATCATAATGTGTTAAACTAGAAATATACCT
ACTACAGTCTCTTGACCACAAGATTTGGCCTTGATTTTGCAAGCTCCACTCAAAAATCTG
TTAATGAAGAATTCATTACTGTGAAGTTTACAATCTATTTAACAAACATGAATAACATCA
AATTAATAGTACTTGCCTTCCCATCAGAGCCGAGGCTAAAAATGCTAGTCTCATCTGGTC
CAAAAAGAATAGAACTGATGGAAGAATCATGTGCAGGCCAGCCAGTGATTTGTAGACCAG
CAGACATGTCTTTTGGATTGTTAAGGATGGCATGATTTTCAAACCATGTGACCCCTGCTA
CTAGTGCATTCAAACTACATATTCTTCTCTTTAAAAAGAAAAATAAAATCGCAACATTTT
TATTTCGTAAATAACTTCTAAAATCTAAATACAAACTATAAACAATATTTACTTAATGGA
TGAATCACAAAATAAATAAAATGCACAGAAGCAACCAAATGAATTAAATTAAGGATACCA
AACATGTGAATCATTCCATCCACAGCCGAAGCTGCTAAAATTTTCCCATTGTGGTTGAAG
CATAGAGAAGTAATTGCCGGTGGATCTTCTCCAAGAGGAAGGACTGTCTTTATGGAATCC
AAAATTAAACATAAACATTGAATGACAAAAACATAAACACTATATACAAAGAAGCACATA
CCATGGCTTTCCATGTCTTCATGTTCCATACAGTCAGTGAAGCGAAACCCAGGTTGTCAA
AATAGTTAGAACCAGACCTACAGACAATATGGACCTCATAATTCCTTGCTAAAATGAGTT
TAACAGAGAACAGAAAATTAGGATTATTGATTGAAAAGGAAAATATTACAGAAGATTAAC
CCCTGTAATCCCAGAGCAAAAGCTTCTGAGAAGAGACATTTTTCTCTCTGCCCAAACCCT
AAGGTTCTAACTGAATAATGATCTAAGACACCCCTTATTCCTTTATTTAACCAAAACTCC
ATTTTGTTTCTCTTGTGTAACTAACTCTCCCTCTAAGAGGGCCTTGAACATTTGGGCCTA
TGTGTACATATTAGAGCCTATCGGTACATAATTGGACTAATATGGTGTTAAACAGAGGAT
CAATATTCAATTCACCAAATTCAGCAAATTTACCATTACAGTAAAGAATTCAATAATTAA
AATTGTGATGCATACCCTCCAGATGCTGCTGCAGATACAAAAATAGGTTCAACAGGACTG
CACTTTATGTCCAGTACACTGTAAGATCACATACATGAGTCAGACAGATGAAAATCATAC
ACAAACCTGAAAAGGTTATAATCAAGAAATACCTAGGAAATGCTTCCGTTGTGTTAAGGT
CACAAACAACTCTTTTAGCGTCCACATTCCATGCCTTAATGCATGCATCGGATGTACCTA
TTAGAAGCTTTTAGCAAGAGGAACAACTAAATTATTATAATTTACAATCTCATATAATCA
ATAGAATTGAATAATTATTGTTCAAAAATATAGAATTGAATAATTTCAATCACCAAGAAA
AATCAACTCACATACCAATCGATCCGATTTGCATTCCCAATCAAGTGACAAAATTTCAGT
GCCACAATATATGGTTGCATTTCTAGAAGCTGGAGTTGATGCATCATATGTCCATATCCT
TTATCAAAAGAAACAAGACCAATTTTTTTGAGATTTCATGCAACTAAAGGAGCGTTACAT
ATATTTTGAGAAGGGTAAAAAAAAAAACATTATTGAAAATAACCATTATGAAAGGCTGTT
TCCAGTTTCCAAACAAAAATGCAGTACCAATAAACTTTATTTCCATCTTCCATTTTTTAT
AAGCATTTCAGTCTTTTATTTAATTTCTTATAAGTTGTTGACGACATTGCTCTAGATTCA
TCAACACATAAGGTTTATACATAGTAGCAAATGATTGAAGGCTACAGCCTAGCAATCTGC
AGTCGAGACTAATAATTAGATAAAGACCATTCTACTTTTCCAATTAAGCAATAATCTTGG
TACGTTTATTTACATCACCTCCCAGAGAGAGTACCTGGCAGTTCCATCTAGAGAAGCACT
GGCTATATTGTTTCCAGACGCAGAGAAGCGGCACCGGCTGATTGGACTGGTGTGCCCCAA
AAAAGTCTCCTACAATCCATAATGATTTCTTATTTGCACAGATTCCATTGAAAACCTAAT
ATGTCCTTGATAGTTGAGAGTAACACGAAAATGCAGAACAAAGGGGGAAAAAGAACACAA
ATAAGGCTCTACGCGCAAACATTACCTGGTGCTCTACTTTGACCTCAACAAAGTCTTCTT
CAGAAGACAATTCCCCATCGTTTTCTGCCACAAAAATAATTGTTAATTTTTTAATTCCAA
AAATATAATCAATGGTCACTAATATTGCAATTGATATCTCAACCAAAAACCAATTTATTC
AGCATACATGAAATTATATGTGGTTTGGAGTAAGGATAAAGTGCATCAAGATTAGGAGCC
GGTTAAGTAAATACAATGCATCCAATTTTTCAGAAATAATAAATAATAGTAAAAAATTGA
TTGTTTCTTTGTTTCAATGCTAAATAAAAATACAAAGCTTTGTTGTTTCATTTCCATGAG
TTCTGCAACTGAATCAATATTTCGTAGGGTCCGCAACTAACACCATCATTTGAAACCAAA
ACATATTGTCTTTTCTCGGTCAAAATCAATATATTTTTTAAGAGAAATTCATGCTTACAA
GTTACAGCAAGTTGCACTGTAAGCAATATCATCATTTGTCTTAAGGTTGTATACATAGTC
ATATTGCGAGACGATTTCATTTACTTCTCAGAATTTACTAACATCTAACACTATCTACCT
TCTCCATACACTTCATAACTAGTTATCTTGTTAAAACAATAACTCAACATAGAAGATGTC
AGCACATGAATTTTAATAAGTCTATCGATCCATAGAAAGTAGCCATCAACTTGCTTAAAA
ATCAAATACAAAAGCAACTACTCCCTCCGTCCTAAAATATAAGCAAAAAAATCTCATATT
CTTTGTCTCAAAATATAAGCAAAAAAGACCAACTTTTATGCTATTATTATGTTTTTTCAA
ACAAATCATCTTTTCCAATGTAAAATTAAATGCAAATTGCATTCAATTTGTTCTCCTTTT
TATTTTCTCCATAATTTTTAACCAATGAGAATTATTTTTACATCTTTCCATGAAACTTAT
TCTAAGGAGAACACAAAAATTTATACCTCAAATCACTAAGTGTTAGTTTTCTTAGTAAGT
GTGAATTAGTGTTTTTTGCTTATAAATTAGGACGGAGAGAGTACTAAATACCACTTCACA
CAGAGGAAGCGGCCTCGAAGTATATCTGTCTGCCTATATGGGGACTGTCATGACCTTTTA
GAGTGGTATTGCCAGCTCTGCCATGTTCCAGATAGTCATTCAATATGAAAGTTGAATCAT
CACCAGACTTGGAGCTGATAAACTCGGACTGAACATTTCCAGGTTCACCCACAACTAAAT
CTTGGTCAATCTCTGAAGAATCTTTTGATACATGAGTACTTTCTTCACGCAAATTGCTTG
ATGAGCTAATACTTCCTTCCATACTTCAATCCAAATTAATTAGAAAGGTAAACATGTCTC
ATTAGACTCGAGTATTGAATAAAAATATGCTTACCTTCTAAACTGCCTTAATTGAGTTTC
TTTCTCATTGAGTAAAGCCTGAAGTTCTGACAATTTGATATTTAGCTGTGTGATATCTCT
TTTGAGCATGTTGGTAGAATTCATCTCCGAACTGATCTTCAGTAGAGCAGGGAGACGTGA
TTTTATTAAGGATAATTACAGAGCGACTTGATGAAATTGTGAATGCAGAAGTCATAAGAA
AATCAAATCAAAAAACATATAGGCTTAGACGCACTTTTGGTCCCTCTATTTTTTAGAAAT

>T. pratense scaffold_292:212000..232810
CCACCGAATGGATTGATCATGTTCTTTTTATTACAATCAAATCACAAAATCAATTGGCCT
ATATAGAATTCTAATATTTGCATAGCTCTATATAGCTTTTTTTTTTCTTTACTATTTATT
GCAATGTTAATTTAAATTTAGCTGCTNNNNNNNNNNNNNNNNNNNNNNNNNNNNNNNNNN
NNNNNNNNNTTAATCAGATGGGTAAACAAATGAAGTATCTTACATTTCTTAATAGAAATG
CAAAATTTTATTATAGATTTGAATCTATACATACAATCACAAGTTTTTAAAATATGTATG
TACACTCAAATAAACCTAAAGTCATAGTAATAGAGATATCCATTGCTTTTAAGAAAGTGA
GATGATAATATCTTGATAGTACACATATGTTTAGAGAATTTCAATTTCAAAGGGAACGGA
GGTGACAAAGTAAATTACGAAGGTGGCAATAACATGTTTTAGCTCGTTAAAAAAGCCCAA
TCATTTACCCATAAAACGAAACGGCGTCGTTTCATTCTCAAGCACACAAAAACGCGGGAA
ACTTTTCCGCCATTTCAACTAAGATCCCAAAAACCACACTCTCTTCAACTTCAACACCAA
AAAAATCCCCAAATCTCTTCGTTCTCTCAAAACCCTAATCTCTATCATGGACACCGACGG
ATTATCCCAAATCTGTAGCGGTCTTGGAGCCATCGAAGAAGACGATGAAGGAAATCGAAT
CGGTTATTCCAAAGGCGAATACTGTCTCGGTATGAATCGGTTGCATTTTGATTATTTTAT
CTCATTTTTTCGATTCGTTTCGATTTGATTCGGTGAAAATTGCATGATATGAATACTCTA
ATTGATCAATTTTGTTGTTGGAATTATCAGATAATTTGAAAGATTTGCTGAGGTTTTTGA
GACGTGATGACCCGCAAGCGCGCGATGTGTTCAAGCAAGTTTGTAAATGGAATATTGTTT
CAAAGGATTTGGTACCAATTATCGAGCATTATCATGAAGATCGTAGCACGCTTCTTAATG
CAGGTTCGCTTTTTGAAAATGAATTTGTGATTCGTAGAAATGATGGTGTTAACTGTTTGG
GATTTTAATGATTGGATTAGTCAGTATTGAGTTTTATTTTTCCGTGAAATTTTCAGTTAA
GGTTTTGGTGTTCCTTACGATGCCGATTGAGCCTGGTTCCACTGATATATCTCAGCAGTT
GGAGTATCTGTGGGATTTGAAGTCTGCAGTCACTAACAGTGATGTCACTACAGTGATCGT
GTCGATTCTAGAAAAACCACTTGAGAATTTAGAACTGTGAGTTGATCAAAATTTCAGTAT
TTTTAATGATTCGAAAGATAGAAATTGGAAAAATCACTCGGTTTTTACTCGTTTTGCTAG
GTTTATTTATTTATTTGTTTTGTTTGTTTGTTTGTTTACAGTAATGCATTCACGGAGGAT
GATTGGAAATTGGTACAGCTGGTGTTTACATTATTTAGAAACATCCTTGCCGTTCAAGAA
ATTCCGCTGCATCAGAAATCAGCGGGATCTGCTAGTCATTTTTTAGCGCTGAGAGATAAA
TTTCTGGAACTTTTGTTCCGTGAAAATGTGATGGATATAATTTTGGTTGTATCTCAAAAT
GTTGGTAGTTCTAATGTTTATCTCCGTCAGGATAACTTGCTTCTATTGGAAATTTTCCAT
TATATTTTTATGGGTCAGGATCCAGAGTTGATTGTTCGGGGCCATTTGACTGGATTGAAG
GTAACCTTATTCAACTCAACTTCACCAACATCATATCTTAGTCAACCTCTTAAGGAGCAC
CCTATTAATTTAGTTTTTTTCTTTTTAACATGTAATTTAGAAGGCTTTGATGGATGTTGC
TTCTCTTATGCGGGATGTTATATCTTAATTCTTATCCTTTGATTGTGTTTTGTTTGGTCG
CTTACATTTTGTAAAGTTTATTTCAGGTCGACAAAGACTCCCAAGCTTCTCTTGATAGTC
TCCAGTCCATCATGGAGGAAGAAAAGAAGAAAAGAATCATTAGTAGGATTGGCAATATCA
GTCGGCATTCACAATTCAGTGGAACATTTGCAAGGGTTACCATGGTACTAATCTTTTACC
CTATGGACTTGCTTATAATGCAGTGGATTTGAATGACACCAGTGTATTCTTTTTGGTAGG
ATGGTTCTAAAGCCGTAATTAAGGGAAATCCTAGTTCTTCTCATAATATGCATCTTAAAT
CACAAAATGTTACACGGGGTCGGGTCCAAAAAATTGCATGGGATCACCCAAGGTTGCCTT
CAACAAAAGATAAGATCTTGGAGTTGCTTCGTGGATTTGTAGATCAGTTTCTTTCTGGGG
CATACAACGGTATGATTTTTCAGAATATGGTGATATATATAGTTTTCAATTATAAAGGTA
ACGGTAATCTCATTGCTACTTAAATCTGTATCAGTTTTGATGCAATCCGTCCGTGAAGAT
ATTATAAAGGAACATCCTTCAGTTCAAAAAAGTGATGTCGTTGTTTTCTTTCAAGTGGCT
GAATTTGTCACTTCATTTCAGTTTTACAAGTATTCAACTTCTAAGGTGAGGATAATAATG
TATTAATGTGTACACAGAACATCTCTTGGCATGCCTTTCTCTTTTCCTATTTCAAACTAA
AATACTTCACTCCACTCCTTGTGGGATTTCTGATACATCTGCATGTTGGATTTTGATATA
GATTTTCCACACATTTCTATTTCTTTTCACATTACTTAGCTTTTAGCAGTATGCAACTGC
AGTGGATTTTTTATTTGTATATTCAAGTAGTTGCAATTCTCACAGTATGTTGAAGCAATT
TTTTCATATAATGATTGTTTGTACTTCTTACAGTTTCTGACACAATGTGGCTATCTGTTT
GTTTCTGATGTTAATATCTCATTGATGTATCCTTTCCCCCCTTTTCTTTTATATACCTTT
CATGCCTTTTGGCTATGACTCGGGACATTGACATTAGCCACCATATACTTATTGGGCTCA
CCAGTTTCTTTGTTAAACAGTAAAGATTTTCTGTACATAACAAGCTCATTGCCTTTTATT
TTTGTCCAATCACTCTCAAACTGATATCTTTTCTTAGATTTCTTTCTCTTAGTCATATCA
AAACCTAATTGAATACATAAACAATCGAGAATCAAGATACAATGTAAAATCACACAATTT
CTATTTGCCCAACTACTTAAGTTTTTTGGTTGGTAGGTCTTGTGATATGGCATCAAAGTT
TTCATGGCTAAATTGTTTAGGCTACATTGAGATTTGAGAGTCTAGGAGGGGAGGGATTTG
GGAAAAAGGAAGGAAGATAGGAAAAATGAAGGAATGGTAGCCCCCCAACTTGAATGGGGG
TTTATTTTTCTTCATAATACAAAATCTCCCTAATTGGGGGTACTCAAAAGTCATACTGGA
GGAGGATTTTTGAGGGCTTAGGTAAATTCTTCAAATCTTTTCAATGTTGTTATAATACTT
TAAAAAATATTAATCATAACTATTTTTTCCCCATTCTCTGCAAAAACACTCCCAAGTCAA
ATAAGGTGAAAGTTTTCTCTTTTTTCCTTACCTCCCCTCCCTTCCAAACTCCCAAGCAGA
GCCTTAGGCTATGTTTGAGTGTTGGGTTTTGGAGGGAAGTGGAGGAGAAAGACTATTTCT
CCATTCCACAGGAGATTCAGACTTGTCTACTCTTAGGTTTAATGTGTGATACATGGTGCA
TTCAGAACTGCAATTATAACTTTATGCCGTTATGCAACATCTTATGCAGTAATCTAGTTA
TACCTGCTGTGGGTGTCTCAAGTGAAGGTTTGTATTGGGTATTTTTCCAAGCCATTGATA
TTGGAATCATGAGGGTTAATATGAAATGAAATAAGTCATTATTCACATGCTAAATGATAA
TTTATAAAAGAATTTTGGCTGAAAATATGGTAATCAATAAAATAAATTTAAAATATAAAT
CACAGCATCACCCTTGCTCATCTAGTGTTGAGATATCACTTGCTCCTTTATTTGTAAATA
GCATAACTGTCATTTGTCAGTCTACATTCGCGAGAATATGTTATTTATACATATTTTATA
TTCTTTAATAGACCAAGGAAGACAAGGACACATTTGGTGATAATGATGCTGATGCTTCGG
ATTTCAGTGGTAAAATATGTGGCCCAGTTGAAGCATCCTTGAATGAGTCAATGTTTCAAT
TAGTCATTTCAAAGTGGCGGCAGGCCTATGATGGTCTAAAGGAGAGCAATGATTACAAGT
TTCTATCTGCAGCTGGTTCTCTTTTGAAAAACATGGTAATATGCACTACCAAATCCTTAG
TATTTGTTTTGTTATACTATGCACTACCAGCTGGTTCTCTTTCGACAACTTCCTGCTTTC
CCTTCTCTTAAATCTGTACATGCGCTCTTAACGGGGGTATCTAAGCTATCATAAATATCT
TACAGCTAGTTCAATTCTTTTTGCTTTCTAAATCCTATCTCATTCCATTTTTTATTGTAT
TCCAAATATTTCGTTTTGCTTTATTATTTTTGTCAGTTTTGCAGATTAGAACATTTCTGC
TTCTAGTATATCAAGTTGAACATCGGAACACAGACAAGAACTCCACTTTTGTGCATATTC
TCATCAAATGCTTCCTAATTGCTCTTTTTCATTTGCAGATTCGCATGCTGGATTTAGTAC
TTAAGATGCTGCCAGAAGACTCTAAGGAGCCACAAACAGCTCGCATTCTTCTTTACAAGT
TATTTTATGATCAGACTGAAGAAGGGATGACTCAATTCCTCTTGAATTTGATCAAAACGT
TTGATACACACAAACAATGCAAAAGGTTTCACCTCTTTATTTGAACTAAGAAAAACTTCA
CACAATTTAACCATGAACGTAGTATTATTTTTTTTTTTTTTTGAAGACTAAGAACGTAGT
ATACTAACGTCATAACTTAGCAGCCTTCCATAATTGGAATAATTGAAAAGCTACGCAAAG
GACATATATGGATTGAGTAGTATATTTATGTCTTTATACAAGAATGAACTGCAGCATTAC
ATACTGGTTTGAGTGTAATAAAATAAATTCTTTAAAAAAGTGTTATAAAATAGATGAAAG
CTATATGTCAAATTTTTTTGTAATAATATAATTACAAAGAGAATCCTTTATATCCTGATA
GTTTTGTGCTTTTTATTTCAATTTAACTAATTGGCACTATTCACTTGGATGCCTTAGGTG
CATAATTGTCCCTCATATTAGGTATTTATTTGTCATCATATGAGTCTAGTGATAATACTA
CTGTTTTGTACACGCATTTTTTGTTGTGTCTTTGTCTGTTTAAACAACTGTGTCTCTGTC
ATCCTCATGATTATTCTTTCTTCCAGTGATCTTGCAGATTTGGTTGAAATCATTTGCAAG
GTTGTAAAGCTAATGGATTACCTCCAGTCTCGAGGAACACTGAGGGTAAGTTGCAATTAT
GTGTTGGCGCTGTCCATGTTCTCTCTATATAATAATAATTATAATATGCTGATTACAAGT
TACAACGGCGATGATACTAACAACAACAATAACCTTTATGTATATAAAATCTGTCGAAAT
GACTGCCACAAGCAAAGTTTTAATTAACCTTTTCCTATCAAAAGAACATTTTAACTATTT
CTTTATACTGCATAGATATTTTGAATTGAGTGTGTTTTTATGGATGAAAATAAGTCAAAT
TGTCTATTGGAGTTTATGGCTTTGTTTACACCAAGTTTAGTTCACACTATAGACTTTTTT
TACAAAATTGACTAGGTCGATACTATTTTTTTTTTTTGAAACAGGTCAATACTATTTTTT
TTTGAAACAGGTCGATACTATTTAAAAAGCCTATTTAGCAACAAAAAAAAAAGGACCAAC
TTTAGCTATTCAAAAGCCTCTTGGACCTAATAAGTCAGTTCATTTATTAATCATTCTTAT
TGGCATGTCCAAAGATTTAAGAAAATTGGTCTGTATAAAGACACAATTGTGTAAGCTTAT
TTAATGGTAGGTTTATCGTCTATTTAAAGGCTCTATTAGAAAATAGACTTGTTTTCAGGT
GTGACCATACATTTAACAATGTCATACCATCCAGTGAAAAAAGGTTTATATTAGATACTG
AAACCAGACTCAGATCTCAAGTATATACATGCCATATTTAGGCATTAGAAATTTGGCCTG
GCTTGACTTATTTCAACTGTCATGTATTTGTTGTTTCTTTTCAGTGCAAGGCTCGAACTC
ATCACACTAGTATTATTTAATATATTATTGGCATCATATTCCAACTCATTCTTTTTGAAT
TTGTCTTCTCTCTCCACCTCCCCCCTCTCTGCCTGTTCCTCTTATCTTTTTCATATTATG
CATGTGTTTCCTAGGCACTCTATCACATTTCATCCACGTACTCTACTTATTATCAATAAC
TGCTATCTGTCACTTTGTGTAATGGATACAAGGTAGTTAAAGTCAATGGACATTTAGTAT
TGTATGTTCTCCATTTTTCTCCTCTACATCGGAAATTGTTTGTCCCTTGCTAAACTTGCA
TCACATATACTCTGCTTTATGTCTTCTTAGGCGATAAACATATGTTTCCATGGCTTGTCT
GTATTCTATCATATGCCTTTTCTAAATGTCTCTTCATAAATATCTTCGAATGTTTGAATA
TAATCCTTCTCAATACTTCTTTTCCAGTCTTCTACAAAACCGCTTTAGGTATTCTATCAC
ATGCCTTTTCTCTAAATCAATGAAAACCATTGTTTTGATTGCCATGATATATCTGCATTA
GTCTTTATAACATATATATGAATTTCATGATTGATCTCTCCATCATTAAAACAAATTGAT
ATTTTGCTATTCATTGTATTGCTCATAAGTTTAACTCCATTCATTAGTTATATTCTTAGA
CCTCATAATCTTGGTTATCTAATCGAAGAAAGTAGGAGAAGCCTCTGCGGGATCTTCTGC
TAGATTTTAAAAAGATCAGCGTTCACTGTTTAATTATATCCTTTGAAATCTTGCAAATAT
ATCGCAATCTTTGCCACAGAGCTTGTGGCGTGAGAATGTTATTGTTTTCACGGTTTCCAT
AAATATCTGAGAATAGAGGAAAAGTGAATAAAGTGAATAAAGTGATAGATTTAAAATATG
AAGTAAACAATATATATGTTTTTAATTCAATCATATTAATTTGTTTCCTTGTTTTATATC
CTATCATTCAAGGTGTCAAAAAAAGCAAGGAAATTGAAAAAGAAGATTCCCAATGTAACA
GAATCTAAGAATAAACCAGCTGGAGATAATTCATGCATTCAAAAAGACGCTGGCATATCT
ATTGACAATCAATTAGCTGAAAATCAGTTGCTGCAGAAAGAATCCCTACCGAATGCAATT
TCCACTGAGCAAGAAGACGCCCCTGATGATAATGATCGTCAAAATCTCGAGAAAGATGTG
AACTCCCAAGTTTGTTTGGAATCAGTGGAAAACACAAATCTTGATGCTAATGGACATGAA
AATGTCAAGGAAGATGTGAACTCTGAAGTTGGTATGGAATCAGTGAAAAACACAAATCTT
GATGATAATGAACATGAAAATGTTGAGGAAGATGCGAACTCCCAAGTTGGTTCGGAACCA
ATGAACAAGACAAATCCTGAACATCCTAATGAGGATATGTTGGATGACACTGGTGATTTT
TCTGAAGATGAGCAAACAAATGCAATTAGTGAAGTTGATTTCAATGTTTCAACGCTCGTC
TCTGCCTTTGCAAATCACAGTATTATTCAGAAATTATGTTGGTTGCTCAAGTTTTATAAA
AGCAATTCCCTTGCTATAAACCATTACATAATAAGCATGTTGCGGAGAATTAGTGATGAG
CTTGAACTTCATCCCATGCTCTACCAGGTTTGGTCCCTAAAGCATTTCACCTTCAATGAA
ATTGTGTAGTTGTTTATAATTGTGAATACCATTTTTAAAATTTTGAACATATTCTTGTAG
TTGTCGCTGCTCACAATTTTTTATGACATCCTTGTTGAACAAAAAGCATGCCCCTGCGAG
GAATATGCAACTATTGTTGATTTCCTGAACAGTTTGGTCAGAAAGATGCTAAAGAAAATG
AAAAAACAGCCCCTCCTATTTGTTGAAGTCCTTTTCTGGAAGACCCGAAGGGAATGTCAT
TACATCAATGCAGAATATATGTTGGGTGAGCTTGGCCATTTGAAAAATGAAAGTAAAAAT
TGGAATGATACTCAAGGAGATGAAGAAATTGGTTCATCCCCAGTGAAGGCGTGGACTCGT
AGAAGCATAGCTGATGCACTTGGTGACGATGAAGCGGATGTTGTAATCTCTCATGACTCA
AGATATCAAAAGTAAGATAAAATTATCAAACTTATTAGCTTCACATGTAAACTTCTCCCC
GGCTTTTAGAATTTTTTTGCTGAGAGTGAGATGACCGTTTTAAGAATGGGGCCAATTTTT
TAGAGTGCGAGATGACTGTTTTAAGAACGTGGGACCAATTTTCAATTTATGCTTAATTAA
TCCATAGTGGATCTAATAAAGATACTGCAATAGGACTAATCTAATTTTTTTCATTTCAGC
TATGGAGAAAAGCTTGATGATGTAGAAGGCTTTGCTTCTATCTCAGGCAGTAAGAATAGC
GGAGATGATAATAAGTATGTTTACAACTTGTGATCAAAGTTTACTAAGATTTTATAGTTT
CTGATACTGGGTTCACTTGGATCACAGTGGGGAGCCATGGTTGGAAGATGATTCTCAAAC
AGCTCCAAGGAGGAAAAAAAAACTTATTCTAGATGCAGAATTGGAGATGCAAATTAAGGA
TCTCTATGAGAAGTAGGTTTTACCTTCTCAAACCGTATTGTTTGAAATTTGGTGCATGGT
TTATATTAGAGCCTCGACATTAACCAATTTAGCTTCTTTTTGTTTTATTACTACTCTCTA
CCATTGGTGCAAACTTAAAAGAGTCAGCATGATAAATTAATTGCTTGCCAGTTTTTTTCT
TGTTTATGAAATTAGCATCATTTTGATAATCAGTTCTTCCATGCCTTCAGATTCAAAGAT
GACCGAAATTGCAGTCGACGTATTGCTGAAGTGCTAAATCCAGATGGTAAAATTTCTCCA
GCTCAAATAACCAATAAATTTAAAAAATTAGGGCTAACAATTGCATCAAGGAAAAAGAAG
GGTGATGATGAAACTTTTTCAACAAGCCCTAGTCAAAAAAGAAAAAGAGTCAGTGCTTTC
AATGAAGATCAGGAAGCTCTTATCAAAGTTCTATATGAGCAGTAAGTGTTACTTAACTTG
GTTGCTTCGTGGTAGATTGAATTTTGTTTTTCTGCTCTCTTCACGATGAATGTTAAAAAA
TAACACGTTTTCTGAATTTTCTTATATTGTTTTGCACAAGAAGACAAGTAAAAGAATTAT
AGCTTTTGCTTTTCCTTTTAATATATGGGCTTTTACTTTGGCAGATTCAAGGACCATAGA
AGATGTAGCTATATGATAGCCAATGCACTCGACGGGGATGCTAAATTCACACCTGCCCAA
GTCTCTCGAAAACTTAAGCAACTTGGCTTATGTGTTCCTCAAAAGAGTTTTAGAGGAAAA
GACAACCAAAAGAATGAGGATCTTATGGATTGTTCGGATGATAGAATGAATGAATCTGAC
GATGAGACATTGATATCATTGATAGAAAGGTAATGTTGCGTCAATTTTAGTTTTATAAAC
AAATTTGAGATATTAATTCTTTTGTCTATTTATAAAATTATATTTTTTTAATCTGCATGT
ACAATACTTCCCAAAACATAGTATATACATTTTTTTAATTGAGATGATTTTTTCAAATTT
TATACATAGATACTCACTTTATCTGAATTTCAATTATTTTCAAATGCAACTTTATGTGTA
CCCTGCTGGGTTAGTCTCTCCTTCTCTTTCCTCCATTTAATTATTGTTTTATTTAATTTT
AGGAAAAAAGTGAAGAATAGAAAAGAATCAAGCAAACAGTTACAAGAACAGACTGGCGAG
GAGAAATTATCAAAAGATGATTCTGATGATGAAATACTCGGCTCTATCCTCAAGTAACAT
CCCTCATACTTCCTTTTATGGGACTAGTAGTTTAACGATAATGATAAGAACCTAAATGTT
TGTATTAGAAATTTAGTTTGAACTAGTAATTCTTCATGCTTCTGATTCTATCTACTCTAG
ACCTGTCTTGTGTGTATCTACAATTTTATACATAGATACATGTTTTATCTGAATTTCAAT
TATTTTCAAATGCAACTTTATGTGTACTTGCTGGAAGAGTTTCTCTCCTTCTCTTTTCTC
CATTTAATTATTTTTCTATTAATTTTAGGAAAAAAGTGAAGAGCAGAAAAGAATCAAGCG
AACAGTTACAAGAACAGACCGGTGAGGATAAGTTGTCAAAAGATGATTCTGATGATGAAA
TACTCGGCTCTATCCTCAAGTAATGTCCCCTTTACTTCCTTTTCTGGGACTAGTAGTTTA
ACGATAATGATAAGACCATAAATGTTTGTATTAGGAATTTAGTTTGAACTGGTGATTCTT
CATGCTTCTGCTTCTATCTACTCTAGACTTGTCTTGTTTTTATCTACAATTTTATATATT
TATTTATAATTAACTGTTGTTTTTATTTAATTAGGAAACCAAAGAATAGCTTGGTATCCA
GTGAACATTTACATGAAAACACCAATGAGGATGAATTATCTAGAGATGATTCTGACGATG
AAATGCTTCAATCTGCACCGAAGTAAGTATTCCATTCTTCAACTTTTCTATTTAGGATGT
TGCAGATCAATAGCGATTGGACCATGAATGTTTATATCAGGAATTTAGTTTGAGCTATTG
ATTTTTCCTGCATCTCCATTTATACATGTTTATTCTATTGGATATTAATATAATCATGTT
CTGCTGTTTATCTTTTCCCCCTTTGTAACACTGAGCCAACATAACACTATCATCTGTAGA
GCATTCACCATTTTTTTTAACAATAAAGACACTTATCTGAGCTTTGTTTTTTGTATTTGA
TCATTTTAATGCTTTTAGCTGATTACTTTATTGGTTAAATTGAATGGTTTTGGCAGTGAA
AATAAAGTAGGTTTCATGAGTTCCAACCAAGTAGAATATAAGCAAGTGGATCCTGACTTG
GAAGATTCAGATGATGAAGTGGCTGTTAATGTACTACTTGACAATGCTGTATCTAGAAGG
AAGTCAAGAATGGTGATTGATCTTGAGGATGATGACTGATATGGAAGCATGATATACAAG
TTTATATATTCCTTTATACTTGATTGTTTACTTCCATATTGTACAATTATGTATTAAACT
TATTATTTAAGTTTCAATCATTTTGTCATGTGTATAGTTGGCTGTAATTGCTTAAAATAG
CGCAGCATCCTTATAAAAGGAATTCCCCTATTTATCAAGTCTAGAAGTATATGAGCTCAT
ATGCCTATATATAAAAGGCAAAGTGATAACAATACTAGTTTTCTGCTAATCTTTTCTGTA
TTGTTTGAGTTTGAGAAGAATCAATGAGAGTTAGAATAGGAAAATGGATACTTCAGTTGG
TTTGAGAAAGAAACGTGTAGAGAGACTGAATTAGTCTTTACCGTTGCATGCAACGATATT
TCAGACTACTAAAAAAACCATTTGCTTCCACCAACTATTAGAGCAAAAATTACAACTTAA
TTATTTGGAATACATCTCTCAACTTAATTATTAATTACTTGTTAAAAAAAACTTAATTAT
TAATGACTACATTGCCATTTTTTTAATCATTTTTTGGATAAAATTGGTGGGTCCCTTATT
TACCGATGAGAGTTGAGTATGGCGGAACGAGTCAAACTTCTAGAGTATAGTGAATCAATG
TTCAAATTANNNNNNNNNNNNNNNNNNNNNNNNNNNNNNNNNNNNNNNNNNNNNNNNNNN
NNNNNNNNNNNNNNNNNNNNNNNNNNNNNNNNNNNNNNNNNNNNNNNNTACCAACTTTGA
TTGGTGTATATGTTTAGTGTGTTAATAATAGGTGTTTAGCTCACAAGCTCAAGTTGAGCT
CAACTATTGGCACACACATGTTGTCTGTGAGCAGGCTCAACATAGGCGCAGGTTGAGCTC
AAATAGTTAGTTGAGCTTAACAGTTACAAGTTAGTTGTGAATTGTATTAGCCTATATAAT
GGCATTTGTACTTGGTGTTTTTATACCAGAAAATTAATGAAATTGATTCCTTATCACACC
AATCTTCATCACTCAAAATTCATAACAATATTTCCACCAAATATCATTCCTAGCTCCAAC
ACAAATTTCAATAGAAAGAAGTACCCGCATTTAGGCTTTGTTTGGCAGACAAAATTCACT
TCAAGTATTAACTTATCAATTCATTTCTCACAATTTTATCCCTGTTTTTTTTTGTTTTTT
ATAATTTTACCCCTATTATATTAATTGAAATTTTTTTGTTAATTAAACCTATCCTTTTTT
ATATTTATAAGTTAGTTAAACTGCCAATTTTACCAAACAACAACCATTTCTATCCTTAAA
TGTTTCATGGATAGTTCATTACCTCTGTATGTAGTTGCTTGTTAACAAAGTGCATTAGTT
TATGAGAAATTTATTTTAAGCAATTGCTTGTTAACAAACTTTGCAACCAACGTAATAAGA
TCTTGTCGTCATAATCAACTCTTGTTTTTTAGTTATGCTCTGTGAAAAATGGAATTAGAT
CCTGTTAAGCTACTGGCATATTTTGTCTTTATTGATGAACTTTGAGTAAATTCAAATTCT
AACATGTTTTGATTCAAATGCACTACTCTCCAAAGAAGGAATTAATAGATAGAAAAATGC
ACTCTTCATTTTGAGGTAGTCATAGGCACAGCTTAAGAAGGGACCCAACAATTTTATCCA
AAAAAATTATTTAAAAAAATTCAACATAATCCATAAAGAATTGAAGTACACTAGTTACCT
TACAATAAGACATTTATTATGAATGATACATTACAAACACTCGCTGGACATATTTTTATT
ACATTTATTTTTTGCAAATCAGTATATCTTCCGCGCACAACTGCATAATCTAAATGATCA
AAGGATTCAAGTATATACCACTTGTGTCGCAACAAACTAGCTTTATTAGCAAGTCGGGTT
AATGGCAAACCATGTTTGAACAAAAGTGAGAGCCAGTGCAATAAAGGCGGCTAGGAAGGC
GATAAAGACCCAAGGATTGTTTAAATAGGTGTGAATACCCAATGCTATCCATGTCTTGCA
TGTATTGCGGTAATGTTTGTGTATTTTGGATCTAACTTCAATATATGTGTTTGTGTTAGG
TACTAAGTCTGTACTTATGATATTGAAAAGATTTGCAACTTCCTCATCACTGCCAAGGGA
ATTGAGCAAAATTTCTTTTGATCTCAATTCCTTCACATCTTCAGGATGGTCGATGAGTGA
ATCCATGAAAGCTGCAAAAGAACATATTCCATAGTCATTCTCAAAATCAGGACACATCTC
ATATGCTATCAGGTTGAGGAAAGTAGTGGTTGTAGTGTCGTCCACCACAATCTCGGGAAG
AGTCAGTTTCGCAGCAAACCAACCCTCAGAAAAATCTATGTCTGTTGGCCTTCGTGTCGT
GCTTGACTTAAGTTTTATTCCCGCAGCTCTTAAATCTTGTATGTTCCTGTATGTCATCAT
CTTGATTGTTTCCGTTGAATATTTCTGATCCTGATTGTTGCTGTTAGCTTCATTGCCTTT
AGTCTAAGTTTTGATCAGAGATGAATTTGATCATCTTACTTATGATAATAATATAACAAG
GCTAATTTTCAAAGACATAGACTTCATATTTTCTGGATCCATAATATTTTATAATATGAA
AATTCTTTGGTACCAATAAAAAAAATGAGTAAAAATAAGGTTTCAAATAATAGACACTAT
ATCCAACAAAACTCCACTATATCCAATAAAAAAATTCTTATGATTAGTAATATAGTTATA
TTGGTGGACATGCTAGTATGTATGTATATATAAAGCTATATTAGTTTAGTTTGTACCTTG
GAATGAGATTTAGTGAGGATGATTTTACGCTGAAGATCAAGCAGATGAGTTGGTGACTCT
GACTGTGACTGATCATTTGTTAATTTCACAATAAAATGTTTATGTGCACTTCTTCCATCT
TGTTGCACTTCTTTTCTCTTTATGTTTGGAAAACATTTCTCTTGAATGCATGACCACCAC
CTAGAAGACCTCTTATTATCTTCTGGTGTGGTCCAATGATGACATTTAAGAAAATTCTTC
ATGGTATCTATCAATTCAATCTCATTGTCATCTTTCCACAACAACTTGAGTACTAGATAA
GGAAGTTGATTCTCCAATAAAAGCACATCCATCACCACAAGAACTAGTTGGTCAACCTTA
ATATTCATAGGTCCTGGATTGTCAAGCTTAGCTTTGTCCAAGATATATAGCAAAGAACAT
CCATCCACGAACAACATCCATGACAGCTTTTCTTCAAGGCTACGAAAGCCTTTTAGAGAC
TCACCGGTACTGGTTAAAGTTAAAACATCGTCGGCAAAATGACCCTTCAGTTCATCAATG
TTATCTGCAATCTTTTTGTGTAGATTTTGTGGAATGTGTGCAGTGTTTTGGATGTATTTT
GCCGCCCACGTAAGCTTGTACTTTTCTCCTAACTTCAGATTTGCATTGTCATGATGGATT
GGACCTATTGATACCAACTTGGGTGAGTAATGCTTTTCAAAAATGTTTCGGTTTCTGAGA
TGCTCAGCCACCCTTTGTATCTTTGGTTGTGAATTTTGGGGTGTTTGCTCTGCTTTTTGT
AGCTCAACAAATTTTTCTTCAAGAGTAGTGTGCGATTCCATCATTCAATATAGTAAATTA
ATAATGGTTGAGAGATATTGGTCTTGCAAAGTGAATGTCTATGATATGTACATCAAAATG
TGGATTATATATGGGGGCTGTGTAGTAGTGTTTGTTTGCTTCTGAGACGTATTTCATATG
TTCTTCGACCTTTACCTCATGAACAAGATAAGAAAATATGCTTAAGAAAAGATCTCATCC
ATATCTACTTTACCACTAAAGTATTATCCTCAGACTTACTTTACACTCAAAACTGATAGC
TTAAGAAAAGAGCTCATAAAAAATGATACACTCAACTGATAAATATGCTTAAGAAAACAG
CTCATAAAAATGATAAATATTGCGTAAACAAAATGATAAATATTATTTTGTCATATAATT
ATAACGTATCCATTTCACTTAAAACTATTGCACGGCATATATAAAACTACATGCAAATTG
CATGAATATACACATCCTACTTGAAGACACAGAAATTTACAGAGTTAGTTGCCATATACA
TTCTAGTGAGAGAGAGACCAATAGTTACAACATAAAAATCCAATCCAATAGAACCTATTT
CAAAGCTCGCCCAAGAAAGAATGAAAAACTCCAAGATAACAATAGCGCACTATGATAATA
ATGACGTTACTCGGACAGAGTTATCAGCTGATCCAGTCAAGAAAATGGGCAAGGTTGGAT
GCCAATCTACAGCAGTAATAGGAGCACTGTGAGAAAGTGTTCTCCAACCATTCAAATGAT
CCTGAACCTGACAACACAACCAGACGGTGACATTTTCAGATAACTAACAAGATAATTAGA
AATAATCACGCCAAAATTTACTTGCTTTTACAGTCAAATTATAATACGGATAAGTAAATT
ATAATCCTTTTCAAAGGGAAGGTCTAATCATAATGCACGCAGAACTCAAGAAACATCAAC
CTGATATATGGGTGCTCTAACTGAACTAGATGTTACCAAGAGTCGTCTCCCATTTGCATC
TAATGCCATATCCTGTCTGTAATAATTTGAACCACTGACAGGGTAACAAAACCTACAAAA
CGTGAAAAATGTCATGCTCAGTTTTTTATTCTTCAAACATATCTAAAAGCAAGGATAATG
GAATGGGGATACAAAATTGCCCCTCATATAGCATGAATGAGCCGAAATATTTTCATCAAC
AAAAAAAAAAAAAGGTTGTAACACTCCACAAATACACTGAATCTGATCGTAATTGATGTC
AATCGTGTGATTAGTCCCATCCCCTCATAATTTGAATTGTTGCATGGTTTAATAATAAAA
ATCATATTTTAAATAAAATATATGCATGTATACTATTTAAAAATCTGTACACATTTTCCT
CAGTAAGAAAGGAGGTCCTTAGCAAAGGACCAGCCCATTTATGACATTCCTTCATTTCAT
TTATTTAATTTTACAATCTTTGGCTGGTATTAGCACAAAAAGGTAAAAGGGAAACATTGT
GAGTTTATTCATAAGGTGTCAAACTAGAAATATACCTACTACAGTCTCTTGACCACAAGA
TTTGACCTTGATTTTGCAAGCTCCACTCAAAAATCTGTTAACAAAGAACCAATTACTATG
AAGTTTACAATCTATTCCACAAACTGGAATAACATTAAATTAATAGTACTTGCCTTCCCA
TCAGAGCCGAAGCTAAAAATGCTAGTCTCATCTGGTCCAAAAAGAATAGAACTGATGGAA
GAATCATGTGCAGGCCAACCAGTGATTTGTAGACCAGCAGACATGTCTTTGGATTGTTAA
GGATGACATGATTGTGTCAAAACATGTGACCCATTCAAAATGTGTTTTCTTATCTTTGAA
TCTAAAATCTAAATATAAGCTATAAAACAATTTATTAATACACACAAGCAACCAAATGAA
TAAAAAGGATACCAAACATGTGAATCATTCCATCAACAGCAGAAGCTGCCAAAATCTTCC
CGTTGTGATTGAAACATAGAGAAGTAATTGCTGGTGGATCTTCTCCAAGAGGAAGGACTG
TCTTTATGGAATCCAAAATTAAACATAGCCATTGAATGACATCAGCATATTATATACAAA
GAAGCACATACCATGGCTTTCCATGTCTTCATGTTCCATACAGTCAGTGAAGCGAAACCC
AGGTTGTCAAAATAGTTGGAACCAGACCTACACAGACAAAATGGACCTCATAATTCCTTG
CTAAAATGAGGTAACAGTGTAGTATTAATTAAAAGATAAGCAATAAAATGGAAGTCCATT
TAGAGCTGAATAAAAGGTGGATACCCTGACCAACAGTATTTTGCCATACAGTAATTATTA
TCTCCAAAATCAAAAAAGAAAAATGTACATAATTGGACTAACATTGTGTTAAACAGAGGA
TCCATATTCAAATCACCAAAGTCAGCAAATATACTATTTCAGCAAAGAATTCAATATCAA
AAATTTTCAATATTTAAAATTTTGATATATACCCTCCAGATGCTGCTGCAGACACAAAAA
TAGGTTCAACGGGACTGCACTTTATGTCCAATACACTGTAAAATCACATACCTATGTGTC
AGACAGTTGAAAGTAATACACAAACCTGAAAGGTTTATAATTAGGAAATACCTTGGAAAT
GCTTCAGTTGTGTTAAGGTCACAAACAACTCTCTTTGCATCCACATTCCATGCCTTAATG
CACCCATCGGATGTACCTATTAGAAGCTTTTATCAAGAGGAACAACTCAATTATTTTATT
TTAGTTTGCAATAGAATGGAATAATTTCAATCACAATGATAAATCAAATCACATACCAAG
CGGTCTGATTTGCATTCCCAGTCAAGTGACAAAATTTCAGTGCCACAATATATGGTTGCA
TTTCTAGACGCCGAAGTTGATGCATCATATGTCCATATCCTTTATCGAAAGATGTAAAGC
ATCAAATTTTTTGAGAGAGATTTCTTAAAAGTAAGGAAGATTTGTGGATACTTTGTGAAA
GGTAAAGAAAAAACATTATTGAAAATAAGCATTATAAAGCACTATTACTAACAAAAAAAT
AGTACAATAAACTTTATTTCCATCTTCTATTTAGTTTCTTATGCATTGTTGACAGTATTG
CTCTAGACATATACACATATAAAGTTTCTCAATAGTGGCTAATGAGTGCAGGCTACAGCC
TAGCAATCTACAATCAGGACTAATAATTAGATAGAGACCTGGCAGAGAGGGTACCTGGCA
GTTCCATCTAGAGAAGCACTTGCAATATTGTTTCCAGATGCAGAGAAGCGGCACCGGCTG
ATTGGACTGGTGTGCCCCAAAAATGTCTCCTAAAATCCACAATAATTTCATATTTACACA
GATTCCATTGGAAACCTAATATGTTCTTGATAGTTGATAATAAAAAGAAAACGCAGAACA
AATGGGGAAAAAGAAAAAGAACAAAAATAATGCTCTGTGCTCAAATTTTACCTGATGCTC
TACTTCGACCTCAGCGAAGTCTTCTTCCCCAGACACTTCCCCATCGTTTTCTGCCAAAAA
ATTAATTCAATTTCATTGTTAATTTTTTATTTCTAAACAAATAATCAATGGTTACTGATA
TCACAATTGATATCTCAGCCTAAAACCAATTTATTCAGCATACAGAAAATTAGATGCGGT
TTGGAGTTCAGAGAAAGTGCATCAAAATTAGAAGCAATCAATATTTTGTGGGGTCCACAA
CTATCACTATCACTTGAAACCAAAACATATTGTCTCTCCTCATGCAAAATCAATATATTG
TTTTCAAGCAATTTATACTTACAAGTTGCAGTGCAAAAGTAATATCATCATTTGTCTTAA
TGTTGCACAAGAGAGTCCTATTGCAAAAGGATTTCATTTATTTCTCAGAATTTACTAACA
TCTAACATTATCTACCTTTTCCACAGACTTCATGACTAGTTATCTTGTTAAAACAATAAC
ACAAAATAGAAGATGCCAGCACATAATTTTAATAAGTCAATTTTCCATAGAAAATAGCCA
TCAACTTGCTTAAAAATGAAATACAAAAGCAACTACTTAATACCACTTCACACAGAGGAA
GCGGCCTTGAAGTATGTCTGTCTGCCTATATGGGGACTGTCATGACCTTTTAGAGTGGTG
TTGCCAGCTCTGCCATTTCCCAGATAGTCATTCAATATGAAAGTTGAATCGTCACCAGAC
TTGGAGCGGATAAACTCGAACTGAACATTTCCAGGTTCACCCACAACTAAATCTTGCTCA
ATCTCTGGAGAATCTTTTGACATATGAGTACTGTCTTCGCGCAAATTGCTTGGTGATGAA
CTAATACTTCCTTCCATACTTCAATCCAAATTAATTAGAAAGGAAAACAAGTTTTATTAG
AGTCGAGCATTGAATAAAAATATGCTTACCTTCTAAACTGCCTTAATTGTGCCTCTTTCT
CATTGAGTAAAGCCTGAAGTTCTGACAATTTGATATTTAGATGTGCGATATCTCTCTTGA
GTATGTTGGTAGCATTCATCTCTGAACTAATCTTCAGTAGAGCAGGTAGACGTGACTTTG
TTAAGGATAATTACAGAGAGACTAATGAAATTGCGAAAGGCATAATGAAATCAGATCAAA
AAAGATATTCTATAGAAAAGTTGTATATGTGGGACTGTGCCAATCAGGGCGCTGAGGGAT
CACCCGTGCAAAAATATGATGAGGCACAAACAATAAGAAGCTCTTGGAAGGTCTCTAGGT
AAAAGGAAACATGAATGAACCGGATTTACATTTGAATGAGAGGGATACTGAGGCTGTGCA
TGTACGGAACCGGCTTTACATCTGAAATAAAGCTTAAAAGAATTTATCCCTCTCGTTCAA
ACTTGAATTTGGCTATTCATGTATCTCTTCGCCTAGTAACTTTATAGGATCGTCTTGTCC
ATCCTTTTGCACCGAAAACCACTCTTCAGCCAGGCTTGTATCAATAAACACCCTATAATT
ATCAATGTGAAGTGCTCCATAGCAGTCCCTACTTTTTTCATAAACTACCAACATATTACC
CACATTTGGATGTTACCTAAGAATCAGTCATACTACCTAAGAAACTGTAAAATCAGTCGT
GTTACCTAATAATCGGTAATTACACCTCAAACGCAAAAATCAAACTTGAATTGAGAAAAT
TTGTTTTTTCCCATTTAAAAATAAGTTGTGAAGGATATGAGTAGCATTGAAGATCTCACT
AAAGAAATTTCTAACAGAAAGATGCAATGCCTGATACCACTCCTTAGAGAAAAATATCCG
AAATTCGGGATCCAATTGTGGATTCTTCACGTAAGGAATTGCTGCAATGCAATACAGATT
CTCATCATTACACTTTAACACATAAATTTCATTACAAAATAATCACACACAAAAACAAGC
TGAAAAAACGCACCAAACCATTGAGTCCAATCATCCTGAGAACTCTGCAACAAATCAGGA
CCATGAACAGTGAAAAATTCTACAACCTTATCCCTTCTATTAGATTGCAAAGCGTGAACA
ACATAGAAGCGTAGAACAGAAGCTTCCAATTTAGAGAAAGTTGAAACGAGTGTGGATTCA
GAAGATGAAGAGATATAGTGTTTGAAGAAACCGAGAAGCGCTACTAATTTATCGATCTGA
AACTTTGGAATGTATAAGGAGAAAATTAGGTCAAGAATTTTATCAACCTGAAAACCTTTT
CCAACGTCGGTTCGTAATTCGGTTTCGTAAGCTTCGAGTGTATTGGTGAATCCTCGAAAC
ACAAGAAATTCTCGCACTAATTCTTCAGCGTAATGCATCTTCTCCATCTTCTACAATGAG
GAAATGAAAGCAGTTATCGATTATATTTGATGCAATTCAGATTTGATTTTGGAGTGGAAA
CAATGCGATGATCGAATCAATCGCGTTAGGGATTTGAAATATAACCGGCGATCTAGCAGA
TGTGGATGATGTGCTTCTGCGATGGAAGCTGCGGTTGGTGAATTGTGGCGGTGGGGTTTT
GGTGTGGTGTTGTTGTGAGCGAATCGGCGATCTAGCAGATGTGGAGGTTTTAGACACGAC
GACGGTGGTGGATACACCTGTGTGTGATTTGCACGTGCGTTGGGGGGTGGATGACACGTG
ACATCAGAGTGGTAGTTACTGTTTTCACAACCGTACGGTACGGCTCAGTTGAGCCGTGTT

>C. tetragonoloba_scaffold337_6153216-6183212
TCAAATGTCTCCTTGACTTGAGCTCTCCTCCATCAACAACTTTACATTTCACAGAATCCT
CTGTCTTAGATTTAACCGTCAAAGACATCATGCCACCTACATCATACATCAAGAGTCAAT
GCTCACAAAACCAAAGGCAATATCGTATATCAAAGACTCATTCTTGACTTCCTCTAAGAT
AAATATGCAATTTAAGACATTGTCCAATAATAAGAATCCCAAACCTCTAGATGCAAATTA
TGCAAAACAGTTTCTGTCAAATATCATATTCCTCTGTTGAAATTCAAAAAGCATAAAAAT
AACTCGGATACTTATCGATCCATGACCATAACACAGTTGAAAGTAATTGAACATTTTCAC
TAATCAGTTGGTTGCATTACCATCAACGAGAAGCATGTCCCCCACTTCCACATCATTGAC
AAAATCATCATAGTTCACACTAACACAATCAGAAGTTCCAACACCTCTCCGGATAGTAAA
AGTGAATTCCTGCCCACTTGTTAACATGATTGGCTGTGGCAAATCTCCGCTTCTCACCTC
AGGACCCTAAAAACAAGAAATGTGAATTATCAGCTAACACAAAAACAAAACTTCGAAAAT
AGATATATAACAAGAAAAAAGTATCATTTTAAAAAGGGAAAACCCGAGGAACAAACTTAC
CTTGGTGTCAAGCATGATTGCAATTACATTGTCCTTGTTTTGCGCATTATATTCTTTAAC
CAAATCAATAACTTTCTGATGAGAAGAATGGTCTCCATGAGACATGTTCAAACGAGCAAC
ATTCATTCCAGCCTCAGCCAACTTCCAAATCATTTCCTTGGTGTTGGTAGAGGGACCAAT
AGTACAAACAATCTTTGTCTTTCTCCTAAATGTGGGCTTCGACCACATTCCAACAGGAGC
GTCACCAAGTTGCTGCATGCCACGCAAGTTTTGCAACTCCTCCTCATTCTATTCACCACA
ACACAAAAGAATTACAACTTACACCAATTCTATCAACAGAGTATGTTCAGATTTCCATTG
AAAAGACTTGAAAAACTTTCATCTCTACATAACAATGTAACAACAATGTGCCATGGTGTT
TAGGTTACATGATGAAAGTTAGTTGACTCATAGAAAAAGGAATTTAAACTACCATTGAGC
CAAGACATCACTTGAGTTTGTTTTGATTGTTAGCTCAACATGAAGGTACTTTTATTGGAG
AGAATAAATTGTTGCTTTCATGTTGGGATTTGTCTCTGCAGTCTGAACAAAATCCTGAGC
AGTTTATATATTATCATAACATGAGTTACATAGCCCAACGGACAAACAAACATACACTCG
TCAGTTCGGCAATTGCAAATTTGATTCAAACTCCAGTGTAGTCAATGAAAATCCAGATAC
ACAATCAAACACCAGCACTTACTTCCATTTGTTTCCTCTCCTTCCCAAAATATCAAAAAT
TTCTCACTCTGCGATCATGCTTTTTACCTTGGCACCAAGCAACATAGACAAAATTGAAGT
GAGAGATAGAAGAAGGCACAAACCTTAGAATCATCATCGGATGACACGGGAACGACTTCA
GCGGGTGCTGATTTCCTGACATTGATAACGCAGCTTCTATAGCAAAGCTTAGAGGGTTCG
CTCCCGAGTTTTGGGAACACTTTGGAAACAAAAGTTGGAGGCTTTAACAACGTCTGAACC
CTGTCATTTTCGGATCCACAAGCAGGACGCAAGAGGGAGGCGTGAATGGATCGAGTGGTC
ACTACCTGAGCCATGATGCAGAGAGAGAGAGTTGAAGGGTGGAAAGAGCAAATGAATGAG
GGAGAATAGGGTGAGAGTTAGAGAAGAAGAAAATATGATATCGAAAGTTTGGAGAAATCG
CCGTCACATTCGGCGGAGGTTATGAGAGACAGAGGACAAGACACTCCTTCGTTCGTATCG
AATAGGCCTACCTACAATTTGCGTTCCTGGAACTTTGTTGTTTGAAATAGTAGGATACTG
CGGTGTCGTTTTCGCTTGTGAAGTTACTCTTTTTCGGTTGATTGACAAAATAATATTTTT
TTTATTAGTACAATGGAGATCGAATCTCGTTCGCACACACGTATGCGTTTGCCAACTGAA
CTACACGATCGAGACTTTTTTTTGCTAATATGATTGACAAAATAGTTTATTTCTTCTTAA
TAACTCGATGTATGTATCAAATTTTGTCAATCTAACCGTTGAATCATGAGATATTATCAT
GATGAACATGTATATCAAATTTTAAAAAACTCAAACATCTCTATGCCATCAAATAGGTGA
CACTTACCCATATTTTTAAATGTCTATTATTCATTAATTTGGAGTGAATTGACAAAGTAT
CAATAAATATTCAAATTACTTGAAGTTTTGTACAGTTGATTTATATCTTAAAAACTTTCA
ATTCAACAGTCAGATTGACGAAAATCAATATAGATGTAGAGGTATTGAGCGGAATAAGTC
GCACATAGATGTAGAGGTATTGAGCGGAATAAGTCGCACTACACTTACTCTTAGAGTAAA
TGAATCCCCAATGGACTGTTTGGTTTGAATTTTAATTTATTATTTTTATTTTCTGTTTTT
TGAAATTTTACAAAGAAAAAATTAAGGCAAAATTGCTATTTTCTTCCTCTAACTCTTGGG
TTTGGTTCAGTTTCATCCTCTAACTTTTTTTTGATTTATTTTCGTCCTACAACTTTTATT
TCTAATTCATGTTAGTCCTTTCCGTCAGTCATCCGTTTAAAACTAACAGAAAAAAGTCAA
CACTGTTAAGACTGACCACGTGTCACTCTCTGAGTAGTTGGTGAATAAAATGATTATAAT
AATGTATTTTTTATAAAAAAAATCTATCTATTTTTTTTTAAAAAAAAAACCTTAAGCATT
ATCCCTTTCTTCCCCAACTCCCACCCTCTTCCACCACCGGCAGCTCAGTCCACCACACCA
CCACCACTCAACCATTGGAGAGAGAAGAAGTGGGTCTCGAAGAAGCAGAGAAGGTCTCGC
CTCCCTGCACCACCACTACTGCATCGCCTCCCTCCTCCACCACTATTACCTTGGTTTTCA
AAAGCACCACCTATCACCACCAGCACCGCTCCTCATCCTTTTCTTGCTCATCGACTTCCC
GCATTTATAAAAGATCCAAAATCTTCAATCCTAGAAACACAAAGATCCTGAAAATTGCTC
AACAAACCCATCAATTCTGTTTATCTAAGTCACTCAAGACATCCAAAACATCCCAAAATC
GCTCAACAAACCCAGAAAAATCCAACCCACCCCAACCCCATCGATTATGTTCATCTGGGT
CACTTAAGAAAGGGAAAAAGTTTCAACCTTTGAGGGCTGAAGAAGTGAGAGGGCTGAGGA
CGAAAACCAAAACCCATGAAGCAAAGAAAAAGACGAGGAAGAAACAACCCCAAAGATGCT
TGAGGAAGAAACCCCAATTTTAGAACCTCTTTACTTCTCTGTTCTGTTTTCACTACTCTG
ACAAAGAAATTAAGTGTTGTGATTTTGGATTTTTGGCTCAGTGATGCTTGATTTTGGTTT
TCTGGGTTGAGATTGTTGCCGTGTGGGAATGGTGTGGTGGACTGAGCTGTAAGTTGGTCC
GGCAGCGGTGGATATAGGTGGTTGTCGGTGGTGGAAGAGGGTGAGTGGGGGTTGGGGAAG
ACAGGGTTAAGGTTTTTTTTTTTGAAAAAAAGAAAAAAGATAAAAAAATTTATTTTTTAT
TTTTAAAAATACATTATTATAATTATTTTATTCACCAATCACTCAAAGAGTGACACGTGG
TCAGTCTTAACAATGTTGACTTTTTTCTGTTAGTTTTAAACGGATAACTAACGGAAATGA
CTAACATGAATCAGAAACAAAAGTTGGAGGACGAAAATGAATAAAAAAAAAGTAGAGGAC
GAAACTGAACCAAACCCAAGAATTAGAGGACAAAATAGCAATTTTGAAATGCTAAAAAAT
TTTTTTTGTTTTCAGCATTTTCAGTTTTTTCTTTGTAAAATTTCAAAAAACATGAAACAG
ACCGAAAGCAAGAAATGAAAACAGAAAATAAAAATGCAAACCAAACAGCTCCAAATTAAT
GTTTTTGTAAACAATTATAAATAACAGTAAATTTAAAATAAGTTTTTTTTCTCTCAAATA
TTAAAAATAAGTTTAAAGTGTTTTTTTCTGCACGGGCACCGACTATCTTGCCTGCTCCGG
CACCAGCTCCTCAATCTGCTCAGGCATCGGCTCTTGAACATGCTCTGCCACTGGCTCCCA
AACACATCGTCTATGTTCTGACATAGTTGGGCATCTACAACCATCTCCACGTATTAGGGG
ACGCCCATCAACCGCTGCAATGTGAGTCATCGTCATATCTATAGATATAATAAACATCAT
ACAATCAATAAAAAAAATTTCAAAAAGTAATACTAAAAAGAAAAGAAAAAAATAAGGTAA
TAGTATTTATCATTAACATTGTTTTTTATTTATTATTAATATTTTTTATTATTCATTATT
AATGTTATTAATTGTATTAATTAGTAATTAATATTACTAATTATTCAATATTACGGATTT
TAAAAATTTGAGTTGATACGGATTCTTAAACTCTGCGTGCATATTGAATAATTACAACAA
TAGTGTTACGGATTTTTAAAATCCGGGGTTACTATGGAGTTTGAAAATCAGAAATTAATA
TGAAGTTTGAAAATCCGAGTGTTCTACGGATTTTGAAAATCTGAATATACTGGATTTTGA
AAATCCGAAATTACTAAAAACAACTTAAAATTTTTAAATACCGAAACTTCACGGATTCTT
AAAATCCAAGAGTTGTTCATCATCTCTACCCTTTTCCATGTTTCCCTTCCCCAAATTTTA
ACCCAACAAATCCAAAAAATGCCATAACAATAGAAACAAAAGGAATGAAAAACACAAATC
ACTAAATATAAATACCATGATCTCTAATCAAACATAAAAACCAAACAAATTACAATAATT
AAGTTGAAAACAATAAAATCAATATCCATAAAACATAACATAACCTAACCAAAGATTTTC
GTTGAAGCAAATTAACTTGAAATCTTACCATAATTGAAGCAAGTGATATGCGGAGATCAA
TGGAGTAAATCAATAGAAAAAAAATGACCCTTAGTTGCTTGAATCTCCGGCGATATCACG
ATAGAAAGCTTGTGGTGAATTCGTATTTTACACGATTTTAAAAATCCGAATATATGTATG
GTAAAATGTTATGATTCGCTTGGATTTTCAAAATCCATAACTTTAAAAATTGATCAATTT
AAATTTAAAAAATTCGAATGAGGGGTGTTTTTGAAAAAAAAAATGTGGTACTCTAAAAAA
AAAGTATGCGGTGGAAAAAGTGTTCGCTCAAAAGAAGCAGTAAAAACCAAATAAGTCCAT
TTGATAGTTCGTTATTAAAGCCCAAGTACACATGAAACCAAACGGCAGCGTTTGGCGCAC
GCCACAAGCCCTATCCTCAAAAGCGCGGGAAGATTTTCCGCCATTCTTCAACTCAAGTAC
TCAACTAAGCTCACAAATTCTCCCAGATCCCCACACACTGCAACTCCGTCACCACTATGG
ACACCGAAGGGTTATCTCTAATCTGCGCCGGCCTCGGAACTATCGACGAGGACCATGAAG
GCAACCGAATTGGCTACTCTAAGGATGAATACTGTCTCGGTACGAATCTCTCGCTTTTTT
CAATTCAATTCGATGAAAATTTCAGGTTCCTCATTGGTCTTTCTTTACCAGATAACCTTA
AAGACTTGCTGCGGTTTCTGAGGCGCGACGATCCGCAATCGCGTGACGTGTTCAAGCAAG
TGTGCAAATGGAATATCGTTTCCAAGGATTTGATACCGATCATCGAGCACCACCACGAAG
ATCGCAACTTGCTTCTAAATGCAGGTTTTTTTTTTTAATTACTTAGTTTACATATCTAAT
ATTGATGGAGGTGTAAGGTTTGAATTTTGATTGGTTAGTCGTTGTTGAGTTTTTTTTTAC
CTCCTTCAGTGAAGGTTCTGGTATTCCTTACAATGCCGGTCGAGCCTTCTTCGACTGATA
TCTCTCAGCAGTTGGAGTATCTATGGGGTTTGAAGTCTGCAGTGACGAACAGTGACGTTG
CTGCAGTGATAGTGTCGTTTCTTGAGAGACCACTAGAGAATCTTGAACGGTGAGTGGGTC
AGAACAGTGGTGTTGAGTATGACTGAAAAAATAAAGTTGAAAAGCCATTTGTTTGTGTCA
TTATATTCATCACCTTACTTGTTTTGTATACAGTGATGCATTCACCGAGGATGATTGGAA
ATTGGTACAGCTAGTGCTTACATTATTTAAAAATATTCTAGCTGTTCAAGAAATCCCGTT
GCACCAAACATCAGGGGGATTTGCCAGTCAGTTTTTATCGCTGAGGGATAGATTTCTGGA
GCTTTTGTTCCGCGAGAATGTAATGGATATAATACTGGTTATATTTCAATATGTTGGTGG
TTCTAATGTTTATCTCCGTCAGGATAACTTGCTTCTACTGGAAATTGTCCATTACATTTT
TATGGGCCAGGACCCGGAATTGATTGCTAGGGCTCATTTGAATGGATTAAAGGTTAGCCC
CTAAACTTTGGCAACACTTGTTCTTGTAAAGGTTCAAGAGAGTACCCTATAATTTGGATG
ATCCTTTCTGGAGTGTACTTTGCTAATATAGCTTTTAAGCTTTTGTTGGATGCTTGATGA
TTTCCTCTTTGTATTTTTCTTTTGAAAGTATTTCCTCTTTGTATTTACTATATTTTCATC
TTTTTACTGTCATTATATCTTATTCTTAGGTTGTATTTTGTTTTACCGAGTTTATTTTAG
GCTGATGAAGACTCCCAAGCTTCTCTTAACAGTCTCCAGTCCATAATGGAGGAGGAAAAG
AAGAAAAGAAATATTTGTAGGCTCAACAACATTAGTCGACATTCACAATTTAGTGGAACC
TTTGCACGGCTTACCATGGTACTGCATTTTGGTTCCACTGGCACTGATTAACTTTTATCA
AAGTGGACTTGAATGTAACCAGTTGATTCCTTTTGGTAGGATGGTTCTAAGGCAGTATTT
AAGGGTAATCCCAATTCTTCTCGCATTGTGCTGCTTAAATCGCAAAACGTCACTCGGGGT
CCAGCCAAAAAAATTGCATGGGATCATCCAAGGTTGGCTTCAACTAAGGATAAGATATTG
GAGTTGCTTCATGGATTTGTGAATCAGTTTCTTTCTGGGGGATATAATGGTATGGTTTTT
GATAATAAATTTTATCATTTCCATCATGTATTTTTCTTTGTTGGGTTTCCAATTTCAAAG
CTAAAAATAATCTCATTGCAACTTAATCCTGTTCAGTTTTGATGCGATCCATTCGCGAAG
ATATTGTGAAGGAACATCCTGCCATTCAAAGAAGTGATGTTGTTATTTTCTTTCAAGTAG
CAGAATTTGTCACTTCATTTCAGTTTTACAAGTATTCAGCTTCTAAGGTGAGAATGATAA
TGAGAACTGTACATATCTTGTCATGTTTTTTCTTGTTCCCCTTCAAAACTGAAATACAAG
ACGTCACCTGTTGGTTAGAGGTATTAAATGCAACTATTCATGGTCCTGATAAAGTGATCC
AACTAAATGTTGGAATGAATATATCCACCGAATGATCAATATAAGTTAATATCTTTTGGA
AGTCGAAACCTCATTGAATGACTAACAAATTGAAACAAACTGAAACATAAACTTCACATT
CAAGTAAACCATAATTTGAGTCAGAAATCAAAACTCAAGTGGTTCAACAATTTGGGGGGG
GGGATTGGGTTTAAAACTAGAGAAGACGAGGGGGTCAAGCTGCGATTCGGATCATTGGGC
ATTATTTTTGTATCATTTCGAAATTCAAATAGTTAGTATCATAGGTACTAACTACTATGG
TGCCGACGCCTTATAATTAACAATGATATAATTATAAACTTTACTAATAGGTGACAGAAA
TAAACATGTAGCATGTAGCAGACACAAGGCATTGTTGGCTGTATCAACAGTGCAGGTAAT
TTATTTTTTTTTTGTAAAAATGGTAGTATTCAAATCCACTTTGGCACTTCCATTTCTGTT
TAATGACACCTAACTCATTTTAGAGCATAGACTGTAGCACAAATTTCTCTCTGTACGATC
CTACAATTTTTGGGGGGTCTTTATGATTCAGATTTATTTATGTTAATCTAGTTTGAGGTA
TCACTTGCTACTTTATTCCTAAATATCATGACATTTATTTGTCCATCTATATTTTTGAAA
AGTTGTCATTCACACACATGTTTTCTTTATTAGACCGAAGAGGGAGAAGATATATCTGAG
AATTTTGGTGATAAAGATGCCGATACATCAGATTTCAGTGGTAAAATATGTGGCCCCATT
GCAGCATCCTTGAATGAGTCAATGTTCCAATTACTCATTTCAAAGTGGCGGCATGCCTAT
GATGGTTTAAAGGAAACAAATGACTACAAGTTTTTATCTGCAGCTGGTTCTCTTTTGAAA
AACATGGTAATTTGCGCTACCAAATCTTGATATGTTTTGCTATGTTTTGTTTATTCAGTT
TTATGCATTTATAATTACATGGTAGGATAGAAATTGACAACTTTCTGCTTTTCTTTCTTT
TATGTATGTGCTCTTATTTTTAACTGAATTGTCTAGGTTACTATAAACTTATCATACAAC
TATTTCGCTTTGTTAGACACTTTTGCTTTGTCATTCTAATCTAATCTAATCTCATTCCAT
TTCTGTTTGCTTTCCATGTCTTCTACTTTGCTTTATTATTGTTTTGGTTAATTTTACAAA
TAAGGGCATTCTCCTACTATATTAAATTGAACATGGTTACAGCTCCACTTTGGGCATAGG
AGACCAGTAACCTTAATTGTTCTCGATTTTGTAGATTCGCATGCTGGATTTGATACTTAA
ATTGTTGCCAGAAGATTCAAGGGAACCACAAACTGCTCGCATCCTTCTGTACAAGCTATT
TTATGATCAGACTGAGGAAGGGATGACTCAATTCCTCTTGAATTTGATGAAAACATTTGA
TACCCACAAACAACCCAGAAGGTTTCTCTTTATTTGAACGAATTTTTTTCTTTCACATTC
TTTAATCATGAACATACTTGGCTGCTTTTTCATGTATTAAAGTCATACTTTTGCACTTTA
CAGCCTTCCAGACCTAGAGTAACTGAAAAGCTATTTACAGCACATCTGTTGATAGACTTC
TAGTGTGTCTTTATAGTTTATACAATAACAAACTGCAGTATAACATACTCTGTTGGTGTA
TGGATGTTAAGCTGCATTTTATAGCAAATAGAAGAAACTTTCTTTCCAATTGGTAAATTT
TCTACTTTCAAATCAACTCAACTAATTGACACTATTTAATTTAACTGATGTGCAATTTTC
TTAGAAGATATCCAATCATTGCAGTATACGAGTGCAATGATAGGTGATTTTGTACATAAT
TTTTGTCATGAAAGTTTGTGTATAAACCTCTGTTTTATTCTTGCTGAAGTCCTCATGGTA
GTTGTTTTTTGTCAGTGATCTTGCAGATTTGGTAGAAATCATTCACAAGGTTTTAAAGCT
GATGGATAATCTTCAGTCTCGAGGAGCACTGAGGGTAACATTTATGTGCTTGTGTCTAGA
AATATACAGCTGCTCAGTGTTTGCTTAAATATTCAAACAAAGTACTGGAATCTATATCAT
GGCACGACTTCACACTTAGTTATTGATTCAACGTCATATGCAATAAACTAGTTATTCACA
CTTAGAAATGTTTCCTCTCAAAGTAATGACTTTGTTTATTGACTTTGTTAAAGATGTAGA
AAGCCATTCATGAGCCTGAGGGCCTTCACTAATAGCCTAAGCTTTTAGAAGAGTTAGTTG
GTCCTTGTCTTCTAATCTTCTTGACATTGACATTCATAATATATTAATATATTAATATCT
AAAAATTGTAAAATAAGCAAATTTTTTATATTTCTCTTTGTAATTTCACCCTTCAAAATT
TATCTACACACTGTAGTCATCTCTGTCTGAGCTCATGTCCGAGAATTTATCAGTTTTTCA
TTCTTTTCTTTATTTTGTGTCTTACTAATTGAAGGTGTCTAGAAAGTCAAGGAGAATGAA
AAAGAAGAAATGTACAGAAGGAACAGAATCAGTGGAAAAACCAACTGGAGATCATTCTTG
CATTCAAAATAAGCCTAGTGTCTCTATTGGGAACCAATTGACAGAAAATCAGCCACTGCA
GAAGGAATACTTAAACAATGCAAATTCAGTGGGGGAAGAAAATGCTGTCCCTCATGATAA
TGAACATGGAAATGATGTTGAGGAAGACAATCTTATGGAGAACACAATTCCTGAGCATGC
TAATGAGGATATGTTGAATGGCAATGGTGACTTTTCTGAGGATGAGCAATTAAATGCTAT
TACTGAAGTTGATTTCAGAGTTTCAACACTGGTATCTGCCTTTGCAAATCACAGTATCAT
TCAGAAATTATGTTGGTTACTCAAGTTTTATAAGAGCAATACCCTCGCTACAAATCACTA
CATAATAAGCATGTTCCGGAGAATAAGTGATGATCTTGAACTCCAACCAATGCTTTACCA
GGTTAGGTCTGAAAAGTATTTGACCTTCAATGAGATTGTGTAGTTGTTTATGAATGTGAA
TAATGTTTCTCAATGCTGCTAACATATTCTTGCAGGTGTCGCTGCTCACTACTTTTTATG
ACATCCTGTCTGAACAAAAGTCATGTCCCTGCAAGGAATATGCAGATATAGTTGATTTTC
TCACCAATTTAATCAGAAAGATGCTAAAGAAAATGAAAAAACAGCCCTTGCTGTTTGTAG
AAGCCTTGTTCTGGAAGACCCGAAGAGAATGCCATTATATCCATGCTGAATATATGTTGG
ATGAACTTGGTCATTTTAAGAAAGAAAGTGTAAAGTGGAATATCACTCAAGGAGATAGAC
AGACTGGTTCATCCCCGGTAAAGGTGTGGACACGTAGAAGCATAGCTGATGCACTTGGTG
AGGATGAAGCTGCTGTTGTCATCACTCATGACACAGGATTTCAAAAGTAAGATAAGATTC
TCAAACTTTGCTTTTAAGCTTGTTATTTGAGTTGCCAATAAAAAAAAAAAATACTTGTTT
GAGACATTGAGTTTTTCTGCTTTCCATGGCTTTTGGGAAAATTTTGGCCACATTGACATA
ACCAATTTTAAAACGTTTGAGTAATTTTCAAGTTATGACTATTCGTATCATAGCTATTCT
TTATCTAAAAGGAATACTGCAAAGAATTAGCTGCAATGAGAACACTTTATTTTCCGCTTT
CAGTTATAGAGAAAAAGTCGATGACGCTATTGAAGGCTTTGCATCTACCTCAGGCAGTAA
CACTGACAAAGATGATAATGAGTACGCTCACAAATTGAGTCCAAAGTTCACTTGAGATTT
TCTAAATTCTAAATTCTAATTTCTGACATTTGGTCCACTTTGACATAACAGTGGGGGGCG
ATTGATGGAAGATGAATCCCAAATAGCTCCAAAGAGAAAGAAGAAGCTCATTCTTGATGG
TGAATTGGAGAAACAAATTAAGGATCTCTATGATAAGTATGTTTCACGTTATCAAACTTT
ATTCTCTGAACATTGGAACATGGCTTGAGTTAGAGCTTTGACAATAAACAATTTAGCTTT
TTTGTGTCCAACTGCTGCTGCAAAGATATTTAAATTAGTCAGCATGTTAAATTAATCTGT
AGCTTTTCAATTTTTTGTTTTTGTCTTGTTTATGTGATTAGCCTTTGTTTTCATCATTGG
TTCTTCCATGCTGTGAATATTTTAGATTCAAAGATGACCGGCATTGCAGTCGTTGCATTG
CTGAAGCGCTAGATCCAGATGGTAAAATTTCACCCGCTCAAATTTCCAATAAATTAAAAA
AACTAGGACTTACAGTTGCACCCAGGAGAAAGATGAATGATGCGGATAAACCTTTTCCAA
CTACTCCCAATCAATTAGAGGGTGGTGAAATAGCGGGAGGTACTTATCATAAATCAGTAG
ATCCGGAGAAAAGCCTGTTGGTTAAGCATCTGTAAGTTTATATTGAGCTTTTGTTGTGCT
TATTAAGTATTACCAGTAAAAGTTGTCATCATTGTTCATCCTATTCAGCAATTTTCTTTT
ATACTTTTGACGCATCAAATATGTTTAGGTCTTCTCTGAGCGTGTGTTCAATTTGATATT
TGTAGGCAGAAAAGAAAAAGAGTTCGTGCTTTCAATGAAGACCAGGAAGCTCAGATTAAA
GTTCTATATGAGCAGTGAGTGTCACTTTACTTGGTTGCTTTGTGGAAGATTACATTTAAT
CTCTCTGCTCTCTCCTTTATAAATGCTGAATGGGTAGTAAATAAAAAAGATACTAGAAGA
TGTTGCACAAAATGACAGCTATAAGAAGAATCGTAGCCTTTTCTTTTGCTGTTGATATCT
GGGTTGTTACTTTTGCAGATTCAAGGACGACAGAAGATGTGTTTCCATGATAGCCAATGC
ACTAAATGTGGATGGTAATTTCACTCCTGCCCAAGTCTCTCGAAAACTTAAGCAGCTTGG
CTTATCTGTTTCTCGTAAGAAGAAATCTGGAGGAGAAATGCATCCGAAGGGTGAGGATTT
CATGGATTGTTCAAAAGATAGAATGAGTGAATCTGATGACGAGGCATTGATATCATTGAT
AGAAAGGTTTGTTGTGTTGATCCATAGTTTATAGTTTATATAAAGCTGAGACATTAATAT
TTTTGTTTGCATATTATTTTCACCATTCAGCACGTGTAATTGTTATGTTGATCCATAATA
TAACCCTTTTAATAATTTCAAATTTTCATACTGTAATATGTTAAGCTGAATTTCAACACT
TTTGTCATTTGCAATTTTTCACATTTGTTATGTTCCACGGCTGGATGAGACTCTCTATCT
CCTCTCTATAACTATTGTAATCGATTAATGTTCATTTAATTTTAGGAGAAAAGTGAAGAA
TGGCAAAGTTTCAAAGGAACAGTTACATGAACAGACACCCAAGGATAAATTATCAAAAGA
CGATTCTGATGATGAAATGCTCAGCACTATTCTCAAGTAAATCCCCTTTGTCTTTCCTTA
TCTAGGACCAGGAGTTTACGAATCAGTTATCGGACCATAAATGTTTATATCAGGAATCTA
GTTGGCGCTGGTGATACTTCCTGCTCCTTTTTCTATTTGCTTAGACTTGAAAAATATGAT
GGACTTGTCTAAGATATCTACAGTTTTGTCTAATTTCTAGTGAAATATGATGGAAAGGTA
ATGCTATGTAGATCCGTAGTTCTATATAAAATTGAGGACATTAATGTCTTTTTATTTGCA
AATTTTATTCAATTATCGGCAGATGTCACTTCTTCCATAACAGTAACACCTCATAACCTA
ACCCTTCTTAGAGAAATTATTTCAGATTCCATACTGTAATACCTTCAGCTGAATTTCAGC
ACTTTGTCAATTGCAAATTTGCAACTTTATTATGCGGCCCAGCTGGATGGGACTCCTATC
TCCTTTCTTTAACTATTGTTTAATTTTTATTTAATTTTAGGAAAAAAATGGAGAATAGCA
AAGTATCAAGGGAACGGTTACATGAACAGACCGTTGAGGATAAATTGTCAAAGGATTACT
CTGATGATGAAATGCTCAGTTCTGTTCTCAGGTAATTTCTCTTTGACTTTCCTTATCTAT
GTCTAGGAGTTTACTGATCAATGATATGGGACCATAAACGTTTATATCAGGAATCTTGTT
TGAGCTGGTGATTCTTCCTGTTCCTATTTCTCTCTGTTCTGACTTGATATCATGGACTTG
TCTAGTACATTTACGATTGTGTTTTATTCAGATTTAACTGTCATTTATTTAATGTAGGGA
AAAAACGAAGAATAGCGAAGTTTCAAGTGAGCAAAGGCATGAGAGCACCAGTGAGGATAC
ATTGTCGAGAGATAATTCTGATGATGAGATGCTCAGCTCTGCCGTCAAGTAAATCTCCCA
TTCTTTCCCTTTTCTATTTCTAGGATATTACTGATAGTTGATCAGTGATAGGACCATAAT
TGTGCATATCAGGCATTTATTTTAGCTGCTGATTCTTCCTACTTCTACTTCTATCTGGTC
CGACTTAAAAAATGACTGTTGGTTTTTCCTTGCTTTTTTACCCATTTCTTACACTGGAAA
TTAAAATAATCATATTCTGCTGTTGATTTACCCTCCGTTTCTTAACTCCAAACGGACATA
TTGCACCCATTATATCTTTTTTATATCATAATAATATATTCAATATTAAGTGCCAAAGTG
AGGATCACACTATTAGCGTCACACTCATTGCTGGCTTCATCACACTCTGCATGGATTCTA
GAACCCGGTGGTTGAAAATAAATGCTCGTCCGGGTTCTAGAATCAGTTTCAAAACGAATT
TCTAGAACCAGGGAGAACAAAAATTTTAACTACTAGATTCTAGAATCCATTTGCATGTAG
TGAGCGCATTGGACGAGCTAGTTATTTCTGTTAGGTTTTAAAATGCTACTGATTTGCGTG
ATCCACTATCAATTGCCTCGATGGGCATAAAACTAGTTAACTCATTGAGTGAGGAGGTAA
AAGTGACTTCTTCACCAAATACCTATGGTACGAAATAGAATGAGGTAGAAACGCGACTTC
AGAGATTGGCAACAATAGTAAATTATTGATGGCATAAAGGATTCAGAAGGGTTAATTGGG
TTTTTCTTTTGAGGCTTCGAAGCTGTCTTCTCTTTTGAAGCAAAAGGGTCTATTGTTTTG
TGTCTATTTATGTTGAAGTTTCTCCCTTCTATCGTTGGTGTTTTGCGAAGGGTTTGGGTC
TTATTTTGGCACGTTTAGACCTGATTTCGTTTTTCTTTTGCAATTTTTCGGGTACAATTT
TTGGATGTAGGAGAGCTAGGGGATTGCTTCTTAAATCAAAGCATGATGAGCATCAAACAC
CTCAAATTCAGGATGGAATAATGGACAGCGATTCTTTTAATGGAAGTGCAAAAATGGTTT
CGGAAAGGTATACCGTTTTAATGCAAAAATCTCATTTATTTGGTATAGAATAGCACACTT
TTGCTAGTTTTAGTATTTAATATTTAGGTTGACAGCTTTGAGCATATTAGTATAAACAAC
AGTAGAAGTATTTATAGTTATCCAGATGAAAATAAGAGGTAAGGAGTGTTTTTGCTAAAC
TTACTCAACAATCGGCTTTATAGACATGAACGCCAATCAGCTTGTTTCCTAATCAACAAT
ACATTTCGCATGCACAGAACAAAGGTTATTTGCTGTCTTTTTGTAGTAGGGTCAGGAAGT
TGTACCCGAATAAAATATGGCTAAGTTTGATACAACGTATTCTGTCAGTATTTTCGCAGA
AAAGAGTCATAACACAACATTATCTGTACAGCAATGTGGGATTAACAAATATGGATACAG
TTTATCTGAACTGTTATTATGGCTTAAACTAATTACTTAAGTTGTTGAATTGAATGGCAT
TGACATTTGGCAGTATAAATCGAGAAGGTTTCATGAACTCCCATCAAGTAGAAGATCCGC
CAGTTGATCATGATTTGATTGATTCAGAGGACGAATTGGATGTTAGTGTATTTCCTGACA
ATGCTGTATCCAGAAGGAAACTGAGAATGGTGATTGATCCTGAGGATGAAGACTAGGGGA
AGCATGATTAGACTAAAGGTTTCTTTTATATTAGATGGTTTGCTGCCAATTCTGCAAATA
TTTTCTATAAGGGTGGATGGTTCTGTGTATACTTTGGTTGTCATTTTGCTTTGTTGCTCA
AATAGCAGCACATCCCTAAAAGTCTCCTATTCATTTTTTGTAGTTTGAAAGTATGTAATG
GAACTAGCTTTCTTTCAACTAAACTTTCATTTATAGGAATGACATGACATTACAATGGGC
TTTAATTTGAATATATACTTTTTAGGCTTTGATGCAGTAGCTATAATATACAGTACAGGC
TCTTCCAAATTTCTGTTGGTGTTGAGAGAAACCCGAGGCATTATATGCTGGTTAATTTCC
AACCTGGGGATGCAATCACCATCCCTGGTTCTGGTATTACGTGAATAGGATTTTGCTAAA
ACATTGTTCGTAAGGATATGCAACTCCAATAGAAATTTCTTAATTGAAAATTGTAGTATT
TAACGTCATAAGTGTATTTTTACTTTGACTTTAATCAAAACATTTTATTTATGGGTAATT
TATCATTACTTTGATTAGTAAAATCCACGGAGAATAATGAAACATTGTGGAGTTGCTCTG
TTACCCATTATCTTTGTTTCATTAAAGAAATAGTTAACTGGTTTATTCTCTGTATCAAAT
GGTCACTCTATCCTTTAAATCAAAAACGTTAGCACTTGCAAAAAGAGATCATACCGGTTA
TTTCACGGTTTTGGTTATAATATAAAGGCTTAATTTAGTACCTGAAAAATGAGACTTGAT
TCACCAAACTGTTTTCGTCCAAACCCTGTAGTCTGAGGTTCTCGACACTCAGTCTGGAAC
TGAAATCATTTTATCCTGTGAATCCTTTCTCACCTTGAACTTGAAGAAACCTAAATCCAA
AATCATTATCAGCCAACCCTAACTACGTCTCCAATCTGCACAGCCCAATAATTGGAACTC
TACAAATCTTCACATCTTTTTTGGTTGATGAATCTCCACCTAATAACTCCACAAAGGCAC
TTAGTTCCTTTTGTTATCTCCACTCTAACCCAGAGTTTCAGACATTGACTACGGAGAAAA
GCTACTAGAATCCAAACTTTATCTAACACAGTAAAAGGGTGGTAGTAGGAAAGTACCCCC
AGACACCACGCCAGCATTCTCCACCAAGTCATTTTGAAATGAGAAAAAAGCTTCACAGCT
AATGGTCTTGGCTACAGAGAAAAAAGCCGTGATCGTGGAAGTTGAGGCTGGAGACGATGT
TGGCAAAACTAGTTTGAATATCAAAATTGATTCAAAACCAGTTCCTAAACCATAAAAATC
TTAGTTCTTGTAGATTCAGACCAATTTGGTTAACTCTCATTTTCAATTTGGCTTGAATCA
GATCGGTTTTTTTCTGTTGAACCCAGCCATGACAAGCCCCCCCCATAAAAATACTTGTCA
TAAAAGAATTCATTTTTTGTTGACTGGATATGTTCATTACATTGTGGCTATAGAGTACAC
GTGACAAAAAATACAACCTTTATACAAGCCCACTGCTTAAATATGCATATCCAACCTGCA
GAATAAAAAATATACCGAGGGCGCAGATCAGTTGCTAACATATCTTTTGTGTGTGTATAT
ATATAAATATATAAAACATAATAGACATAGAGGGAGGGAGGGAACGTCAATATATTAAAC
CTAAAAATCCAATAAAACCTCTTTAAATTCTCACCAATAAATAAGACTCCATGATACAAT
GTAATATTATGATAAAGATGTTACTCGGACTGAGTTATCAGCTGATCCAGTCAAGAAAAT
GGGCAAGGTCGGATGCCAATCAACAGCAGTGATAGGAGCACTGTGAGGAAGTGTTCTCCA
GCCACTCAGATGATCCTGAACCTGACACAAGATTACAAAACAGTGATGCTTTCAAATAAC
TATTCAAGACAATCGGATACATTCAAGCTTAAATTTACTGGTTGTTTTCAAACCAATCTG
TGGATAAGTGTAAATTCAAGTGGATGGTCTAATCAGAGTTCAAGAAACATCAACCTGATA
GATGGGTGCTCTATCTGAGCTGGATGTTACCAAAAGTCTCCTCCCACTTGCATCTAATGC
CATCTCATGTCTGCAATATCTTGAACCACCAAGAGGGTAACAGAACCTATGAAATATGAA
ATGTAAAAATGATGAGAATTAATTCTTCAAACATGCCCAAAAGCAAGGATACAAGGAATA
GAGATTTTTAAATAGCAAATAAAAATGTGGTACCACAATTACAAGGATTTAACTTTACAC
GCCATATGAGCAAAAATATTCACCTTGTATTTATTAAGGGTTTTGCTATCCATTGCCCTA
AGGGCAATGATTAAGCAACCCATTAATAGAAACTTTGTATTTAAAATAAATTGAAAATTA
TTTTGTAGCATTAAATATTTTACACTTTCCAACAAAAAGTTTCCATTAATGGGTTGCTTA
ACCATTGCCCTAAGGGCAATGGATAGCAAAACCCATTTATTAATAGCTTTAAAAGGCACG
AGACTCCATATCTTATAGAAGAGTTATGTGAAATAGATATTGTTTGCGACAAAAGAAGCT
ATCGGAGAAATTTCAGTTTCATTTACTGGTCCAGGAAGGAATGCTGTTTCATGTCAACAA
TTTTATTGGTCTTTCCAAATTTTAGCAGAGATACTTCCTCTCATGGCAGAGTTAACTATT
TTATCACAATTAGATTCATATGCTTCTTGGGACCACGTTAACCCGCATCACCACTTAATA
CATTTCCTTGTCAATAAGGACGATCCTCAGAGAAGGACTAGAGATATATCACAATACAGT
ATTTCATGTATCTAACTTTCCTAACTTCGGCAGTTTGGATAGAGAAAACAATTCTGAGAC
TTCATATATATTTGCACAAACAAGAAAAGGGAAACATTGTAAGTCTATACCTACTACAGT
CTCTTGACCAGAGGATTTGACCTTGATTTTGCAAACTCCACTCAAAAATCTGACAACAAA
GAACCAATTAGTATGAAGTGTACAATCCATTCCACGAGCTGGAATAACGTTAAATTAATA
GTACTTGCCTTCCCATCAGAGCCCAGGCTAAAAATGCTAGTCTCATCTGGTCCAAAAAGA
ATAGAACTGATAGAAGAATCATGTGCAGGCCAGCCAGTGATTTGTAAACCAGCAGACATG
TCTTTGAATTGTTAAGGAAACATGATTGTCAAACCATGTGATCCCTGCTAGCATATTCAC
AGTACATTTCTCATCAACAAACAGTATTGTATTTCACCAAATAACTGAACCCAATCATCA
CAATAATGGATAAACCTTCAGAATCCATCAAAATGGCAATGCCAGCAAGGGAAGATATAA
CTGCCTAAATACAAGCAACAAAAAATCATAGATGAATCACTAATACATTAATGCAGAGAC
ATCAACAATCAAATAAAATTAAGGATACCAAACATGTGAATCATTCCATCAACAGCAGAA
GCAGCTAAAATCTTCCCGTTGTGATTAAAGCAAAGAGAAGTAATTGCTGGTGGATCTTCT
CCAAGAGGAAGGACTGTCTTTATGAAATCCAAAATTAGACAATGCCATAAAAAGATATAT
AAAAGCATATTATACAAAGAAGCACATACCATGGCTTTCCACGTCTTCATGTTCCACACA
GTTAGTGAAGCAAAGCCCAGATTGTCAAAATAGTTGGAACTGACCCTATAGAAATGAAAC
AATCCTCATAATTCCTTGCCAAAATGTGTTAACAGTGTAATATTAACAAAAACTGAACAG
AAAGGATGGACATTGAGAGCATAATAAAAGGTGGGATACTCTGAACCATGGTATTTACAT
TGTGTTAAAACAGAGGATCAAAAACCAAGTTGAATTTCTACTTTAGCAAGGAATTCAATA
ATTAAAAAATTAATTTATACCCTCCGGATGCTGCTGCAGACACAAAAATAGGTTCCACAG
GACTGCACTTTATGTCCAATACACTGTAAAACCACATGTGTCAGAGTTGTTAAGCAGTGG
ATACAGACCTTAAAGCATATAATTATGAAATACCTTGGAAATGCTTCAGTTGTGCTGAGA
TCACAGACAACTCTCTTTGCCTCTACATTCCATGCCTTGATGCACCCATCAGCTGTACCT
ATCAGAAGCTTTTTATCAAGAGGAACAACTTAATAATTTGATTTTACAATCTCATATAAT
CAATACAGCTGAATAAGCTCTATAACCATGAGAAATAAATTCACATACCAAGCGGTCTGA
TTTACATTCCCAATCAAGCGACAAAATTTCAGTGCCACAATAAATGGTTGCGTTTCTAGA
GACAGGAGTTGATGCATCATATGTCCATATCCTTTATTAAATCATGTATAGAGCAAACAA
AGGTCAAATTGCTTGACATGGTTTAATCATAGAAAGGTAAACAGTTGTAAATTTCAAAGA
AGAAGCACTAATGAAAGTAAACATATAAAGGGCTATTTCTTGAAAAAAAAATGTATACAA
ATGAATTCCTTATCTGTTGTTGACTGTAATTCTCTGAATACCAATGCACATTAGGGCATG
TTTGGCTTGTAATTTCATTTTCTGTTTTCATAAATAATTATAAAACCGCTGCCTTGTTTT
CATTCCACTTCCTATTTTCTAAAATTTGTACACAATACAAGAAATGACTGGAAACAGGAA
ATGTTTCGAGCCATTTCCATTATTTCATATACAAATTTTAGAAAATAGAAAAAAAAAACA
AAAAACAGGAAAAAGAAAGAGGAAATAAAAATGCAAACCAAACAGGCCCTTAGGTATCTA
AATAATGGCAAGTGTGTAAAGGCTACAACCCAGTAATCAAGACTAGTAAACTAATTACAT
GAAAGCGGTTCCATTTATACACCTAAATAATAATCTTGATATGTTTGTTTGCATCAACAC
CCAAAGAGGGTACCTGACGGTTCCATCTAGAGAAGCACTAGCAATATTGTTTCCGGATGT
AGAGAAGCGGCATCGACTGATTGGACTGGTATGACCCAAAAATGTCTCCTACAAACCACC
ATGATTTCACATTTACACATATTTCAATAAAACTCAATATGCTCTTGTAACTTGTACGAT
TAGGTGCAGAACAAAAAGTAAAAATAAAATAAAATAAAACATAACTAAAACCCTATAGCC
AATATTACCTGGTGCTCTACTTTGACCTCAGCAAAATCTTCTTCCCTGTGAACTTCATCA
TTTTCTGCCACAAAATTAATTGTTATTTATTTTATTTTGAAATATACATGCAATGGTTAC
CGAATCATTTAGTAATTCGTATGTGAGCATAAAAGACCAATTAATTCAGCATCCAGAAAA
TTAGGTGTGATCTGAAATTCAGATAAGGATCATCAAAATTAGGTGCTGATTAAGTGAAAA
TAATGCATAATTTTTAGAATAATAAATAATAAGTAATAATACAATGATTCATTGCTTCCT
TGTTTCAAAGCTGAATAAAAAAAATCAAAACTTTCTTTTTTTCAATTTCCATGAGTTCTA
CAACCGTGTTTCAATATCTATAAATTGGTTATTATATCTCTAATACTTGTTTTTATGCTT
GTAGTGTCCTGCAACTAACTTATCATTCAAAACTAAAGCATATTGTATCTCTCCTTAGAC
AAAATTAATATCTTGTTACAGTGCAATTGGAGCTCACAAGTGACAAGTGGCAATGCAAAA
GTAACATCAATATTTGACTTTAAGATGCATGGGAGATATATATTTCTCATGAAATTCATT
TACTTCTCAAAATTTGCAAACATCTGATATTATTATTCCAACTTCCAACCTTTTCAGAAA
ATTCATCATTTACATGATGTCAGCACATGAATTTAAACAGGTCTATCCATAGAAAGTAGC
TATCAACTTGCTTAAAATAAGGCAACTAAATAATATCACTTGACTTCACAAAGTGGGAGA
CGCCTTCAAGTTATGTGTATGCCTATACAGGGACTGTCATAACCTGTTAGAGTAATATTG
CCAGCTTTGCGTGAAGTTGAATCATCACCAGAGTTGAAGTTAGTAATCTCAGAATGAATA
TTTCTAGATCCATCCACGACTGAGTCTTGACTAATCTCTGCTTGACCTACTCGTGAAATA
ACAGTTGGAAGAACCTCCAGATAATCTTTTGACATATGTGTACTTTCTTCACGTGAATTG
CTCGATGAACTCAAACTTCCTTCCGTACTTCAATCCAAGTAAATCAGAAAACTAAACAAA
TCTCATTAGAAACTCAAGTATTAAATAAAAATATGCTTACCTTCTATACTGGCGTAACTG
TGATTCTTTCTCATCAAGTAAAGCCTGAAGTTGTGACAATTTGAGATTTAGATGAATGAT
ATCTCTTTTGAGTAGGTTGGAAGCATTCATCTCTGTGCTGATCTTCAGTAGAGCAGGTAG
ACGTGATATTATTAAGGATAATTTCAACAAAGACTTGATGAAACCGTGAAGGAAGAAAAC
ACAAGTATCTAAAATCTCAAATCAAATCTAAAAGTACAGGAAAGAAGAAGAAGAAGTAGA
AAGGGGAATACAGGAGACATGAACTTAAGTTGTGAAAGAGATCACCATGAAAGTAGTTGA
CCGGTTATTTCTGTCCTTTCTCTCTCTCTCTCTCTTTCCCAGAACACTCACAAAGATGGC
TATAGGCACACAACATCCCTACTAAGTCCTAAACGCTGTACTTACTAATCACTACAAGGC
AAGCAACATGTAACATACTTGAGATTGTGAAGAGTATCATCATCCATGATATAATAGTTG
CAAAAACATATTGAAAGAAAGCTGTAACTACACCCTGAAAGAAATCAAAGGGCAGCAATT
AAAAATTGATTGTGTGAAGGATATGAGTAGCATTGAAGAGCTCACTAAAGAAGTTTCTGG
CAGAAAGATGTAAGGCCTGATACCACTCCTTGGAGAAAAATATTCGGAATTCAGGATCCA
AGTGCGGATTCTTGGTGTAAGGAATCGCTGCAAAGCAATACATGAGAAATGAACAGAAAC
AAGAACAACAGAAAAAAAAAAACGCACCAAACCAGTTAGTCCAATCGTGAGAGCTCTGCA
ACAATTCAGCGCCGTTGAGCTTGAAGAACTCAACAACTTTGTCGGTCCGATTGGATTGCA
AGGCGTGAACTACATAGAAGCGTAGAAGAGAAGCCTCCAGCTTAGAGAAGGTGGAAACGA
GAGTGGTTTCGGAGATGTAGTGTTTGAAGAATGCGAGCAGGGAAATCAATTTATCAGCCT
GAAACTTGGGAATATAGACGGAGAAGATTAGGTCAAGGATCTTGTCAACCTGGAATCCTT
TGCCGATATCGGAGCGCAATTCGGTCTCATAAGCTTCGAGAGTGTTGGTGAATCCTCGGA
ACACCAGAAACTCCCTCACCAACTCCTCTGCATACTGCATCTTCTCCATCGCGTAGCTAC
TCGATAGAATTTTGGTTCGAGTTTCGCAGAACACTGGACAGGAGAACAGACTACAGAGTG
AAAGAGGGTTTACTGTTACGGCGTCGTATCGGAATCGATGCCGTGATTGGTGTCCTCGGA
GCTTACCAGATTTGGGAATCTTGGACAAGACGGTAGCGATGTGTGTTCCGTTTGTACCCA
ACTCACATTCCCTTCACGTGCCTCGTCCCGCATTGTTAATAAGAGCAATCTTATATCTTT
CTAATTATTAAGTGTGAAATGTATTTTATAATTTTAAGATAAAGATATTTAATTTTTTTT
TCAATATATACTTTAAAAAAAATTAAGAAAATATTTACGAATATATTTAGTAGAATAAAT
AATTATTTATATATATTTTAAAAAGAATTAGAAAGATATTTAAGAAAATATTTAGGATGA
TAAATTATTATTCTATTAATAAAGTCTCTATAATTTGAAAAAATTAAATTCATTTTTATA
AGCTTAAATGCAATATGAATTTATTTTATCAATTGATGTACCGTTTCAGTCCGTTAGTCT
CTGACTTTGTGCAGATAAGTCACTTTAGTCCTTAACTTTATATTTTACATGTCATTTTAG
TCCCTGAATTATATGATCATTCATTTTAGTCCCTGACTTTCAGGGACTAAAATGAATGAT
GTAGTAAAAGTTAGAGACTAAAATAACTACTAATATTGACAGTCAGGGACTAAAATGACT
GATTTCGCAAGGGACTAAATTGACTTATAAAATACAAAGTCAGGGACTATTTTAGTATAT
AATTCTTATTTTATCATATAAAAAAGTTCATAAAAATTTATTTACAAAAATATTATGAAG
TTTATTAAAATAAGTTGAAAAAATATATTTTAACTAAAACTTCAATCTTTTTACAATAAT
TAAGTAAAAATGAGTTTGATAAAGTCATAAATTATTTTTTATGATAAAAAATAAATTACA
AATAAAGTTCTTTTAAAGGTCACTTAAGATAAGGACATATAGAATTGTGATACCTATCAA
AGAAATGAAAAAAAAAATTTAATATATTTTAGTAAACATTTATAAGATTTTTTTTATAAG
TTCTTTTTTTTTTTTATTAAGACAGCATAAAATCAATTTTAATGAGTATTAAAAATAATT
TGTCTAAGCACAGTTTGGTTTAACCTTTTTTAATGAACCCTCATAAAGGGTTTTAAAAAG
TAAGTGATATATCTTTAAAAATTATCCCGAACATAGATTTAACTCATTCTAGAGAAACAA
TCACTTATTATTATTCAATAAAAAACTTCTAAAAAAAAATGTTATTTCTTCAAAAATAAT
TTTTTAAACATGAAAGTCCCGAAACCTCAAAACAGTAGACAAGACAGAGGGGAGACAATC
GGTTAAATTATATTATCTAAACAATCTACTACTACTTGAAAAAAGTAAAGTAGAAGGTTG
TGTTACATGTCATTGGTAAGATGAAAATTAGTTTGGTGATAGAGCTTGAATAGAATAGAT
ACCTGAATTTTGCTTAAAGACAATAGGAAAGTTGTAAAGTATGACACTTTGTAATCTTTG
CAAAATTCAGTTTTAATGTATGGAAGAAAACATATATACCGAATGCATGTATGGGGGAAA
AATGAATGAATCCTTGTAAAAAGTGTTTTCAGGTAGAAGACAAAGCACAGCTGATCCTTG
AGTACAAGCAAACAAGAAGAAACATTATAACTACTTGGAAGATTATTCCAATGCATATCA
GTTTTAACTTTTTTTCGCATATTCCATGTCAGCTGTATGACATTAACAGCCAATAACCGA
TAACGATTTACACTATTTTCTAAGCTTCTTTAGTTCTTTTCTCTAACGGGTAATATATTC
CATGCGAGTTCTCTTGAAAATTCTTGGGATGTTTGGACTTCCGAAATTTCCGCCGCTCAG
ATTTTCTTAGGCCTTCCTGCTGCTCCTAATGCATCTAACAATGGCTTCATACCTTCTTCT
ATTCTGACTTCAGAAGTTCTTCCGGTCATTAAGAATGCTACTAAGTATGGTGGAGTTATG
CTTTGGTCTAGGTTCCATGATAAGCTCACTAATTATAGTTCCTCCATCAAAAATTATGTT
TGATGAGTGAATACTTCATGAGCATGTTCATTTACATAGATAAATAATTTTGGCTTGCAT
GAAGCAAGTAGTACTGATGTTTGTCTGTTTTGATAGTTTCCAATCAATAATTGTGTGACT
CACTACATCAAATGTTTTGAGTATCATTGTTGCTGATGTCTTCTGTTAAAAAATAAGTCT
TTAAACTGTGTCGTCATTTAACTCTACCTCGTTCAAATTGCTTGAGAGTTGTATTATTTT
CATGATTCGGTTTCCACTTTCCAGGCCAATAATTTTGATTTCAGCAAAATAATTGGAGAA
CAAAGTTGAGCTATATATGGTTAATCACTGAATAGTTTTTTTCAAGGTTTTTAACTCTGC
GAAATTATGTCACAACGTTGAGATTTTGACATTCATTGAAATGCATTGGACCGTGATTAT
ATTCCGTTTTTGACCATGTTAACCGTATCAAACACAGCGTGATTATAACCGCAAAGCAAC
CAAGACTACAATTTAAGAACTTGGTTTTTTTAATTTATCGTATGAATACAAAGTCCACCA
ACATCACAATTAGAAATGACCATTAGGCTTCATGCATACCAAATAAAAGTAAAATATCAA
TTTAATCTCTAGAAATATAACCGGCATGCAACTTAGTTCTTGAAATTATGAAAAAGAAAA
TTTAGTCTTTAAAATTAACTGTTTTCGATTAATTTAGCATCGAATTTGTGATGGACTAAG
TTGACCACAAATCTTAGCATTGTGGTGGCAGCAAACAATTACAGAGTGAGACCAAAATTT
GTGTGTTACAGTATAGTTTGAAGATTATCTTGGTGACATTGTGGAAGTGCTACATGTTGC
ATGAGAAGTGAGATGGCTGGTAATGGTGAATGAGCTAAATTGGTTATAATCTCTTTTCAT
AGCTTTGTACACATGCTCTAAGCCTTCTTCAATTAACTCTAGTACTGTTTGAGGCATAGG
TGGCATATTAACATTGGCTGAACCTTCCAGCATCCTCACCACTTCCCCCATAGTTGGTCT
CATGAAAACTTCATCCTGAATGCACCAAAAGGCAACTTTTAGAGCTCTCACTAGCTCTTC
TTCATCAACTGCTCCATTTAATCTTCTATCTGCCGCTTTGATTGGTGATCCATTTGTAAT
CTCCTACGATACCAAATGTCATGTAATTAGTATTTATCAAGCAGTCAGATATCCCAAGTT
GACAATATATCTAATGTGCTTAGGAGGAGTGAAGAAGTAATATCTGTTCTTTTTGTAGCT
GCTTTCTCTATTCTCTATTGAATAAAATGTAAGCCTATCATATTGCTCTTTTGATCCACA
AGTACGTATAATATCCGATTTTAATCTCACTATTTTTTTCTTGAGTGCTTTCGGTCTCCA
TTCTTTTATAACGGATAACACTGAGGGATAACATTTTTTCTTACTGCCTATAAAAAAACA
TTTTTCCTTACTTTATTTTTATTGAAATGTCGTTGAAAAAATATTATGCATCAACCTAAT
CCATTAAAATTTGAAAGGAACAAAACACTAAAAATACGACTGTAATAGAATTTTATGAAA
AAACAGGAGATTGTAAAACGGTAAAATAATCGGAAAATTGAAGTCACTCATTAGTTATAC
CTAAAAAAAAAAAGCAATCGATTCTATTGTTTTAGTTAAAAAGAAGCAGATACAAAAAGG
GGTGAAAAAGATCTTGATTGAATTACCACAACTGAAAGACTATTGATAAAACTATTAATA
TAACTAATAATTGAAATGTACCTTGTAAGCCCAACCAGGATAGAAGAAGTCCTCTGCATC
AAAGGACATGTCAAGGTTTCTCCTTCCACCAATGATCTCTAAAAGAAGCATCCCATAACT
GTAAACATCAGCTTTTACAGTTATAGGGCGATTACTGACCCATTCTGGTGCCAAATAACC
TCTAGTGCCTCTTACCATTGTTACTACATGAGAGTGCTCCCTTCCCATCAATTTGGCCAG
CCCAAAATCAGATACTTTAGGACAAAAGTTTTCATCTAATAATATGTTTTCTGGTTTGAT
GTCACAATGTATTATCCGGTTTCTGCACTGCTCATGAAAGTATGAAATCCCTTGTGCAGT
AGCTATGGCTATGTCGAAGCGAGTTGACCAATCTAGCAATCTATCTCGCCCTTCATAGGA
AGGGAAGATCCATTTATCCAAGGAGCCATTCTTCATGAACTCATAAACAAGAAGCCTGCC
AAACAAATATTTGCTTAAGCCAATTAATCCATTAAAATTTGAGGTCTTATGTTGAGCTAA
GTGTAACTTCAAGGCTCAAGTAACATCCACTTTATGACTGAGGGAATGTTTGGATTTCCA
TTTCAACAGTCCAACTGACTTTCATCTCCGTGTAATGATATGTCAAGATGTTTGAATTAT
TAGATGAAAGTCAGTTAGTACAAAGAAAAAAAGTTTCAAACTAATGTTGAATGAAAGCTT
CTGCTCCGTTTTGTTGAGTAAAAGCTAGTTTGACACAAATTCAGTTTTGTTGACGAAAAT
CTACACACACTAAAAAATGCTAGTTCAAAGTGCCTACCGGTGTGATCCCTCGGAACAATA
GCCGCATAGGCGAACCAAATTCATGTGATGCATTGAGCCAATCGTGTTTACTTCAGTGAT
GAATTCTTTCTCTCCATGAGGCAACACTCTATCAAGTTTCTTCACTGCCACTAGGGTACC
ATCTCCTAGGCTTCCTTTATATACACTACCAAATCCACCTACATAACATTTCTGATTAGC
AACAATTTACACAAAATCAAAAGTTCAATGCCTATGCCGTTTCTTTTGGTATGAAATTTA
ACATAAGATACACTTACCAGTTCCTAGCAGTTGAGAGAAGTTGCATGTCCTGATTTGCAT
ATCCCGGTAGGTGAACTTCATTGGAGCACCAGATAAAATCAAGGAACTTTCCATCTCTCT
TTTCAAGGTTCTTTTTCTATGAACACTGTAATACAGTAACAAACACAGCAAAACAACAAG
AATTAACATGCTCAGAACAATAGGAATAATCACAGCCTTTTCTTTAGCACTTCCCATTCC
ATCAGAAGAGCTATTAGACCCTCTTTCATGACCTTCTGGTGTCCAAGAACCATTTGCTCT
AACCTTCACAAACAAAGTGGAGCTTGTATCCTCAAAACCACCAAAACTTAAACTCCTCAA
AACCCAACAATATGGTCTCTCCTCATTTAGTCCATAAACAGAAGCAACACAATCACAATC
TGATAAACAAGCATCTCCACATTTTGACACAGTAGGGACATCACTATAGTTAGCTATCAC
AGAAAATTCAGAAAAATAATAATTCGTTTGCTGAACCATAGAAATCCTGAACTGAGATGT
CTGGTTCTCATGCTGGCCATTGCATTTTCCAACAAGAGAAGAATTCTCATAACATTGGCC
ATCTCTACCAACTTTAGAAGTTCCTGGCAAGCAAGTGCAAGAGGCCTTTGTCTTGCTTCT
ATCCAAATTACAGACCCCATTTCCACAAATTCCTGCAATATCACATGGATTTGAAACTGC
AGCCCACTGTGGCACCCACTGTCTTGATCCATTCACTTCGTCCCATCGGTACAGTCTTAA
ATTCCCATTCTTTTCCAACGTCAGTCTCCGAAGAACAGTTAAAGGCGAAGATTGGCGAAC
CGCGGAAGACAAGCCAGCATCGTCATCATCATTCTTGTACACATAAACTGCTCCATCAGA
AGAATCTCCATACACAATTCCAAAGCTTCCAGCTTGATCCAAAACTGCTATAACTTGTCC
TGTCACATTGGAGATATCAGGGCCTTTCCAATAGGAATAGTTGGAGTATGATTCTTCATC
TAAATTGTAAGTCTCAGGAAGATTGTAAGTTAAGGCAAGGCTTAAGGAAGTAGGTTGCTG
AAGCATTTTAAGAGAATAATAGCCACCATGAGAGGAAGAAGATTTTGAGGATGTTAGTTC
TGAGGTAACTGTTAGAGGCTGGTTTGGGAGGAGTGTGTCGGAAGGTTGAGAAAAACTCTG
CCACACAGGGTGGTTGTTGGTGTTGTGGAGGATGAAGTTGCCGGATTCGGACATGGTTGC
TGCTTGAACATCAGAATTTGAGGTGTTTGAGGCCCATATGGTGATTTGTCTGTCCTTGAG
AACGAGGTTGCCGGTAGTGTCAAGCTCCAAGATTGCATCTTGAGAAACAGGAGAATCTCT
ATTTGGATTGAGAAAGAAAATCAAACATGTTGGCAACTTGGTAGAGAGTAAGAGTGATCA
TAACCTGCAAAAGCTTTTGTAAAGACTAAAGACTAGATGGACATATGATTAATGACTTCT
GATTTGTTCAAGTCAAAAACCAAACTAACCATCTAATCTGCACTGCTTTGTAACTGACAT
TCTCTTTAGTAAAATTACTAGTCCTTAACTAAATCATAGCTCTATAAAAAATGGAACTTT
TTCTTTTCATATTTTTAATGACCAGTACAAATAACACTGTATTGTTTTGTGTGAAAGTTG
AACCTATATTAACAAGTTCACTTGTAGAACAGAAATTAATGAATGATAACATATTAATGA
AAGTAGCAGAACATACCTATTAGGTGACCAAACTAAGGTTGGATCTCCAGGAAGCTCTGC
GAACCAAATGCCAAGCTGAAACAATCGATTATCGGTCTCTGCTGCAGTGAAACCCAAAGC
AAACGTGCCATTATCAGAAACCCAAGCTTGGTCCTTGTTGCTAGCCAATAATCTCGA
>A. precatorius NW_020874417.1 Abrus_2018 Scaffold7
GCTCATTTGAAAGACCCGAGATCGAAACTAAACGACATCGTTTTAGGGTCCTCTAGCCCT
GCCTGGAAAAGCGCGGGAAGATTTTCCGCCATTCTTCAACTGAACTCGCACCTCATTTTA
AGTCCCAAAACTCCACACTCTCTCGAATTCCGTCACCGAAATAAGGCAATTTTCTCTGGT
TCCCACAGCAACATGGACACCGAGGGGTTATCCCTAATCTGTGCCGGTCTCGGAACCGTC
GAAGAGGACCTTCAAAACAACCGAATCGGTTACACGAAGGGCGAATACTGTCTTGGTGTG
TGTGTCTCTCTCTCCTTTCCGATTCCCCCCCCCCCTTTTTTTTTTCAAATTCAATTCGGT
TTAAATTTTCGATTCCTCATTGATCACATTCGTCACCGACTTACTAGATAACCTGAAAGA
CTTGCTGAGATTTCTGAGGCGCGACGACCCCCAAACGCGCGATGTGTTTAAACAAGTTTG
CAAGTGGAATATTGTTTCCAAGGACTTGATACCTATCATTGAGTATTACCACGAAGATCG
CAACCTTCTTTTGAATGCAGGTTTTTTTTATTTTATTTTTTAATCTTCTTTTCATTTCAT
GATTTTGCATAAATAATGTTGATGGATGCGTGTTTGGGATTTGAGTTATTTATTTATTTA
TTTCAGTTAAGGTTTTGGTGTTTCTTACAATGCCGATCGAGCCTTCGTCGACTGATATTC
CTCAGCAGTTGGAGTATTTGTGGGGTTTGAAGTCTGCAGTGACGAACAGTGATGTTGCTG
CAGTGATCGTTTCGTTTCTAGAAAGACCACTTGAGAATTTGGAGCAGTGAGTGGCGTTGA
ACTGTTGATTAGGAATGGAAATAAAAAGTTGAAAACTTCACTTATTTTGTGTTGGTATTT
TTTTATTGTTTGTCTACAGTGATGCGTTCAGTGAGGATGATTGGAAATTGGTGCAGCTAG
TGCTTACATTATTTAGAAATATCCTAGCTGTTCAAGAAATTCCGTTGCCGCACAAGTCGG
GGGGATTAGCTAGTCAGTTTTTATCGCTGAGAGACAGATTTCTGGAACTTTTGTTCCGAG
AGAATGTAATGGATATAATCTTGGTTATATCTCAGTATGTTGGCGGTTCTAATGTTTATC
TTCGTCAGGATAACTTGCTTCTACTGGAAATTTTCCATTGCATTTTTATGGGTCAGGACC
CGGAGTTAATTGTTAAGGGGCATTTGAAAGGATCAAAGGTGAGCCCTCTTAACCAATGTC
TTTTTTTGCCAAGCTGACAAGAAGCACCCTATTGATTTAGAGCATTCTTACTCGGATGTT
CTTCGCTACCACTCTAGTGCTGTTATATCTTATTCTTCGGTTAAATTTTTGTTTGGTCAA
TTACATTTTGTAAAGTTCATTTTAGGCAGATGAAGACCCTCAAGCTTCTCTTAGTAGTCT
GCAATCCATTATTGAGGAGGAAAAGAAGAGAAGAAATACTTGTAGGCTTGGCAATATAAG
TCGACATTCGCAATTTAGTGGCACATTTGCACGGCTTACCATGGTACTATTTTTTACGCT
ACTGATTAGTTTTTATCATAGTAGACTTGAGTGACAATGGTTGACTCCTTTTGATAGGAT
GGTTCTAAGGCAGTTTTTAAGGGAAATCCTAATCCTTCTCATAATGTGCTGCTCAAATCA
CTAAACCTCACTCGGGGTCCTGCCAAAAAAATTGCATGGGATCATCCAAGGTTGCCTTCA
ACAAAGGATAAGATATTGGAGTTGCTTCATGGATTTGTTAATCAGTTTCTTTCTGGTGGA
TACAATGGTATATGATTTTTCAGATTAAACTGTATCACTTGCACTGTATATTTTTCTTCT
TTTGATTTCCAATTTTAAAGCTAAAAAAATCTCATTGTAATTTGAACCTGTATCAGTTTT
GATGAGATCTGTTCGTGAAGATATAGAAAAGGAACATCCTGCAATACAAAAAAGTGATGT
TGTTGTTTTCTTTCAAGTGGCTGAATTTGTCACTTCATTTCAGTTTTACCAGCATTCAGC
GTCTAAGGTGAGAATGATAATTGCATACATCTTGGCATACTTTTCTTTGGTCCTTTTTCA
AGTTGAAATACTTAATGTTGTCCCTTGGTTTGAGATATTAAAAGAATTTTTTTAAGATAT
TCATGATTTTGATTAAAAAATAATTATGATTCATTTAAATATTGGAATCATATAGATTAT
ATCCATACATATTCAGTTTTCTAATTACTTATCATCTAGTAAGTGTAATGAATTTTTAAT
TCGATTAACCAAGTAAGTGCAATTCTTGCAGCATGTTGACCCAAACTTTTCATATAATGA
TAGTTTGTAGGCCTTATAGTTTCTGAATAACACTAGCTACTATTTTTGTATAACACAAGG
GGCAACAGCAACGCAAGTAGAATTTAAAAATGGCCTACTCACATTTGAGTCTCCAAATTC
ACTGATTTCTTTAAAATGACCGCTAGCAGAATATAGAGCATAGACTGCTGAACAAATTAC
TTTGCATGCTGAAGTGAAAATGCTTTACATAATGTAAATTAAGCTTCAGCAACATTTCAT
ACGGTGCAATTATTGTCAGTTTTTGTCAGTCGTAGTTGTGTAATTGAAGGAGAAATTAGT
GTACCATCATGCCACGTGTTTGTTAGAACTTAGAAATAACATGTTGATTGCCTAAATACA
GGCTTGTAAAGATAAACCAAATTCATTGGCTTTTACAATGTTCTTTTTTTCCTAATCTAG
TGACTATGTCCTTCTGATTGAAAAAAAAAAAAAAAAGAGCCACAATTTGTTATGTAACGC
AAATCACAGAGAGTTATCATTGGTTTGCATTTTCTGATGATTATTGTGCCATTGTAAATG
TATTTGAATCTTGAAAGGGCAGAAAGTAGTTGGTTAGAATACTTTATAGAAGTGAAGTAG
TGGAACAGTTAAAGTTGTGAGGTGTAGGGAATTAGCTTAAATAGTAGGAGAGGGTAAAAA
AGAGGTATTCAAATTTCTTAGTATTAGAAACAGACTAACAGAGTTGTGGTTCAATCCTTA
GGTGGAACACTCATTTTTTCTGTAAAGATTCCACTACCAATAATAGTCTATTTGTTCTTT
CTCTCTTCCAGACTCGTTGAGCTCTCTCAATCTCTCTCACTCATGGGATCCTAACAAATT
CTTGGAATGCAATAATACCCCATGTTTAGTGATGTAACATGGAAGTAACTTAGGAAAAAT
GACTTGAATTTCTTTTGATCAGGAGCTTTATGCCCTTGTTTTATGTACATTTACTGCTAC
ACGGACTATTGTTTTAGATTTCTTTTTCTGAGTTTTATATTAAATATTAGTTGCATTTGT
AGGCTACATGTGACTATATGCCCTGACTTAATTTGAATAAGTAGATTACAGGTGCCTGTA
TGTTCTGTTGTCTCAAAATATATGCCCGTTATTATCAAACTACTTGGTATTGCCAAGGAC
ACATTTGATACTCTATAATTTTAAAAGGTTATAAGAAAGAAAAATTTTATCTTTTTTTTT
TTACTGATACTGAATAAACTTTAAATGAAAAGTTAACTGTTATGCACCTTGCTTCTTTTG
CTAACAAGTTGCCAATGTGATTGCTCCAATAAAGAGGGGAAGAGTAGTTGGCTCCCCTTA
GGTTTAGTGTGTGATACATTAAAAAATTCCGATTATATCTTAATATAATTATGCAACATC
TTGTGCTATAGTTTAAGTTATACCTGTCATATGCGTTTCCAATGAAGGTTTGTATTGATA
GCTTTTGCTGGCCATTGATATTAGAGTTCATTAAGTTGAATATGAAATAGTTCATCATTA
TTCATGTGGTATGATTAGGTTTTTACAAAAGAAGAATTTTGGCTGAAAAAAAGGAATTCA
ACAGGATGAAATTAGAAAGTAAATAATAGCATCTCTTGCGCTCATAGTTTGAGGTATCAC
TTGCTACTTGATTTGCAAATTGAGTACCTGTCATTTTTCAATCTGCAATTGTGAAAATTG
GTCACTCTTATGTTCTCTTCTTATTAAGGTCAATGACGGATGGGACACATTTGAGACTTT
TGGGGATAAAGATGCAGATACTTCAGATTTCAGTGGTCAAATATGTGGCCCAATTGCAGC
ATCCTTGAATGAGTCAATGTTTCAATTGGTCATTTCAAAATGGCGGCATGCCTATGATGG
TCTAAAGGAAACAAATGACTACCAGTTTCTATCTGCAGCTGGTTCTCTTTTGAAAAACAT
GGTAATATGCACTATCAAATCTCAATATATTTTGCTATGTTTTGTTTATTTAGAATTTTG
CATATGTCCTTACATTGTGTGGTGCAATTTGACAATTTTCTGTTATCTTTCTTTTATATC
TATGCTCTCATTTTTAAACAAGATGTCTAGATACCACGAATATATCTTACAGATAGTCTA
CTGCTCCACTTCAATAAACAATTTTCTTGTCAATCTCTTCTCATTCCATTTTTGTTTGCC
TTCCATGTCTTCCAGTTTGCTTTATTATTGTTTTGGTTAATTTTACAAATTATGGCCTTC
CCCTACTACATTAAGTTGAACATAGGAATGACACTGGCAAGAATTCTGGCTATTGGCATA
ATCTCTTTAAATGTTTCCTAATTCCCTTTCTTTATTTTTCAGATTCGCATGCTGGATTTG
ATACTTAAATTGTTGCCAGAAGACTCAAAGGAGCCACAAACAGCTCGCATCCTTCTTTAC
AAGTTATTTTATGATCAGACTGAGGAAGGGATGACTCAGTTCCTGTTGAATTTGATGAAA
ACGTTTGACACCCACAAACAACCCAAAAGGTTTGACATCTGTATCTTAATAAAGGAAAAC
TTCACATTCTTAGTCATGACTCATGATCATAAATGGACTTCATTTTTCATGCTTTAAACT
CATTTTAGCAGCCTCTCAGATCTAGGATGGTTGAAAATCTATTCAAAGTACATCTATGAT
AGATTACTAGATATGTCTTCTTGGTTCATACAAAAGATAAGCATAACATACTCTGGTGTA
CGAGTGTTAATTGTTACAAAACTAGGGCAGGTAAGCTGCATTGTGATAGCTAGTAGAACA
TAGTTTCTTTCCAATCAAATAAACCTTCTCCTTGATAATCAACTTAAACAGTTTACACTT
CTCAATTAGAATGCATTGTGTACAATTTTCTGTGATGAAAGATATCCAAGTGTTGTCACT
AGTCGTATGAGGGTCCAATGATGACAGTGATTTTATACATATTTTTGTTGTGCTTGTTTC
CTGTCAGTGATCTTGCAGATTTGGTAGAAATCATTCACAAGGTTGTAAAGCTGATGGATA
ACCTTCAGTCTCGAGGAGCATTGAGGGTAAGCTGAAATTACATGCTTGTTTGGTCTATAA
ATATACAACTGTTGAGAGTTGATTAAATCTTTGAAAAACAATACTGAGATCTAGAACAAG
CAAGGCAAGCTGCCTGATACCATTTTTTCCACATATATTTATCAATTCAACTTCTTATGC
AATATGCTGCTTGTTCATAGTGATTTTGATTTCACACTTAAGTAATAACTATGCTTCCAT
TGACCTTGTTAGAGAAGTAATAAGTCATTAACCTTTTAGGATAGGTGGTCCTTGCTGTTA
TTTATTATGAAATTTATATAGATATGTAAACAATCTTACAGTTACCTTTTAATTACCCTC
TTTGAAATTAATGTTTGGTCATTGGTGTTCCCAGCTCTGCTACAGGTGTATTTTCTGATA
TTTTAATATTTTAATCCTTTTCTCTAATCCCTACTTCATATCTTATAAATTCAAGGTGTC
TCGAAAATTGAGGAAGGCAAAAAAAAAGAAATTTCCAGAAGGAACAGAATCAGGGGACAA
ACCAACTGAAGTTAATTCTTGCTTTCAAAATGAAACTGGTGACAAACCCACCGAAGATCA
TTCTTGCATTCAAAATGAAACTGGCACTCAATTAGCAGAAAATCAGCCCCTGCAGGAATA
CACGGCAAATGCAAATTCCACCAGGGAGGATGTCCCTGATGATAACGAACATGAAAATAA
TGTTGAGGAAGATGGTAACTCCCAAGTTGGTTTAGAACAAATGGAAACCACAAATTCTAA
ACATGCTAACAATGATATGTTGGATGGAACTGGTGATTTTTCCGAAGATGAGCAACTAAA
TGCAATTAATGAAGTTGATTTCAAGGTTTCATCATTGGTCTCTGCCTTTGCAAATCACAG
CCTCATTCAAAAATTATGTTGGTTGCTCAAGTTTTATAAGAGCAATTCCCTTGCTACAAA
TCATTACATAATAAGCATGTTGCGGAGAATAAGTGATGACCTTGAACTCCATCCAATGCT
TTACCAGGTTAGCTTTTCATCTTAAATGAGGTTGTGTCGTTTTTGAAAGTGAATATCATA
TATTAATTGTTATTGTTGACATATTCTTACAGTTGTCACTGCTCACAATTTTTTATGACA
TCCTGGTTGAACAAAAGTCATGTCCCTGCAAGGAATATGCAGATATAGTTGATTTCCTAA
CTTGTTTGGTTAGAAAGATGCTAAAGAAAATGAAAAAGCAACCACTCTTGTTTGTGGAAG
TCCTTTTCTGGAAGTCCCGTAGGGAATGCCATTACATCAATGCTGAATATTTGTTAAATG
AGCTTGGTCATTTGAGGAAAGAAAGTATAAATTGGAACAACACTCAAGGAGATGGAGGAA
TTGGTTCATCCCCAGGGAAGGCATGGACTCGTAGAAGCATAGCTGATGCACTTGGTGAGG
ATGAAGCTGATGTTGTGATCACTCATGACTCAGGCTTTCAAGAGTAAGATAACGTTCTCA
AACTCTGCCTGAAGCTTCTTATGTGAGATTTTCTACTTTCTTTGGCTTTTGGAAAAATTT
TGGCAACACTGAGATAACATTTTTTAGAATGTAGGACCAATTTTCAATTTTATGTTTGAT
TGGTTCATAAATATTCATGATCAAAGCTAGATACTGCAAAGAATTAGCTGCAATTTTTTA
TTTTATTTTTGTTTCTTTCAGCTATAGAGACAAGCTTGATGATGTTATTGAAGGCTTCAC
ATCTACCTCAAGCAGTGATGATGGCAAAGATGATCGCAAGTATGTTTACAACTTGAGATC
AAATTCTAGTTGAGATTTTATAGTTTCTGATACTGGGTTCACTTGGACATAACAGTGAGG
AGCAATTGATGGAAGATGAATCTCGTATAGCTCCAAGGAGAAAGAAAAAACTTGTTCTTG
ATGGTGATATGGAGAGACAGATTAAGGATCTCTATGAGAAGTAGGTTTAACCTGATCAAA
ATTTATTTTCTGGAATGTGGAGCATAATTTAAATTAGAGCCTTGTCAATAAGAAATTTTG
TTTATTTAAGACACCATTAGTGGAAACGTACATATAGTAGTCACCATGATAAATTGATCA
TAGCTTTTCAATCTCGTTTCTCTCTTGCTTGTAAGATTTAGCCTTTGTTTTCATCCATGG
TTCTTTCTTGCTTCAAATACCCTAGATTCAAAGATGATCGACATTGCAGTCGTTGTATCG
CTGAAGTCATAGATCCAGATGGTAAAATTTCACCAGCTCAAATTTCCAATATATTAAAAA
AATTAGGACTCAGAGTTGTGCCTATGAAAAAGATGGTTGATGCTGAAGGATCTTTGTCGA
CTACCCCTAATCAGTTAGAGGGTGATGGAGTAGCAGGAGTTACTAATCATAAATCGGAGG
GAAGTCTGTCAGTTCAGCACCTGTAAGTTTATACTGAATTTTTATGCTTATTATGTATTA
CTGGTATTATTTTTCCAGTAAATTTATGTTTCCTCCTGCAAATGAAATGTTCTGTCATTA
TTGTTCATACTAATTCAACAATTTTCTTTAATACAATTTAATGGATTAAATATGTTTAGG
TGTTTTCTGAGTTTGTGTTCAATTTCATATTTATAGGCAGAAAAGGAAGAGGGTTCAAGC
TTTCAATGAAGATCAGGAAGCTCTGATCAAAGTTCTATATGAGCAGTAAGTGACACATAA
CTTGGTTGCTTCACTTGCTTGGTTGAAGATTGTATTTGATCTCTCTGCTTTTTTCTTGGT
GACTTCTGAACAAATAGTTAAATAAGATCGTCCTAGGTTTTTTGAATTTTATATTTTATT
TTGCATGCGATGACAAATAACACGAGAATTTAGCTTTTGATTGTGCTAACATCTGGGCTG
TTACTTCTGCAGATTCAAGGACCATAGAAGATGTAGCTACATGATAGCTAATGCACTGGA
TGTGGATGGTAAATTCACTCCTGCCCAAGTCTCTCGAAAACTTAAGCAGCTTGGTTTATG
TAATCCTCGGAAGAAGAGTTTTGAAGGCAAAATGCACCCAAAGGGTGAAGATCTCATGGA
TTGTTCAAAAGATAGAATGAGTGAATCTGATGATGAGCCATTGATATCGTTGGTTGAAAG
GTAATTTTGTGTTTGATCTGTAGTTTTACAAAGCTGGGACATTAATACTTCTGTCTTTTT
AAATAATATTCACTCATTGGCATGCTTAACTTCTTCAAAAATGTCATCTAACCATTTTTT
ATTAGAGATAGTTTTAAATTTTATACATAAATATATTCTTCAGCTGAATTTCATTACTTT
GCCTAGTGCAACTTTATTGTGCTGCCCAGCTGGATGAGTCTACTGTTTCCTCCCATCAAC
TATTGTTTAATGTTTATTTAATTTTAGGAAAAAAATGGAAAATATCAAGGTATCAAGGGA
ACAGTCACATGGACAAACCGGTGAGGATATATTGTCAAAAGATGATTCTGATGAAGAAAT
GCTCAGTTCTGTTCTCAAGTAATGCTCCTTTGTCTTTCCTCTTCTAGGACCACTAGTTTA
CTGATCAATGATAGGACCATAAATGTTTATGTCAGGAATTTTTTTGATTTGGTGATTGTC
CTTGTTCCTGTTTCTATCTGCATTGACTTGGAATATATGATGAACTTGTCTGGCAATTTT
ATTTTATTCAGAATTAAATATCATTTATTTACTTTAGGAAAAAAAGGAACAGCAGAGTAT
CAACTGAACAGTTACTTGAATACTCCAGTGGTGATACATTGTTGAGAGATGATTCAGACG
ATGTCAAGATCAGCTCTTCTCTCAAGTAAATATTCTATATTTTCACTTTTCTTTTCATGG
ATATTGTTGATAAATGATAAGACCGTAAATGTGTATATCGGGAACTGAGTCTGAGCCGTT
GATTTTTTAGCTTCTCCATCCGCTCTGACTTGAAAAATATTACTATTAATTTTTCCCTTT
CGACATGCTTGTTCTGTTGGCAATTACAATAATAATGTTCTTTTTATTTTCACTCCTTTG
TTGACTCTGAACCAACATAAGGTGCTGTTATCATACCTTTTAACTTATTATGTATTTTAA
GTGGCAAAGTAAGAGGGTTTTAGATAAAGTTATTTCTATTAGGCTGGCCTTTAGGCAATG
CTAGAGATTTTACACGATCGATAATCACTTGATCATTGTCTGAATGGGGATAAAAACTGA
TAAATTCATTTGGTAAGAAGGTTAAAGTGACATTCTCTCCAAAAACTTATAGTACAAAGA
AGAATAAGGTACAAATGAAACTTGAAAGATTGGCAAAGTAAATTGTGGAGTGCGTAAAGG
ATTTAGAAGGCTTAAAGGTTATTTTATTGAAGATGTCTTCTTTGCTGAAGCAAAAGGGAG
TATTGTTTTGTGTTTCTTCTTGTTTTAGTTTCCCCTTTTGTTGTGGGTGTTTTGTGGAAG
AGAAAGAATGGACTAGAAAAGTGTTTGGTTGGAGGAAGAGAGTAAGTAGTGAAGACTGCT
AGGAGAGCTTTGAAGATTTTTATTTGAAGCCAAAATCTTTTGGGGGCAATGGCAGCGTGA
ATCTTTGGATGACCATATCACTAGTTTAGCCTATTATTTGAAGGGAAATCTGGTTATAAT
GTTTGTTACGTTTGTATGCAAGGAAAGATTCCTTTTTCTTTTATTTCTTAAATCAATTAT
CCATTGACTATGAATCTTGTGATTTAAGTTGCTGTCATGTGTTGACCCCGTTCATACCAG
ATTTAATTTTGTCTGTATTTGTATTTTGGGGACAACTTTTGGATGTAGGAGAACTAGAAG
ATCCTTTCTTAAATCAAAACATGTTGAGCTTGAAAACATCCGAGTACAGGAGAGAATGAT
GAGCAATGAATCTTTTAATGGAGGCATGAAAGAGGTTTTGGAAAGGTACGCTGTTTAACT
GCAGAATTATTGTTTTTGGTAATAGACTAATAGAACGCTTTTATCACCTAGTAGGAAAAG
GCTTTTTTTGTTGCAATAGCACACTTTTGCTAGTTTGATTATTTAGGCTGACAACTGAGT
TCAATGAGTTTTAACGTTCCTGGATATTTACTGTTAAATTGTAGAAACATTTATAGTTCT
TCAGATGTAAATAGGAATCAATGGATGCTTATGCCAAATTAAACAGAACAATCGGCTTTA
TGCAAATGAAGAGCAATCTACTTGTTTCCTATTCAACAGTCTGCTATACAGAACATAGCT
TATTACTATCTTTTTAAAAAATAAAAAAATTAGTGGGGTCATTCATGTTGTGTCTGAATA
AAAGATGGCCAAATTCGATAGAATATATTCTGCCAATATTTTCACATACGACATAACGCA
GTATCGTTGATAGAGCAATTTGAGCTTAAGAATATACGGATACAGTTTATTTGAGCCTTT
TTTTAAGGTCGAAGTTGATTTATTGGGTGGCTGACTTAAATTTGCTTTGGCAGTGAAAAT
CAGGTTGGTTTCTTGAACTCCTACCAAATAGAACATCAGCAAGTGGATGACTTGGCAGAC
TCAGAGGATGAAGTGGCTGTTAGTGCATTTCCTGACAGAGCCGTATCCAGAAGGAAGCTG
AGAATGGTGATTGATCCGGAGGATGATGACTAAGGGGAAAGCGTGATTAAGGTCCAGTTT
CTTATGTATTTTTACAAATATTGTATACTAAACTGATACTATTTAAAGATTGTATCATGT
GTGTATACTCATTTTTGGTTGTAACTGTTTAAACAATACATCATCTCTATAAAAGTCACG
CGGTCACTTTTAAAACATTGAAGTTTGTAAACTCATTACTACAGACTTAGCACATGCATT
TTTACCTTTTGATTTAACAGATACAATACTGCGTAGCCTCTTCCAAATTTCTGTTGGTCC
TGAGGATGCAGGCAGAATGATATGGTTACAAATTCTTTTTCCTGATATCTCTCTCCTATG
TGAATCTTATCACTTAACCATCATACACGTACATATGCTTGTCAGATTGATCCTTAGGAA
GGAGTGGAATTTGTGACCTATATGAGTTGAAGATCAATGAAGCATCTAGATGTTTCGGAA
AATTTCCAAAACTAAATTGAGATATTTGTTCAAGTCATGACTGATCCAGAGTAGCTTAGG
GACGTACATGTGGTACTTGACTATTTGAGGAGCCTTGAACAGGACATATGAATGTGATTT
AGAGTGCAACCATTTTAAGTGTCGAAATTTATAAATAAATCAAAAGGGGTAGCACGGACG
GGGATGTGATATCTGCTTAAGTGGAAAGGTTAATAAATATAATCTTGTTTAGTTCAACTT
TTAAATAAATTTTTATAAAAAATTATTATAAAAAATAATAAAACTTATTTTATAAGTTAA
AAATAACTTACAATTTTTATTTAATTTCTTTAAGATTTAAAAAGATAAATTGTTTCTAAT
TTATAAGAGATAAGAGATGTTTTATTAATTTTTTTATTAGAATTTTTCTAGAAGTTTAAT
CAAAATAAAATTTATGAATAAGTTATTGAAAGAGAAAAAAAAATAATATAAGAAATAAAT
AAAACTTTTTTTATAAATTAAAAATAACTTATCTCTTTAATTCTTTTTTTTAAAAAATTA
ATTTATGAAAATTTTTAATTAATTTTTTTATTAATTTTCTTTTACATGTACTTATCCAAA
AATTTATCCAAGCAAGTCCTCAGTCATGTTCAAAATACAATTTGCCTTATATGTGTGAAC
AATTTATAATATAATTTCTAGTGAATTTCAATTGTCATAAATATTTGTAATAGTTAAAAA
TTAGTTATTATATTAACAATTATGACATTTATTCTTGTAAAGTAAATAAAAAATGTCACA
TTTTATTTTTTTTTAATTTTTTTAAATTACTCTTTTTATTTATGAAAATTAATATTATTA
AATAATTTTATTTTTCTCAAAATAATAATCATTTCATAATTTTAAAATATTTTTTAATTT
TACTTTAAAAATAATTGTTATCTCAAACATATTTTTTATCTTATTTTTTATTCATTTATT
GCATAATATAGGAAATTATATAAAGACTAGTATAATAAAAAAAAATTGATAATATTTTAT
ATAAAAATAAGATAATTAAATTCATTCTGCTAACTGTTTTAAAAAGTATACGTTTGGTGG
ATCATTTCCAAAAGAGATTATCCCATTAAGTAAAAAAGCTTTCTTTGTCATTTTTCCTAA
ACTGTGTATTGACCTGCTTTTACTGTCCACCCTCCATACTTCTTTCGTAGTTCTGTGGAC
TCCATTGGACCCATCAAGCTTAAATTTTGAAACTTATTAGTCATTGACTTGGTAATCACA
AAATTTAAGAAGTGAAATTGACTCTCACCTACCAAAATTTTATTTATTATTATTATTATC
CATGGAAAAACTCATTATATTGCTTTCGAATTTGACCATAGATCTAAAATATTCTACCAG
GCTTTCATGACCTTGCGATTTCCCGTACTTGTCTCATCTAATCTACTCGTAGTACTTTCA
TCACTCATATAGCTTGAGGTATATAAAAGATCTTATATTGTTTGCTAATTTGGACATGAT
AAAAAGTTTAAAAAATATTACACTTATAATAAAAGTATAAAAATTAATTAATACTTACTG
ATTTTAGTTTAAAATATTTAATAAATATATTTAATGTTTACATCATCTATATATTCTTTT
TCATTAGTATATGGTATTTTTAATTTTTTTTCGTGTTTGTTCATTGATAAACCAATAAAA
AAATATAATTCAAACAGATTAAGTCTAGAGAATTAAAAAATAACTTAATATGTAAAATAA
AAAAACTAGATATAGGAATGAGTAAGTTGACAGATGAATTTTCTATATAAGTTTACATAA
TTTTTAAATTGGATATACAGATCAACATAAAATCAATTATACGTGGAAATTCAAGATATA
GACAGTTTTTCCCAAAGTGAGTGACACTTCTCCATTTTTATGTTAAGTTTAAATCTTTAA
TTTAAATTAAGAAAATAGATTCCTTTTATCCAAATAAGGATAGCTGATATAATTTTCAAC
CCCATTAATTGCATATCCCCTTGAAGAGATCATTGGATTTCCATAATGTCTGCATTTAAT
GGATGACTTATATAAATATTTACTTATAAATGATGGTAGCGCCTTACCATCATAACCCAT
CTTCTTGAATGATCATGGATACTCCTACCTCAAATATTAGATTTGTTATGCTTTGCTTAT
TGTGTAAAATGATGTTCAACTCCATTATGTGCACTTTGAAGGTTCATTGCAACGAGAAGG
ACATGAATGTGCTCTTACACTTCAAACAAGGAGTCATAGTTCCTTCAGGCTTGCTATCCT
CATGGAACATTGAACTAGTTTTCTGTCTTTGGAAAGGAGTTAAATGCAATAATATCACAG
GTTTTACAGAACTCAATCTCCCTTGTCATATGAACCACCCCACAGTTTCTCTTTCTATTG
GAGAGATATTCGACAATAAATCACACTCTGCCTCACAGTGAATTCAAGTTATCTTTGTTG
GAACTTGAATTTTTAAGTTACTTGAATTTGAGCAACAATAACTTCAATACTATACAATAT
AATTCAATTGGTAGCCAGAAATGTATGACTTATAAATAGGTACACCTCCCCATCACTGTG
GAAACTCCTCCAACCTCCATTATCTTGATTTATCATATAACCAAGATATTTTAATTGATA
ATCTTAATTGGATTTTCCGTCTTTCTTCATTGCAATATCTTAATCTTTGTGGTGTTCATT
CTCCCAAGGAAATTGATTGGCTTCAGTCAGTGACCATGCTCCCTTCACTTCAAGAGTTAC
ACTTGGAGGGTTGTCAACTTGAAAACCTCTATCCATCTCTTGAGTATGCTAATTTTACTT
CACTTGAAGTTTTAGATCTTGCTGACAATCTTTTTATATCAGAGTTGCCTAGTTGGTTAT
TCAACCTTAGTTGTGACATCTCACATATGGACCTTAGCCTGAATCATATACATGTCCAAC
TGTCTAAAACATTGCCAAATCTTGAAAACCTTAAATCCTTGGTTGTCTCACAATAATCTT
ATTGGACCCATTCCCGATTGGTTAGGTCACATTAAACAACTACAAGCACTTCATTTTTCT
TTTAATTCTTTTTCTGGTCCTATTCCCACTAGTTTGGGAAATTTATCATCCTTGACTGGA
TTGGATTTACAATCAAATTGGTTGAATGGAAGTCTTCCAGAAAGCTTTGGGAAACTCTAC
AACTTAGAGTACATGGAAGAAAGTTTTAATTTCTTTTCAGGAATTGTGTCTGAAAGAAAT
TTACTATGTATATGCATTGAGTTTATTTCACATACTGCAAAATACCTTGCTTCTTTACTT
GTTCTGTCTTCTTAAGTTTATTTTTGCTATGTATATGCATTTGTATTAGAAACACAAACT
TTAACAGCGTAATGAAAATTGTTTTAAACATATAGTGTGCCAATAAAATCTTAAAAATAG
TGACTCTGAAAGCACTTTTAAAAGCCACATGCAATCCATTCAATAAGTCAAACCGTATGA
TATAGTCTGAACTGCATGACATTGTGTTTTTATTAGTACCAAATAAGTAAACAACTGGTT
TAGATGTAGATCTCACATCTCAGCTTTCAGGGTCTAGTGTTTTAAACCAGAATCTGAGAC
ACAGTAGACAGTAATTAAGAGTGTAATCCTTTCTAGATTGTGCAACTTATACAACTTGCA
TTTCTTTTTGTACTGTAAAATATGAATATTTTTCTTCAGCATTTTAATTCAAAACCTAAG
AAAATACTGCATTAATCTAGTACAACTCCAATCTCTGAACCCTTGGGAAAGCACAACATG
CCAATCTCTGGCTTTATGTCACAAATAATAGCATATGCTGGATGAGTAACATCATGGCAG
TCCTTAATGAGGGCTGAATCACTTTGTGAAGAACCGCTAAATTTTCTAATGAAAGCTTTA
TATAAATGACAACTAAATCAATAATGCTACAGAAGAAACTTCAAAGACTATTGTCTGCAA
TGGATCCAATAAACCTTTTGTATTTGCATTTGCAACATTCTGAAATATTATACGCCATAA
AGAATAAAATATGCATCTTGTATTACCTCTGTTCTTAAATATAAAGTTCTTTTGGGAAAT
TTGTTGTAGTTTATTTATTTATAACCTGTAAATTATTTATTGGATCAATTGAGTTTTATT
ATAAAAATATCCTCACTGAAGAAAAAATAATTAATTAAACAAAAAGATCATAAAGCAGTA
GATTTTAATAATTTTTAAAGTAATTTTGAAAAAATTATATAACTTATGATAAATTTAATA
TCATTAATAAAATTAACTATATTCATTATTTTATATTAATTAATTGAAATATTTTTATAT
TTAACATAAATATAATCGAAGCTTAAGTTTATTTTTTATTAATTATATTGGAGAAATTTC
AGTTTTATTCCCTGGTCCAGTCCAGTAACAGCCACATGGGCTGCTACTTAGGCCTAATAA
TTCTAAATTTTTTCATAGGCAACTATTCAAAAGCACAGTAGGAAAACGATTGCTTCAGCA
AGCTGAGTCAATTATTGTAGGCCATCATGGTAGCTCAATTATTCATGGACACAAGAACGT
AAACATTTTTTTTATTTAGAAAAATGCTCATATGATTTTAAACTATTATTAATAGTAAGA
TTTCATTAAAAATTATTTATTATATATTTATGGTTTTAATATAATAAATATATCTATTTT
TAAATATTTAAATTCAATTTTAAAATTTAAGCTAACATAAATTTTTATTTAATAACCATA
TTTATAATATGTAAATAATAAAAATTTAAATATAATACTTTTATTAAACTTTAAAAATTT
AATACTTTAATATAATTTTTCAACATGTGATAACTTTAAAAAGAAACAATTTAATAATAC
CACCATCAACAAGTTGTGGAAATAAGAGCCCTCCACACAAAATTTGAACTAGACCTTGAC
TTACACAATTCTGAAACTTATTCTCGTTAACTTGGAAAGGCAGTTCTATAATTCAATTAA
AGTTTAAGTGAATATAACCCATACCCAAAATTCTTTTTTGTTCAGTAATTATATTCGTTT
ATTTGTAAACATTAGTTTTTAATAATTAAAATTTAAAAAATAATGATGATGCAGAGGTAA
TGTAATATTAATAAGTGATGTCTATTATTCACCTCATAACTTAATATAAAAGAGTTGATG
ATAAGTCTCGGATAATACTTTGTAGAGAAAAAAAAAACATATTTAAGTTATTTTATTGTT
TTTAATAAAAATTTATTACATATAAATTATTTTTTGTTATATATTTTTAAATACAGTTTT
TTTGGTAAAGTCGTTAAAAAAATTTAATAATAAAGGAATGAATCAGCAATGCTTTGGAAT
TTGAAAATAAATTAAAAAATTTCCACTAGGCCTTCTGGATCTTGCGGTGCGCTTTCCTTT
GCTCGAGTATTCAACGTTTCCATCCACACTTGAATCAAAATCTTTCAAAAAGTAAGCACA
CGGAAACTAGATGGCCCATTGTTTGCATTCATCAATGACCTCTGCAACTTGTTGCAAAAA
ACACCAATGCAACTGCATCCCTACTTTGGGTCCCAAATGCTGCATAATAGAAAACTTGTG
GAAGAGATAATAATCAAGAAAATCAATGATACATTTGTTGAATAAAAACATGCTCCTAAT
CTACATACCAACTACCAAGTGCAGTCACTACATCCTATAAAATATATCAATGTTCAATTA
ATACAATGGAAAGGATCATCAACATCTATAGCACAGAACTCAGTTCCTCCATCCCTTTGA
TATTCATAAATCAATTATAATTTTTATTAAAAATTGTAATATTTAATATTATTAATTTAT
TAAATTTTTTAATAATTTATATCTTTTTATAAAAAATTATTACACATAAGTACTTTTGAA
CATAAATTAAAAAAATAATTTTTCATAAATTACTGTCATATGTACTTGTGCAATTATCCC
AGTCAGTCAGTGAAATTAAGTAGCATCTACCCCGTTTTCATTTTTTTTTTAAATATAAAT
AAATTAAGTTTTTTTTTTCTAAAGAAAACTTATTTTAAGAGTTTTTTTTTTCCATATATG
GAAATTGGAATGCGACAGTGGCATTTGCCCTTATCCTCCTCGAAGACCATTGGAATTGGA
ATTGGAATTTTCGTGATGTTTCCATTTATGGAAGGCTTACTCCAACCATATAAATATTTG
TGGAGGATGCAAATGCCTTCCATAGTAATAACCCATCTTCTTCTGAGATCATGGATACTT
TTCCTTCCAATGTTAAATTCGTTTTGCTTTGCTTACTATGTTGTATATGCATGTTCAACT
TTGTTACGTGCAGTTTGAAAGTTCAGTGCAATGAGAAGGACATGAACACACTCCTACACT
TCAAACAAGGAGTCGTTGATCCTTCCGGTTTGCTATCTTCATGGTTTCCAAAACTAGATT
GTTGTGAGTGGAAAGGAGTCAAGTGTGACAACATCACAGGCAGAGTCACAGACCTCAATC
TCCCTTGTCCTACTAATCACCCTACAGTTGTTGTTTATGGAGAGATTGATGACAAATCAC
ACTGCTTAACAGGTGAACTCAGCTTGTCTTTGTTGGAACTTGAATTTTTGAGCTACTTGA
ATTTGAGTAACAATGACTTCAAGACTATCCAATATAATTCAAAGGGTAGCAAGAAATGTG
ATGATTTGTCAAGAGGTACATCTTCCCATATCTGTGGAAACTCCACCAACCTTCATTATC
TTGACTTTTCATATAATTATGATATTCGTGTTGATAATCTCCATTGGTTTTCCCATCTTT
CCTCATTGCAATATCTTAACCTTAATGGTGTTTATCTTCACAAGGAAATTGATTGGCTTC
AATCAGTGACCATGCTCCCTTCACTTCAAAAGTTACACTTGGAGAATTGTCAACTTGGAA
ACCTCTATCCATCTCTTCAGTATGCTAATTTTACTTCACTTCAAGTTTTGAATCTTGCTA
ACAATGATTTTATGTCTAATCAGTTGCCTAGTTGGTTATTCAATCTTAGTAGTGACATTT
CTTATATTGACCTTAGCCAAAATCAGATACATAGCCAATTACCCAAAACATTGCCAAATT
TTAGAAGCATTAAAGTCTTGATTTTGTCTGAAAATTATCTCAAAGGTCCCATTCCAGATT
GGGTAGGACAACTTGAACAACTACTGGTACTTGATCTTTCTGTAAATTTTTTTTCTGGTC
CAATCCCATCAAATTTGGGAAATATATCATCCTTGCTTGCATTGATTCTTAATTCAAATG
AATTGAATGGAAATATTCCAGAAAGCCTAGGGCAACTCTCCAACTTGGAGCAAATTGAAG
TCAATCATAATTCCTTGACAGGGATTGTGTCTGAAAGAAATTTTGTCTCTCTTTCAAATT
TAAAGTTCCTTTACATAGGTTCACCTGCCTTGATCTTTGATTTTGATCCTGAATGGGTTC
CTCCTTTTCAACTTCAACGGATTGAATTGTACTATGTGAGTGGAAAACTTCCTTCATGGC
TATTTACACAGAGCTCTCTCACATTTCTGACTATTAAACACTCAAGTGCTTCATTTGAAC
CTCTTGACAAGTTTTGGAACTTTTCTACTCAACTTGAATATTTGTTTTTGGAAAACAATA
CTATCAATGGGGACATGTCAAACGTGTTTCTAAACTCAACAACTGTCTGGCTAGTTTCCA
ATAATTTGAGTGGTGGCTTGCCTCAAATATCACCAAATGTGGTCATTTTGTGTTTATATA
ACCATTCTTTGTCTGGACCTATCTCTCCTCTCCTGTGCAACAACATGACAGAAAAAAATA
ACTTAATGTACTTGGACTTGGGTTATAATCATTTATCAGGAGAACTCACAGATTGTTGGA
ATGCTTGGAATTTGTTGGTTCATATTGATGTGAGTTACAACAACCTGACAGGCAAGATTC
CTCGCTCAATGGGATCCTTGTCTGACCTTTTTGCATTGTATCTAGAAAGCAATAAGTTAT
TTGGAGAGGTGCCTTTGGCACTGAAAGGTTGCCAAAAACTTTCAATCCTTGATGTGGGTC
ACAACAATCTTTCTGGAGCTATACCAAGCTGGATGGGTCAGAGTATGAAAGGTCTTAAAC
TGAGATCCAATCAATTCAGTGGCAATATTCCCACGCAGTTATGTCAACTTCATTCTCTAA
TGGTAATGGATTTTGCAAGTAACAATTTATCAGGACCAATACCCAATTGCTTGCATAACT
TCACAGCCATGTTTTCTGATGAGGCTTCAAGTAAGTTTGGCATTATCATTTATATAGCAG
GTGCACCACGTTTCTTCTTTTTTAGTATTACGATGCTTATAAAAGGCAATGAATTAGAGT
ATTTTAATTTGATGAATCTCATTGATCTTTCAAGCAACAATTTGTCTGGTAGTGTGCCTA
TGGAGATGTATATGCTCACTGGATTGCAATCATTGAATTTATCCCATAATCAATTGGTGG
GATCAATACCAGAACAGATTGGAAACTTGAAACAGTTGGAATCCATTGATCTCTCAAACA
ATCATTTCTCAGGAGAAATTCCTCGGTCCATGTCTAATTTGCATTTTGTTGGTGTCTTGA
ACCTCTCATTCAACAATTTCATTGGCGAAATTCCATTAGGGACCCAACTTGGTTCTACAA
ATCTTAGCTATATAGGCAATCTGGGCCTCTGTGGACCTCCGCTTTCCAAGATTTGCCCAC
AAGATAAAAAATCTCATGATACAAAATCCATTGCAGAAGATGATGATCAATCTCATGTGT
ATTCATACTTCTATATGGGTATGGGAATTGGATATGCTTTTGGATTTTTGGGTGTTTTGG
GTGCCATTTTCTTTAACAAGACATGTAGGCATGCTTATTTCAGATTTCTTCACCGATTGT
ATGTCATGGTCATCCGAAAGCAGAACTCCTATTGAAATCTAAGAAATTGCTACTATGGTA
AGTAAAACAAATCACTCTTTCTTTTCCTTTATTGAGCTTCAAATTGAGTTTGATTTTTCT
ATATATATATATTTTGTTTAAATAAAATATACTGTCTATTGCATAGAAAGAAAGTGTTTT
TAACTCTGTTTAGATCAAATAATCTGTCTTTTACCTAATTACACATATACACTTCTATTT
GTGAAAGCTGTTGCAATGATTTTTTGCGATGGACAGATGAAATTTTTTTGTATAAGTATT
TAATATCACACTAAAAATTCAAATGTCTGTGCTTCCTGATCATATACATAAATCAGGTCA
TAGTTTACAATTAATGACTTGAATGGTCATAATTGAAGATAATTTTATTCTGTCAAAATT
GGTAATTTTTTACAAAAAATAAAAGAAACAGATTAAGAATGCGTTGCAATAGGACACAAT
ACATATATATTTTTCTGGAAGGCTAGATGATTAACATGTATATATTTTTGTAATGTGACC
TGTTTTCCTGGTCATTAAATGGGTTTGGATGGCTAGATGATTAGCATGTATATATTTTTG
TAGCCTCACCATAACAACCTTTAACCTATTTTATTGAGTAAATTATTTTATTCACTTGAA
TCACATAAATTTATCATTTTGGAGTATTGATCCTTATCAAAGCTTTTAAGCAAAGAAAAC
AGTTATTTGGCAATAGTATTTTGGACTTCATATAGAAACCAGTTGGAAGAAAAGAAACAT
AAGCACCAATGACACTTCTTTTGTCAAACACTAAGTCCTCAAATTGAAGTCTTCCTTGTG
CTTTAATTAGATGGTAATTGTTGAATACACTCAAACTTGAAAACTAGTAACTCGTTATTT
ACCCTTGCAAACTTTTGTGTACATATAATTGGCAGGTCCTTGATTTGCTTCGCTAACTTC
ACACACGGGTTTCCACAAGTGGCCCAAGGTTGCATGTGTTAAGATTCATAGGTTAAAAAC
ATGACTTTTTTGGTATTCAGGATTTTAATAAGTTACTTAACCCATTCCAAATGTATCTAT
TTTCTGCATAGGTTGCAATGTTTCTTTATATAGATTACGATGGAGGTATTTGAAGATGCT
TCTATATCGGATCTTATTTCAGAATATTACAAAAAAAATAAAAGTTGGAATATTCATTCT
TTGTAACTTTTGCTTTCTGTTTTTTTTCACTTCACCGCATAATATGACAATAGATTCAAC
TTAATTACTATTTCTGTTCTTATTATTCTATTTAAGAGAAGATGAAATTTGTTCTGATAA
TATTATTATTTTTTTACCTAAAACCTTTTTGTTCATATAAAAATTTAAGTATCATAAATA
ATGTTTACAGCAATTTAGTAATCAATGTTGGATAGTAAAAAGTTCCATGGTAGGTTAGTA
AGAAATTAAAAAGTTTATAAATAAGATAACATAAAATGGTTGCTAGAGGTCCAAGCTTGA
AGAAATTAAGATTTGTCCAATAAAAATAAAATTAAATATATGATAAAAAAGTAAAATGTA
TTTGTTTATAAATAATCATAACACATGCTTAAATAAACAAAAATTCAAACAATTCATGGC
TTTGTGAAATTTTACATTCAAATAGTGAATTAAACTCGGAAAATATGAAATTACAAATTG
AAAAATATAGGCACCTCTTACATTCGAAAATATAAGCTGATTTAATATTTCTCCTACATC
CTAGGCTCTGTTTGGTAACTAGCTAAATGCTCTTATGAGCTTGTAGTTGTGAAAGCAACC
CAAAGCTTGTGTGTCGCTAACTTGTTGAATTAGAAATATTTAATAAAACTTGTTGTATAG
TTAACTAAAATATGTTAAATAACTTTAAAAAAATGTTGACTATGTGAATATAAATTGTTT
AAAAATTAAGAATAAAAATAAGAAGTAAATTATCAAAACTAACTTTTAGAAGATATAAAA
AGTTATTTTAAGTAGCTTTAAAAATCATAAGTTCAATTTATTTTGCATTCACCAAATAAT
AACTTTGATTTGATAAACAAATTTCTAAATATGCTACAAACTTGTGTTACGAAATACACT
CTTAATGAACCTACAAAATCTAATGTCCATTCAAAGTGTGTGATACGATCAAAATGTTAC
CTGCTGTTACATACAACAGTGTTCCAAATTTGTGCTGGAATATATGGTGTGAAAATCTGA
GGGTTGATTCATTAGTTTCCAACATGTTCACGCAATCGTCATATATTGATGATGTGGGTA
TTACGTGAATATTAGTAGAATGACGAAATGGTTTTGATTTTATGTATGTCCAAAATCAAA
GGTTTCTCTGATTTCCTCTTTCCACCCTTGTAATCAATTAGCTCTGCATGCATATAAATG
AGTTTGAAATTAATTAAAAGATACACACAAAAATTTCCTCATTCAATGAACTAAGAATTA
TAAGAGAATTCTGATGAAATATCCACCTTGTTTTTCTTTTGTCATATACTTGAAGCATAG
AACCATTTTGTCAACATAAACTCTGGTGGGTGATTCTTTCACATCAAATCTTAAGACCCT
TCTTTTTTGTGGTGAGATTATGGTTTTCTTCCCCTCATATATCTTTTACTTATTTTGATG
TTGTTACTCTTCGCCGTAACATTGGACCTTTGCAAATGTGTTTTCAAGGTCTATCTCAAC
ACGCTAATAATCGAAGGTTTCAATATGCACAGGGCTCTCTTTGACTGACTGAGCGTAGCA
AATAGCTTGATAAAGTAAATACTCCCTTTCACCCTTCAATATTATTAAATATTCATCTTA
AACTAATAACATTCAGATTTTCTAAAACTATGAAGCTTAGTATTTAAGTCGTATGCAAAA
GTATTACACAAATATAAATGATGTTATGAAAATTCTATTTATATATTTCTTGAGTTTTAA
TATTTTTAGGTCCATTAATTTGGTTGGTAGAATGAAAGAGAGAATATAATCAATTATTTT
ATCCTATTCTAATTTATAGTTTGGTTGTCATTAGATATGATAGAGTTCGTCTTAAATAAT
TTTATACACCTATTGTATTTAATTATCTTATCCTTATCGAATGTTAGAAAATTATAAAGC
ATAAATGTTGAGTGCTAGAGAATTGATTAGATAATTTTATTCAATGCCTATACATAAGTT
TGAAGTTCTTACTCTTGACATTCGCATTTTTCTCCATCTACTTTCCCTTTCATACGTCAC
ATGATTTTTCTTATGTCAAGTATATCATTTTTATTTTTCTTTCCAAATGTCTTAGCTCAA
ATTTGATCAATCTCAAACTATACGATTTTCATCATGATAAAATTCAACAGATTTAAATTT
TAATACACAATCTTAAAATACTAGTTGTTTTACATAATTTATTTATATGACTTATTCTTT
TATTTTAGAAGTTTTATTTTTAAAATATAGTTTTATATAATAAAATAAAATCTTGATGGT
AACTCAATTAATTAGAAAAACTTGCCTCATCATGACAGAGTTAATTATGATGGCCAGACA
TGATAACTTAATATTCATCGAAAGTAAACTTTATTTTGTTATTATTTAACGTTCTACCTT
GAATGATCCATTTGACATTAAGTCTGAAACTTACAGCCGCACAAATAATAACTTAATTAG
AACTTTACTAAGTACATTAGACAAAAATTCTGAAATACTGAAACTTGTTGCCGTTGAATT
GGTGGAAAGACAATTATTCTCGTCTGTCTTTTTCATAAAATCTTTTTAAAGACTTTTGAG
AGTGTTTAATATATTTTTATTAAGAAAATTTTATATTTTTACCTTTTTATATTTATTCAT
CGTAAATATTAAATATTTCTCTCATTGAAAATAGAAAAATGTAATAAATATCTTATTTTT
CTTTAAAAATAATCAATTTTAAGTATTTAAAATTAACCCTAAAAATTAAAATTATCAAAA
TCGATGATATATTTGTCACAAACATAGAGTGCAATTACTGCATCCTATAAAGGTATCAAT
GTGCAATTAATACAATAGAAAAGATCTTAAAGATCATTAACATAGGACTCAATCCTCCTC
GCCCTTCTTTGGTTTTCATGAAATACTGTAACATATTGTCGTGCATCCAACCTTGCCTAA
CCTTGTTCACATCCTTCAAACCTTCTTCTACATTAATAGAACCCAATCAATCAGTATAAT
TAAATAGCATATCCCCACTTTGAATAACATTTTTAAAATGAGTCGTGTCTGAAAAATTAA
AACAAACTTATTTTAAATTTGATTTTAAGTATATATTAATCTTAGGTCTTAATTAACCTA
CTAAAATTAAAAAATAAACACATTCTATTTTGCTCACTTTAAAACAAACTTATTTTGAGA
ATTTCAATTTACGGGAAAATTAATGAAGTGAGAACGGATGGCGTTGGAATGTAAAAGTGA
TGTAAGATTTCGAATCCCACTTAACGTGCCTTCATAGTCTGCTCGAAGACCATTGGAATT
GGAATTGGAATTGGAATTTTCAGATGTTCACATTTATGGAAGACTTACCCCAACCTTATA
AATAAATATTTGTAGAGGATGTCAATGCCTTCCATAGTAATTATAATAACCCATCCTCTA
GTGAGATCATGGAAATTTCTTCTCGCTCCAATATTAAATTCATTTTGCTTTGCTTGGTAT
TATGTACTATCTGCATGTTCAACTTTGTTACGTGCAGTGTGAAGGTTCAGTGCTATGAGA
AGGACATGAACACACTTTTACACTTCAAACAAGGAGTGATAGATCCTTCAGGCATGCTCT
CATCATGGGTCACTGATGAAGATTGTTGTGAGTGGAAAGGAATCAAGTGTAACAATAACA
CAGGAAGAGTTATGGAACTCAATCTCCCTTGTCATACAACTCACTCTACAGTTGTTCCTT
TTGGAGAGATGGACGACAAATCACACTGCCTTACAGGTGAATTCAGCATGTCTTTGTTGG
AGCTTGAATTTTTGACCTTCTTGAATTTAAGCAACAATGACTTCAAGACTATCCAATATA
ATTCAAAGGGTAGCCTGAAATGTGCTGACTTCTCAAGAGGTACATCTTCCCATAAGTGTG
GAAACTCCACCAGCCTTCATTATCTTGATTTGTCACTTAATTATGGTCTGCTTGTTGATA
ATCTCCATTGGATTTCTCCTCTTTCCTCATTGCAATATCTTAACCTTGGTGGGGTTTATC
TTCGCAAGGAAATTGATTGGCTTCAATCAGTGACCATGCTCCCTTCACTTTCAGAATTAC
ACTTGAAGGGTTGTCAACTTGAAAACATCTATCCTTCTCTTCAGTATGCTAATTTTACTT
CACTTCAAGTTTTGAATCTTGCTAACAATGATTTTATGTCTAATCAGTTGCCTAGTTGGT
TATTCAATCTTAGTAGTGACATTTCTCATATTGACCTTAGCCAAAATGATATACATAGCC
AGCTACCTAAAACATTGCCAAATCTTAGAAGCATGAAATCCTTGATTTTGTCTGAAAATT
ATCTCAAAGGTCCCATTCCAGATTGGGTAGGACAACTTGAACAACTACAGGAACTTGATC
TTACTAAAAATTATTTCTCTGGTCTAATCCCCTCAAGTTTGGGAAATCTATCATCCCTGA
TTGCATTGAGACTCAGTAAAAATGACTTAAGTGGAAGTATTCCAGAAAGTCTCTGGAAAC
TCGTAAACTTGGAGGACCTTCTACTTGCTGATAATTCCTTAACAGGAATTTTGTCTGAAA
GAAATTTACTCTCCTTATCACATTTAAAGCATTTTTCTGCGAAATCACCAACCTTGATCT
TTGATTTTGATCCTGAATGGGTCCCTCCTTTTCAACTTCAAACTCTTAGCTTGGGATATG
TGAGTCAAAAACTTCCTTCGTGGCTGTTTACACAAAGTTCTCTAAAAATTCTATCCATTA
CAGACTCCAGTGCTTCATTTGAACCTCTTGACAAGTTTTGGAACTTTGCTACTCAACTTG
AATATTTCTTTTTGGTAAACAACACAATCAACGGGGAAATGTCAAATGTATTGCTAAACT
CGAAATTTGTTTGGTTAGTGACCAATAATCTAAGAGGTGGCATGCCTCAAATATCATCAG
AAGTGGTTGTTTTGTGTTTGTATGATAATTCTTTGTCTGGATCCATTTCTCCTCTCTTGT
GTGACAACAGGACAGATAAAAGCAATTTGGTGCATTTAGACATGGGTTATAATAATTTAT
CTGGAAATCTCACAGATTGTTGGAATGGCTGGAAATCATTGGTTCATGTTGATTTGAGTT
ACAACAACCTAACAGGCAAGATTCCTCCTTCAATGGGTTCCTTGTCTAACCTTCGTTTTT
TGTATCTGGAAAGCAATAATTTTCTTGGAGACATACCCTTCTCACTGAAAAACTGCCAGA
ATCTTTGGATACTTGATCTTGGTCACAATAATCTTTCTGGAGTTATACCAAGCTGGTTGG
GACAAAGTGTTAAAGGACTTAAATTGAGATCCAATCAATTCAGTGGCAATATTCCCACAC
AGCTATGCAACCTTCATTCTTTAATGGTGATGGATTTTTCAAGTAATAGATTAGCAGGAC
CAATACCCAATTGCTTACATAACATCACAGCCATGCTTTCTGATTATGCTTCAACTCGGG
AAGTCGGCTTTACCGTTTACTTACCAAGTTTATCAGTAGCCATTGCCTGTACTATCACAA
TGCTTATAAAAGGAAATGAGCTAGAATATGTTAATTTAATGAATGTCATAGATCTTTCAA
GTAACAATTTATCTGGAAAGGTGCCTTTAGAGTTATATATGCTTATTGGATTACAGTCCT
TGAATTTGTCCCATAATCAACTAATGGGAAGGATACCAGAAGAGATTGGCAACTTGAAAC
CTTTGGAGTCCATTGATCTCTCAAGAAATCATTTCTATGGAGAAATTCCTCAGTCCATGT
CTAATTTGCATTTTGTTGGGGTCGTGAACCTCTCATTCAACAATTTTATGGGCAAAATCC
CATCAGGGACCCAACTTGGTTCTACAAACCTTAGTTACATAGCCAATCCTGGCCTTTGTG
GACCGCCACTAACAAAGATATGCCCACAAGATGAAAAACCCCACAGTACAAAACCCATGG
AAGATGATGATGGTGATGACAAATCTCAATTACTTTCATGCTTCTATATGGGCTTGGGAA
TTGGATTTGCTGTGGGATTTTTGGGAGTTTTGGCAGCCATTTTCTTCAACAGAACATGCA
GGCATGCGTATTTTAAATTTCTTCACCGATTGAATGTCATGTTCATCGAAATTGGAGCTC
CTTCTATTGAAATTTAAGAAAGTGCAACTGTGGTAAGTTAACAAAGCAAATTTCTTTTTG
GCCTCTATTGACTTTAAATTGTGTTTGACTTTTTTAAATTACGTACTTTGTTCAAATAAA
ATATACTGTCTACAGTATAGAAAGCAAGTTCTTTTACTCTCTTTAGATCGACTAAAGAGA
TGGAGAGACGATTGATTTTGTAAGTATCTATTATCATACTTGAAACTCAAATATTTGTAG
TTCCTGATCATATGTATAAATCAAGTCATAATTTACAGTGTAATGACTTGAATGGTCATA
ATTGAACAATATTTATTCAGTCACAATTGATAGTTTTCTTTTACAAAAAATAGAAGAAAC
AGATTTATGCGTTGTAAACTTGTAATAACACACAATAGATATACATGTCAAAACTTGAGA
CGCGTTTTCCTGATATGGTTTGTGGATAGCTAGATGATTAATATCTATCTATCTTCGTTC
ACTTGAATGATCACATAAATTTAGCCTTTTGGAGTATTTATCCTTATTCCGCATTGGTAT
TTTGGATTTCATAGAAAATCCAGATGGAAGAACACATGACAAAAGAAACACTAAGGACAT
TTCTTTTCTGAAGCATTAATTCTTCAAATTGATGTCTTCCTTGCCCTTTAGATAGTAGTA
ATTGTTGAATATTCTCAAACCTGAAAACTAGTAACTTTTTATTTACCATTTCAGACTCTG
TACATTATTTGTAGGTCCTTAATATGCTTCGCCAAGTTCCCACAGAGTTTTCTACAAGAG
GCACAAGGTTGCATGTGTTCTTTAAGATTTCACAAGTTGAATACGTGACTGGTATGTTCA
GGATTTTAGTAAGTTACTTAGCCCATTCCAAATGTATCTATTTGCTCTATACTATACAGG
GTTTGTGTTTTTGTGGTAATTAAGTCTGCGATGTTTTTTTTATCACGTGGAAGATATTTG
AAGATGCTTTTATATAGCAGATCTCATTTCAGAATATTAAAAAAAATAAAACAAAATTTG
GAATATTCTCTACGAACTTCCTTTTGCTTTCTGTCTTATCATTTGTACTGAACAATATGA
GAATAGATTCAACTTTAACAATAAGTGTAGTTAACCACATGGTTAAAACTACTAATTAAC
CAATTGCACAGTCATCAAAGCCAAAGAATGGAATCTATTCAATGAGCCAAAGCATCTAGT
AAGAACAATGAAAACGACAGCAAAAATGATAATAATAAAAAAAAAATCAGAAATGCTGTA
AATTGTAATTGTTAGGGGATATAATAGATTATAATAAAAGAAAGCATGAAATATGCATAT
GAGCTGCAGCAACTCGATCACGATCAAGGACTAAGTTTGGAGTGTTAATGATCAAAATAT
TACGTGGTATTACATTAAAATTATGTAATTTACTTATTTTTAATTGTACGAAACTATGCA
ACAATTTTTTTTTTCTGATCTTCCCTCGAAAAATGGCAATAAAGCCTAATTTAGATAATT
TTTTTAAAAAAAATAGATAAAAAAATTATTATAAAAAATAAATAAAATTTCTCTCATAAT
TTAAAAACAAGTGACGTTTCTAATATTTTAAAAGCTCTTCCATTTAATTTTCCAAAATTT
AAAAAGATTAATTATTTTTAACTTATAAAAAATATTTCATTCATTTTTTCTGCTACAATA
TCTTCTGTAAAAGTTTACCCAAACTACCTCTAACTCGTATACAAGCTCTTCAAAATTTCT
ACAGCTATGGTGTGAGATACCTACGGCAATATATCCTAATTAATTGCTAACAATATTGCC
ACTCTGGTGTGGATATTCGTAGAATGATGAATAGACATATATGGTTCTGATTTTCTGTGT
CCCCCACACCATCTTGTTAATTCATTCACTGAATAGCTAACTGTTTATTCTCAATATCAA
TTTGTTACTCTGTCAATTCATAAAAGAACAAATAAATAAATAACTGGTACCAAGAAAAAT
AAAGCACCAAGGTTCTGTCCAAGCTCCACTTTTACCCTTTATGTTAATTTTCTTATTAAT
TTGTCACCTACAGGCAGCTTTGAAATTAGCAGATAGACATCGAAATTGCTTTATTTTATG
AATTAAGAAATACTAGCATTGTCACTCATGTTATGCATGGAAACTGTTTCAAAAGTTTGG
TCATTTTATTTGTATTTTTTCCCCATTTTTTTACAAGTTTTAATATAATTTTCTATTGAA
TATATGTATGTAAAAATTCAATACAAAGTATTAATTAAAATTTTTTATATACAAAATTAT
AAATAATGTTAAAATATAAAATAAAATTGAAGAAACAATTTTATTTTTATTTTTATCACC
TCTTCTGCAACGAAATTACTTTTGTTGCAATTTTTATCTTTATTCTTTTGTCGCCTTAAT
CTTATCCTGAAAATTGTAATGAAAAAAACACAGAAAATGATTTCGTTATTTCTTCATATT
GTTTATTTTAGTAATTCCAGAGACAAGTAAGAAAAAATCAGATATAAAACTATTTTATGA
ACATGAACTCGTTATTCCTTAATTCCCTTCCAAGGTTCATCGCAAAAAGGACCGATCACC
AATACACACTCGAAATGTATAAACAAGGAATCGTTGATCCATTAAGTGTCCTATCTTCAA
TTCTTTTTAAAAGGATGTGATAAACTTACTCAAAAGTATTAGACAAATATACGATATTAT
GAAATTTATCCAAAAAAATATTTAATTTTCAGAAATTAATTATCAATATTATTATTTTTA
TTTTTTGTATATTTTTTTAAAAAATAACTTACTTTTCACACACTTAAAACTTACATTTTA
CATTAATTTTATGATATTTTTGTCTTCTCCAACTTTATTTTTGTTCATTAATATCTAACT
TTAATATTATAATAATATAATATTACATATTATATTAAATCACTTGACACAAATTAATTA
ATTACACAATAAATTTAACAAATAATTTTAATTCAATGTGCTATTTATAACTATAAGCTT
TTAGTCATAAGTATACATTTTTAGCGCACAACGTTTACCGAATAAAGCCAAAAAATACTT
TGTCTTAGATAATTTGACTACAAGTGTTGTATATTTAATAAAACCTTTATTTGATTATAT
TACTCTCATCAAACGTTAGAAAATTATGAAGCACAGATGTTCAGAGAAACTAGCTACCAC
CATTTATTTGATTATATTAGAAATGCTTGCTAGGACACATAATGTAGTTCTTAAGACGTA
AATAAAATTCCAAAAGAACTATCAATTTCTCCATATATTCGTATAATCTCTCATTAAGTA
TTTTTGGTGAAGAAGTTATATATCACACTCAATATCCTAATCATATTTAATATATATCAC
CAAAAAAACTTATATATTCCTAATCTACTCACATTTTTGTCAACAATTCTTGATTTGACG
TGAATTAATCGTCGAGAAGCATTCAGCGTTGGTCTTTTCCAATTGACAAATGCTATAACT
GCCAGAAAATTGTATTTGTTTAGATTAAAATTGCCACTGAATAAAGTTTAAAATGTCCAA
TCACGAGTTAACTTATGAATTAGTGGCAACAAAAATTGACAAAAAAGATTGAATTTGTAC
TCTAAACAATCAAAACCTAACGTACTTCTGAATATGTTATGAATTAGCAGAACAAAAAAA
AAAAAACCTTTTTAGTGATCGCTTCAACCCTACTTTTAGTCCTGTTGTATGCTAAAAAGC
TTGTGAAAGGGAACACAATATCTATTAATTTTTAGAGTTGACTTAAAGAAATTCAAAATA
ATTATTTTTCTTAAAAAAAATACGTTTATTGCATTGAAAATAGAAAAATGTAATAATTTT
CAGCATTTAAAGTTAATCCTGAGAATTAATATTATCAAAATCGATGATATATTTGTGACA
ATCATAGCAAGTGCAATAACTGCATCCTATGAAGGTAGCAATGTGAAATTAATATAATAG
AAAAAGATCTTAAAGATCAGTAGCATAGGACTCAGTCCTCCTATCCCTCCTTTGGTTTTC
ATAAATACTTTGATATATTGTTCACATCCTTCAAACCTTCTCCAATCAATCAGTATAATT
AAGTAGCACCTGCCCCACTTTGAATCTTAGCTCTTAATTAACCTACTAAATATTATTATT
AAAGATAAGCACTCTATTCTATGCTAACTTTAAAACAAACTTATTTTGAGAGTTTTAATA
TATTAAAGATGAGAGTACGGAGGGCGTTGGAATGTAACAATCACATATGATTTCGAAACC
AACTTAACGTGAGTTATCTTATCCTCAAAGACCATTGGAATTGGAATTTTCAAAATGTTC
ACACTTATGGAAGACTTACAGCATCCTTATAAATATTTGTAGAGGATGTCAATGCCTTCC
ATGGTAATAACCCATCTTGTGAGATCATGGAAATTTCTTCTCGCTCCAATATTAAATTCA
TTTTGCTTTGCTTGGTGTTATGTACTATCTGCATCTTCAACTTTGTTACGTGCAGTGTGA
AGGTTCAGTGCTATGAGAATGACCCGAACACACTTTTACACTTCAAACAAGGAGTGATAG
ATCCTTCAGGCTTGCTCTCATCATGGGTCACTGATGAAGATTGTTGTGAGTGGAAAGGAA
TCAAGTGTAACAAATAAGAAAAAAAGAAGAAGAAGAAGAAAAGACCAAGTAAACAAGAAT
GAAAAATGAAAAGTTAGGAACAAACTTTTTTTTGACATTTTATTATTGAAAACTATAAAA
ATACAAAAGAAAATTCTCACATTAGAAATAAAAAAGAATAAAATTTAAATAATTTTATTA
ATTTAAAAAAAATTAATTAATAATTAAGAGTGTATTAGTCAAATTATGTTACTATCATTT
TGTAAAAGATAAAAATATGCTTTGGACGAATACTTGCGATGCAGTGTGATTTAAATACCC
AACATCCATGAAACTACGGTTTTGTAAAAAATACTTATAATTTTACACTCATAATTTTGT
ATGTTATTTTCTTAATTATAGTTATAACTTTTTTTTCCTTTCCTCTGCCCACTTCACATC
CAAGGATGTAAAAATATAATAATTTTTTTAATATATATATATAGAATGAAATATCCACCC
TTTAATATCCTAATGTTATACTGTAAGCAAATATAAAACCAGTTTATGAACATAAATTCC
AAGGATTATTCCTTAATTCCCATCCAAGGTTCATGTAACTAATAAGACCAATCACCAATA
CACACTCGAAAGGTAAACAAGGAATCGTTGATCCATCAAGAGTACTATCTTCACTTCTTC
ATGACTGAGTGAATAAGAGTTGTTTAAATGGCAGCACTTGCCCCACTCAAACGTAAAATT
CCAAGATATAAGACCTCATCTTTTAAAATTAAAAGGAAAAACAAACACGTAAAATAATAA
TAATAATTTATACAATAAAAATTATAATGTACAATTATATTTAAATGTCAATAAATTTTA
TGATAACTTTAAAATGTCAGGTAACATTTTAAAAACAGACATTAGTATAAATTTAGAAAT
TTTTATATTTAATTTAAATTTTTTATTTAACTTATATTTAGCGATTAATAAAATAATAAA
TTATAACTCGTTAGATATAAGTTAAACAAAAATAATAATAATAACTGTCAATTTCTTTGT
ATATTCGTATAATCTAATTAAATATTTTTGGTGAAGTTATATATTACACTTTATATCTTA
GTCATATTTAATATATATCATGGAAAAAACTTAAGAGTATTTTTTTTGTATTTTTAAAAA
AATTTAAATAAAAAAGTATACTTATTTTTTAATTTAAAAAAAATCTTTTTAAAAATTGAA
ATAAACATGCTTTTATTTAACCTTTTCTTCAGTATTCAAAGTTATGGATTTTATTTTTTA
ACAAATAATCTTCACAGCAAGAAAAAAAATCCGACAATTTTAAGAATAGATTATTAACGA
TTTAGAGTATGTTTGTTTCTAATTCTCTTTTTAAAAACTAAAAATACATATATTTTTAAT
TTTTAAATTAAAAAAAAAGAACTCTTTTGAAAATTGGAAATAAACGTACCTTGACCTCTA
CTCAATATTTATTAACGATTCTTTATTTGACGTAAATTAATCGTCAAGAAGCATTCAGCG
TCGGTTTTATCCAATTGACGGCGATGCCGTCACAAATGTTCTAACTGCCAGAAAATTGTA
TTTGTTTAGGTTAAAATTGCCACTGAATAAAGTTAAAAATTCCCAATCATGAGTTAACTT
ATGAACTAGTGGTAATAAAAATCGACAGAAAGTGAATTTGTACTTTTGACAATTAAAACC
TAACCTAATTTAACATATTATATATAAATTACCAGAAAAAGACCTAAAAAGAACCCTTTG
TTGTGATCCCTGCATCCCTACTTTTAATCCCAAATGTTTGTATACTAAAAAATGTGTGAA
AGGGAATATAATAAATATTAAGTTTTAGATTTGATTTTAAGAAACTAAAAGTAAAATTTT
TTTATTAAAAAAAGGTTTATTACATTGAAAATAGAAAAATGTAATAAATATCTGATTTTT
TAAAAATAGAAATACCATTTTTCAGTATTTAAAATTAACCCTAAGAACTAATATTATCAA
AATCGGTGATACATTTGTCACAATCATAGCAAGTGCAATTACTGCATCCTATAAAGGTGT
GAATGTGCAATCAATACAAAAGAAAAGATCTTAAAGATCAGTAGCATAGGACTCAGTCGT
CCTCGCCCTTCTCTGGTTTTCATGATATACTGTCATATATTGTCGTGCAACCAACCTTGT
TCACATCCTTCAAACCTTATTTTCAATTTGATTTTAAGTATATATAAATCTTAGCTGATA
AAATGTTTTGAAAATTAAGCATAAGAGTACGGAGGGCATTGGAATGTGACAGTGAAAATG
ATTTCGAAACCAACTTGACGCGCGTTATCCTCCTCGAAGACCATTGGAATTGGAATTGGA
ATTTTCATGATGTTCAGACTTGTGAAAGACTTACTCCAACCATATAAATATTTGTGGAGG
ATGCAAATGCCTTCCATAGTAATAACCCATCTTCTTCTGTGATCATGGATACTTTTCTTT
CCAATGTTAAATTCGTTTTGCTTTGCTTGCTATGTTGTATATGCATGTTCAACTTTGTTA
CGTGCAGTTTGAAAGTTCAGTGCAATGAGAAGGACATGAACACACTCCTACACTTCAAAC
AAGGAGTCGTTGATCCTTCCGGTTTGCTATCTTCATGGTTTCCAAAACTAGATTGTTGTG
AGTGGAAAGGAGTCAAGTGTGACAACATCACAGGCAGAGTCACAGACCTCAATCTCCCTT
GTCCTACTAATCACCCTACAGTTGTTGTTTATGGAGAGATTGATGACAAATCACACTGCT
TAACAGGTGAACTCAGCTTGTCTTTGTTGGAACTTGAATTTTTGAGCTACTTGAATTTGA
GTAACAATGACTTCAAGACTATCCAATATAATTCAAAGGGTAGCAAGAAATGTGATGATT
TGTCAAGAGGTACATCTTCCCATATCTGTGGAAACTCCACCAACCTTCATTATCTTGACT
TTTCATATAATTATGATATTCGTGTTGACAATCTCCATTGGTTTTCCCATCTTTCCTCAT
TGCAATATCTTAACCTTAATGGTGTTTATCTTCACAAGGAAATTGATTGGCTTCAATCAG
TGACCATGCTCCCTTCACTTCAAAAGTTACACTTGGAGAATTGTCAACTTGGAAACCTCT
ATCCATCTCTTCAGTACGCTAATTTTAGTTCGCTTAAAGTTTTGAAGCTTGCTAACAATA
ATTTTATGTCTAATCAGTTGCCTAGGTGGTTATTCAATCTTAGTAGTGACATTTCTTATA
TTGACCTTAGCCAAAACCAGATACATAGCCAATTACCCAAAACATTGCCAAATTTTAGAA
GCATTAAAGTCTTGATTTTGTCTGGAAATTATCTCAAAGGTCCCCTTCCAGATTGGCTAG
GACAACTTGAACAACTACTGGTACTTGATCTTTCTGTAAATTTTTTTTCTGGTCCAATCC
CGTCAAATCTGGGAAATATATCTTCCTTGCTTGCATTGATTCTTAATTCAAATAAATTGA
ATGGAAATATTCCAGAAAGCCTCGGGCAACTCTCCAACTTGGAGCAAATTGAAGTCAATG
GTAATTCCTTGACAGGGGTTGTGTCTGAAAGAAATTTTTTCTCTCTTTCAAATTTAAAGG
TCCTTTTCGTAGGTTCACCTGCCTTGATCTTTGATTTTGATCCTGAATGGGTTCCTCCTT
TTCAACTTCAACGGATTGAATTGTACTATGTGAGTGGAAAACTTCCTTCATGGCTATTTA
CACAGAGCGCTCTCACATTTCTGACCATTAAAGACTCAAGTGCTTCATTTGAACCTCTTG
ACAAGTTTTGGAACTTTTCTACTCAACTTGAATATTTGTTTTTGGAAAACAATACTATCA
ACGGGGACATGTCAAACGTGTTTCTAAACTCAACAACTGTCTGGCTAGTTTCCAATAATT
TGAGTGGTGGCTTGCCTCAAATATCACCAAATGTGGTCATTTTGTGTTTATATAACCATT
CTTTGTCTGGACCTATCTCTCCTCTCCTGTGCAACAACATGACAGAAAAAAATAACTTAA
TGTACTTGGACTTGGGTTATAATCATTTATCAGGAGAACTCACAGATTGTTGGAATGCTT
GGAATTTGTTGGTTCATATTGATGTGAGTTACAACAACCTGACAGGCAAGATTCCTCACT
CAATGGGAGCCTTGTCTGACCTTTTTGCATTGTATCTAGAAAGCAATAAGTTATTTGGAG
AGGTGCCTTTGGCACTGAAAGGTTGCCAAAAACTTTCAATCCTTGATGTGGGTCACAACA
ATCTTTCTGGAGCTATACCAAGCTGGATGGGTCAGAGTATGAAAGGTCTTAAACTGAGAT
CCAATCAATTCAGTGGCAATATTCCCACGCAGTTATGTCAACTTCATTCTCTAATGGTGA
TGGATTTTGCAAGTAACAATTTATCAGGACCAATACCCAATTGCTTGCATAACTTCACAG
CCATGTTTTCTGATGAGGCTTCAAGTAAGTTTGGCATTATCATTTATATAGCAGGTGCAC
CATGGATCTTCTTTTTTAGTATTACAATGCTTATAAAAGGCAATGAATTAGAGTATTTTA
ATTTGATGAATCTCATTGATCTTTCAAGCAACAATTTGTCTGGAAGTGTGCCTATAGAGA
TGTATATGCTCACTGGACTGCAATCATTGAATTTATCCCATAATCAATTGGTGGGAACAA
TACCAGAAGAGATTGGAAACTTGAAACGGTTGGAGTCCATTGATCTCTCAAACAATCATT
TCTCAGGAGAAATTCCTCAGTCCATGTCTAATTTGCATTTTGTTGGTGTCTTGAACCTCT
CATTCAACAATTTTATGGGCAAAATCCCATCAGGGACCCAACTTGGTTCTACAAACCTTA
GTTACATAGCCAATCCTGACCTTTGTGGACCACCACTAACAAAGATATGCCTTCAAGATG
AAAAACCCCACAGTACGAAACCCTCGGAAGATGATGATGGTGATGACAAATCTCAATTAC
TTTCATGCTTCTATATGGGCTTGGGAATTGGATTTGCAGCGGGATTTTTGGGAGTTTTGG
GAGCCATTTTCTTCAGCAGAACATGCAGGCATGCGTATTTCAAATTTCTTCACCAATTGT
ATGTCATGCTCATCCAAAAGTAGACTCCTTCTATTGAAATCAAGAATATTGCAACTGTGG
TAAGTAAAGCAACTTTTTTTTCCCTTTATTGAGCTTTAAATTGAGTCTGGATTTTCTATA
TATATATTGTTTAAATCAAATATACAACCTACTATCTAGAAAGCGAGTACTTTTTAATCT
TTTTAAGATCCAATATATATCATCTGTCCGTAATTACACAGACACAGTACATGTCAAGAC
TTGAGACAAGTTTTCCTGGCCACTAGATGGGTTGTGGATGTATAGGTGATTAACATGCCG
TATCTATTTTTGTTAACTCATCACAACAACCCTTAACCTATTTATTGAGTTAATTACCAA
TGAAATTTCAGGGCTTAACAACCCTGAACCAGTTAGAAAGGCATGCTCTATCCTTCACAT
AAATCAAGGCTTGTAAGTTTTTCAGCAATCGTGCTTTGGACTTCTTAGAAAACCAATTGG
AAGAACAGATGACAAAAGAAACAAAAGACGCACTAAAACATTTTTTTGTCAAACACTAAT
TCCTCAAATTGATGTCTTCCTAGTGCTTTAGATAGTAATAGTTGAATATACTCAAACTTG
AAAACTAACAACTAGTTATTTACCCTTGCAAAATCTGTGTACACAATTTGCAGCTCCTTA
ATATGGTTCCCTAACTTCATATAGAGGTTTCTACAAGAGGCCCAAGGTTGCAAGTGTTCT
TAAGATTCATAAATTGAAAATGTGACTTTAAGTTCGGGAGTTTAATAAGCTACTTAGCCC
GTTGCAAATTTAGGATTGTTTTCTGTTGTAAGTTTGCTTTATAGCATTATGTGGAAGATA
TTTGAAGGCACCATATCTTATTTCAGATTATGAAAAAAAATCATAAAAATTGGAATTCTC
ATTCTCTAATAACTTCCATGTGCTTTTTGTTAAGTGTACAATATGACAACAGATTCAACT
TTAACAATAAGTTAACATAAACAATTCATAATATGGTTGGAACTATTATTTAACCAATTA
TGCAGTCATCATGTCTTCATTAGTAGTTTGCAATGTTTCTGAACAGTGGTCCTTTGAAAA
ATTAAAAAGGAAAAAGAAGTGGGAAGGAGCAGAGGGCCAGAATATTCAATAAGTCAAACC
ACCTAAATAATAGTCTAAAATGCAAGGCGTTGTGTTTTTCACTTTTTTAGTATTATGGTA
AGTTACTGGTGTAGAATTTATGCCATTTCACAAAAAGAACAATGATAACCACCGCAAAAA
GAATCCGGAATGCTGTAAAATGTAACTGTTAGGGGATGAAGTATAAAATGACTTAAATCA
TATTTTGATTTCTAAACATTTGCAATTTTTTTATTTAGTCATTTTTTATATTTTTTTCAA
TCTAATCCTTCAAAAAAATGATTCTCATTTGCATCTAGCCCCTTCATTAGTAATTTATTC
TCTTATTTTGTTTTTTTCACATAATATCTAAGTTAACTCATAATTTAACTGAGACATAAA
ATAAACAGAATGTGTAATTAATAACATCACATCTTCCGTATTTTCAAAGAAATTTCAGCT
TATAAAGCTAGAACTTCCAAAATTAAGATTTAAAAATATAAAAGAAATAAAAGTGTAAAT
ATCACATCACTGTCAACACCCACCAACCAACTGGATGTCATATTAGTATAAATTGATTAT
TATATGTACATACTAGAAAAAAGTAATAAATTACTAATAAAAAAATACAAAAATAAAAAT
AATTTATGAGAGACTTATTTTAAAAAATTAAAAATCAATGGATCAAATAAAAAATTAAAA
TTTTTAAAGATAAAAATTTTATTTAAGCCAAATAAAATATATGTTTTAGACTTGAAAATG
GATTCAATGATCATTTCGGACTTAAAAATTTGCTGCTTATTTTACCACTGACGTTGGCAA
TGGGAATTAAATTTTCTAAAGACGTTGGTACAAAACAATGATATTATTTATGTTACCTCT
CTCTGATAACATGGTACTCATGATTGTTCTTTCCAATCGAGATCGTCTTATTAGGCTACT
TTTTGTGAGATTTCTGAAGCCACAAGATTCCCTTTTAGACTTATTTGCTTCGAATGATTT
CTTCGTGTGGTTGTGTTATCAAAGTTCGTGACGGCAAATTTAACAAATATAATTTTTTTT
AACCCGCTGATCAGATCATGTATTACCAAATCAAGAAAGGAGTTAGCATATCTTAACTAA
TAACACAACATCATTGAATGAATGGAAAAAAAAAAAAAAAAGACACTGAAAATGCATCAT
ATTTGAATACTTAAATTGGAAGAAAAATCCTAACAAAAATATCTCTCCAGAAATTATGCC
TACCTCAGACGTCTGATATACTCACTTTGCTAGCCCATTACACATCCGCGCGCGTACACA
CACAGGGATAGAGATAGATCAAGTTACAAGAATTACTTTGCTAACATATGATCATACATA
TAAAATTTTAAATAAATCAGGCTTTCATGGATATATAATTTTGTAATTAACATTTATTTA
TATTTTAAAAATTTGTTAAACATTAAAATAAAGCTGTCTATTGAATTGTTCATTTTTTAT
TTGTATGATTTTTGACAAAATTGATCTATTTAAAAGCAACTTTTAATTTAACATTGAATT
AACAAATTTTAATATTTATACTAACTGCATAACATCAGTTGCTGACTTGCCTTTCTTTTT
CTTCTAATAAACTCAGATTTCGGCAATGCCATTATATATTACAACATAAAGATCCAATAG
AACCTATTTAAGTTCTCACTTCTCGCCAAGGAGATAATGAAAAACTCCAAAATAGAATGC
GGTGCTATGATAAAGATGTTACGCGGACAGAGTTATCAGCTGATCCAGTCAAGAAAATGG
GCAAGGTTGGATGCCAATCCACAGTAGTAATGTGAGCACCGTGAGGAAGGGTTCTCCAAC
CACTCAAATGACCTTGAACCTGACACAAGGAAGCCAGCCAGACATTTTCAGAAAACTAAC
AAGATAACCACAATCAAGCCAAAATTTAATGGCTGCCACTAGCCAAACCAATATACGAGT
AAGTAGACTTGAAAGGGATGGTCTGATCACAATTCATGGGAGAACTAAAGAAACATTAAC
CTGATATATTGGTGCTCTAACCGAACTGGACGTTACCAACAGTCTCCTCCCATTTGCATC
TAATGCCATCTCATGTCTGCTACATTTTGAACCATTGAAGGGATAACAGAACCTGTGAAA
TGTTTATCATGCTGACAATTAATTCTTCAAACATATCTTAAAGCAAGGATAGAAGAGACG
GAGTATTTGCATCTCAGTTGTAAGTGACTAGTCCAACCCCACTAATTTCGAATGTGTATA
AATATTTTTATATTATTAGTAATACTAAAAAATTTAAATAAAATATTTACATTTCTATCA
TTTGAAATATTAACTTCATTCAGTAGTAAGGCAAATCTAGTTTATAAAAAGTAATTTAAG
AAACTTGTGAGTTTAATCATAAGGTGTCAAACTATAAATATACCTACTGCAGTCTCTTGA
CCACAGGATTTGACCTTGATTCTGCAAACTCCACTCAAAAATCTGACAAAAGAACCAATT
AGTATGAAGTGTACAATACATTTCACAAGCTGGTATAACATTTACATAAATAGTCCTTGC
CTTCCCATCAGAGCCCAGGCTAAAAATGCTAGTCTCATCTGGCCCAAAAAGAATAGAGCT
GATAGATGAATCATGTGCAGGCCAGCCAGTGATTTGTAAACCAGAAGACATGTCTTTGAC
TTGTTAAGGATGACATGATTCACTGCTAGTATTGTAGTACATTCACAATATATTCTCTTA
CAATAAAAAATTTGCCACATTTTATTTCAGCAAACAACTGAGCCTAATAATCATAAGGAA
CCTCCAGATAGCACAAGAATCCGTTAAATTGACAAATATGGCAAGGGAAGATATAACTTC
CTGAATACAAGACAAAACAATATTTTATTTTATAGATGAATGAAAATATACATTAATGCA
GGGAGATAATCACAAGAATAAAATTCAGGATACCAAACATGTGAATCATTCCATCAACAG
CAGAAGCTGCTAAAATCTTTCCATTATGATTAAAGCATAGAGAAGTTATCGCTGGCGGAT
CTTCTCCAAGAGGAAGGACTGTCTTCATGAAATCTAAAATTAAACTTAGACACAAATGGC
ATAACCACTCTATACAAAGAAGCACATACCATGGCTTTCCACAGCTTCATGTTCCACACA
GTTAGTGAAGCAAAACCCAGGTTGTCACAATAGTTGGAACCAGCCCTACATAGACAGTAT
CGTCCTTGTAATTCCTTGCTAACATAATTTACATGTTTGGCAATTAGTCCTTGTACCTTA
AAAACTTACATTCTAATCCCTATATGAATATTTCATTCCGCTTAGTCCCTATTGTTTAAA
GTTGTTAGTGAAAGTTACATTTAATTAAGTTATTGTTAAAGTCATGTCAGCATTTTTTTA
ATAGTGTTATAACATTAGGCAAAAAAAATAAGAAAAATGCTTGTATAGAAATTAAAACAT
AAGTTTTTTTTAGTACAGGTACCAATTTGTAAATGATTTTCAATTGTAAGACCAAGTACG
TATTCTAACCTAAAAAGAGGGATACCCTGATCAATGGTAGCATTTTTTTAATAGTGTTAT
AATGTTAGGCAAAAAAAATAAGAAAAAATGCTTGTACAGAAATTAAAACAGAAGTTTTTT
TAGTACAGGTACTAATTCGTAAATGATTTTCAATTACAAGACCAAGTACGTATTTTAATC
TAAAAAGAGGGATACCCTGATCAATGGTACTTAACCATAGTTTCATCCTTACGTCCAAAA
TCATAACAGCAAAATGTACACATCATAATTGGACAAATATTGTGTTAAAATAGAGGGTCA
AGTCACCAAATCATATTAATAATTTACTACTACGAAAAAGAATTCAGTATTTAAAAAATT
TAATGAATACCCTCCAGATGCTGCAGCAGACACAAAAATAGGTTCCACGGGACTGCACTT
TATGTCCAAAACACTGTAAAAATACACATGTCAGAGAATTGAAAAACAATGCACAAAAAC
TGAAAATGATATAATTAAGAAACCTAGGAAATGCTTCAGTTGTGTTGAGGTCACACACAA
CTCTCTTTGCGTCCACATTCCATGCCTTAATGCACCCATCAGCTGTACCTATTAGAAGCT
TTTATCAAGAATGAACAACTTAATTTTATTTTACAAATTACAATCCCATACCATCAATTT
AAATAACTAATATCACCATGAGAAACCAATTCACATACCAAGCGGTCTGATTTACATTCC
CAGTCAAGCGACAAAACTTCAGAACCACAATATATGGTTGCATTTCTGGACACCGGAGTT
GATGTATCATATGTCCATATCCTTTATTAAAACATGTAGAGAAAACAAAGGCCAAATTGC
TTGAGAGAGATTTCATAAAAGATAAGAGTTTCAGATACTCAGTGAATGGTAAAGAAGAAG
GCATAAATGGAGGGAAACGTATAAAGGGCCATTTCTAGACAAAAAATGCATTGGAGTGCA
TCAAACTATTTCTTTTTGTATTTAACTTCTTATCTGTTGTTGATGGTATTGCTCTAAATA
CATCTGCACACAAGGTTACTGATACTAACTGAACCATAACACAAGAAGAAAGGAAATATG
GAAATGAATTGCACTAGGAGAAATCACTGAGGTCAGAAGAGAATATACCAGTGAGATAAG
TGAAATACATAAAAGATTAAGTAGCAGAAACAAAAATGAAAATGATAACCCAAGCGTTTT
TGAGAGGCCTTGAGCTCCCTCCCAGTTTTCCTGTTTGCTCTTTTTCTTTCTTCTTTCCTA
CCCTCCCCACCATTTGATATATTCTGTTTATAAACTCATCATTGTCCATGCCACGTGTAA
ACCCATACCATTCTCAATTCCTACCCTTTCCACACTCATGTGAGGTGTAGATCTCTTGCT
TTCTCTTTTATTTCTCCTTTTGAGCCACCTGATAAGTATCGGTTTGCTAACAATTTCTAA
ATAATGGCAAATGAGTACATGGTATAGCCCAGTAATCAAGTCAAATAATTACATGAAACC
AGTTCCATTATTCCATGTATGTAATAATCTTGACATGTTTGGTTCAACTCACAAAGAGGG
TACCTGACAGTTCCATCCATAGAAGCACTGGCAATATTGTTTCCAGATGCAGAGAAGCGG
CATCGACTGATTGAACTGGTGTGCCCCAAAAATGTCTCCTAGAAACCACAGTGATGTGAT
ATTTATAGATTCAAATGAAACTTCATAAACAATTGTGCGGAAGAAAGCGCAGGAAAAAGG
GGGGGAAAACATAAATAAGGCTCCATAAGCAATTTTACTTGGTGCTCCACTTTGACTTCA
GCAAAATCTTCTTCCCCGTCATTTTCTGCTGCAAAATTAATTGATAATATTTCATTTCTG
AATACACAACTATGGTTACTGAATCATTTAGTAGTTCAAATTAAGTGCACCAAGATTAGT
TGCTAACTAAGTGAATAGAATGCAAACATTTTTAGCAATAAGAAAATGATTGAATGCTTC
CTCATTTCAAAACTAAATAAACAAATACAAAGCTTTCTTGTTTCATTCCAAAACTGATTC
AATATCTTTGAACTGGTTTTTAGTACCTAATGTCCTTTTTATGCTTTTAGGCTCCTGCAA
CTAACACCATCATTTGAAACCAAAACATGTAAATTTCTCCTCATACAAAATCAATATCTT
GTTTTAGTGAAATTTGTGCTCACAAGTTGTAACAACTGGCAATGCAAATGTAAGATCACC
ACTTGTCTTTAGGATGCACAAGAGAGTTTTATTGCTGGAGAATATCATGTCTCAGAATTG
ACAGGCATCTTATATTATTTGTCCATGGTCCTACCTTTTCAAAATGATTCAATGACTATT
TAACTAGTTATGTTTTTAAAACTATAATTCATCATTTAGAAGATGTCAGCACATGAATGT
AAACAATATATAAATAGAAAGTATCCATCAAGTCGCTTAATAAGACAATGATCAGGCAAC
TAATTAATGTCACTTCACATAGAGGGATTTCGGCTTTGAAGAATATTTATTTGTCTGCTT
GTATGGGGGTGATCATGACCTTTTAGAGTGGTATTGCCAGCTCCACCATTTCTCAGATGA
TCACTCGATAGGGAAGTTGAATGATCACCAGACCTAGAGCTGATGAAATCAGAATGAATA
TTTCCAGGAGCACCCACAACTGAATCTTGGCTAATATCTGTTTGACCTACTCGTGGAATA
ACAGTTGGAAAAACCTCTGAAGGATCTTTCGACACGTGAGTACTTCCTTCATGCAGATTG
CTTGCCAAATTAATACTTCCTTCCATGCTTCAATCCAAATTTATTAGAAAACTAAGCATA
TCTCACACACACACAACTATTGAATTAAAAGATGCTTACCTTCTAAACTGGGATAGCTGT
GCTTCTTTCTCATCAAGTAAAGCCTGAAGTTGTGACAATTTAAGATTTAAATGTACAATA
TCTCTTTTGAGAAGGTTGGTAGCATTTATCTCTGAACTGATCTTCAGTAGAGCAGGTAGG
CGTGATAGTATTAAGGATAATTTCATAAAAGACTATATAATTGGCTGAGGACATAAGCAT
CTCCAATCAAATCTAAAAGTACAAAAGATAAACTAAAAAAAAGAAACAAGGAGAAAGCTA
GAGATATGAAATATAGTTGTGAAAGAGATCACCAAGAAATTAATTGCCCGATTATTTATG
TTTTATTCCCTTCCTTTTTTTCTCCCTATCTCACACAAATGACGATAACCCCATACATGA
AGTCCCAAACGCCATACTTCCCCATTGTTGTAACCAAGAAAGCTTGCGAAAGGTAACATA
CTTAAGATATACAGAGAATGTGTATTCATTGAAAAAAAAAAAAACATATTCCATCCCTAC
AACCTATAAAAGTATCATTGTGCAATTAGTTAAGAAGATAATTCGCATCAGTAAATAGTA
TCCTTCCGAAACTTGTTTCTTTTTTCCTCTTTGTGATAATTTATCAACCTTCTTGGTCGT
TAACATAATAATAACAGTATATATGAATCTGAATTACAAATGGAACTTAAACAAGAAAAG
AAACTAATGATTCTTTTTGTAAAGGATATGAGTACCATTGAAGACCTCACTAAAGAAGTT
TCTAGCAGAAAGATGCAAGGCCTGGTACCACTCTTTGGAGAAAAAGATTCGAAAATCTGG
ATCCAAATGCGGATTCTTGATATAAGGAATCGCTGCAACACAATACAGCATCTCATTCTC
AACACTAATCTCACTGATCAAGTTCATTAGAAACGACGAGAAAAGAAACGAAACGCACCA
AACCAGTGAGACCAATCTTGAGACCTCTGCAACAAGTCGGTGCCACTGAGTGCGAAAAAC
TCGACAACTTTGTCGATACGGTTGCATTGCAAGGCGTGAACGACGTAGAAGCGTAGAAGA
GAAGTCTCCAACTTAGAGAGAGTGGAAACGAGTGGCGTTTCGGAAGAAGAGAGGTAGCGT
TTGAAGAAACCGAGCAGAGCAACCAACTTATCAGCCTGAAACTTTGGAACGTAGAGGGAG
AAGATTAGGTCAAGAATCTTCTCAACCTCGAATCCTTTACCGATATCGGTGCGCAATTCG
GCTTCGTAAGCTTCGAGAGTGTTGGTAAAACCTCGAAACACCAGAAACTCCCTCACCAAC
TCCTCCGCATACTGCATCTTCTCCATCAAGAATGGATCTAGGTATGGGAACAGAACGCAA
GAATGGAATCGTGTTGAATTCAAAGAAATTTACGGTTACGGCGTCGTATCGGAACGATGC
TTGTGGTGTGGCGTTGCTAAATTGCGCCGGTGAGGTCCATAGGATTTGGGAATCTTGTAG
GAGACGGTTGATAAGAGTGGCGCGTTGTGTTTTTGGTTTAGAGTGTGAGTTAGCTCCCAA
ACCATCCCATGCCTCCACCACGTGCCTCGTTTGCGTTCGTTTATGGCATTGATTCGATTG
TGACGCTGTCGGTTCAAATCGGCTTTTTTTTCCATAAAATTGAAAAATAATTTGTCTATT
TTGAGAATGATAGGTTGCTTATAGGTTATTTGTTTATCGTAGACAGCTGAGCTGGTTCAT
GATTAAATTCTAATAAATTATAGGTTGCTTATTCCCTACTTCTGTATTTGTTTCATTTTA
ATCCAATTTTTAAGCGTGCGATTTTAGGTTTTTTAT
>C. ensiformis_contig1008_1549076-1605091
AAAAAAATAATAGAAATAAAATAAATTTTACAAAAAAACAGTTAATCGTGGTTATAAATA
TTTTAGATTAATAAAAAATATTTTTTTATTATAATATATTTTCATGATGAATTTTAGTTT
TCACTTATAAGATATATATATTTTAAGAGATTGTTTCTTGTTTTTTTTTTTTATTTTCCT
CAACATTTTATTATAATATTTAGACTTCAAGAGTCACGACCGTAATAATATTTAATAGAA
AAACTGCATTCAAACAAAAAAAATTGAAAAACATGAGGGAGAAATTAATAATATGTGTAG
TTTCAATATATTTTTTTAAAATCTTTCTTAGGAATACTTTGATAATTGTTTTTAAATTTA
AAATAAATTAATCATAAAATAGATGAGAACAATTTTGAACCAACTCAAATTGTAAATTTA
TTCAATTCAAAAACTAATATTCATACAAATAATAATAAGTTTCATACTTTTACATGGATG
TAAGAGAAATTAAAAAAAACTAAATAAATTAACATGATAGGTTTATTTATAGAACTATAA
AAATTGTGGGTTCGAACCCACTTGAAAAATATAAAATTTACATTTTAGAATTTAAAGCTG
AACTAAATCCATATTATTTTAATTTATTCAATCCCAACCTACTAAATTTCTAAAAGAAAT
CGTTTTATTAATTGAGTTTGAACATTATTATTTTTTTAAATGGCTTGACCAGTTGACCTA
TGAAAGCTGCAAATCATATTCTTATTAAGTTGATAGCTGTCTCTACCTGTTTTTTTTTTT
TTTTTTTTTCATAATTAGAATTTTATATAAATTATACTAATCTTTAAATTTGTGACCGTT
AGATTAATATTTTTTTGGTTTTTATATTTTTAAAAATAAATTCTAAAACATAATTTTTGA
ATGAAACGAGAAAGAAAAATACTTTATTTTCAAATACTCTAACAAAATATAAAAAATATA
GAATTTTTAAAAACTTTTTAAAAACTTTTCTTTATTTTTTAAAGAGTAAATTTGAAAATT
TCTTTTAGAAATTAAAATAAAAAAATATAGTCAAACAATTTAAAAAAAAAATTTAAAACA
GAAAATAATTTTTAAAATAGATAAAACAGGCGCCGTAACGAATGAATAAATTGGTAAGCA
TATAAGAGAGAAATAAGAAAAAAAGAATGAATATAAACTAAAATATTAAATATAAAAAAA
AAAAAACGTCAGATCCGCGAAACGGCCCGTTTAGGCTCCTCTCTTGCCTACTCTCAAAAG
CGCGGGAAGATTTTCCGCCATTCTTCAACCCATCTCACTCCTTCTCTTATTAGATCCTGA
AACCCCACACTCTCTCTAATTCGAAATTTTCTGGTTCACCAGCAACATGGACACCGAAGG
GTTATCCCTAATTTGTGCTGGCCTCGGAACCGTAGAAGAGGACCTTCAAGGCAACCGAAT
CGGTTACACCAAGGGCGAATACTGTCTCGGTATGAATCTCTACCATTTCCGATTTCCCTT
CCTTTGTTTTTCTCCCAAATTCGGTTCGACTAAAATTTTCGGTTCCTCACTGGTCACATT
CGTCACCGACTTACCAGATAACTTGAAAGACTTGCTGAGGTTTCTGAGGCGCGACGATCC
CCAAACGCGCGATGTTTTCAAGCAAGTATGCAAATGGAACATCGTTTCCAAGGACTTGAT
ACCTATCATCGAGTATTACCCTGAAGATCGCAACTTGCTTTTGAATGCAGGTTTTTTATT
TAAAAAACAACTTTTTTCATCTTCTTTTGATTTCATGAATTTGCATAAATAATGTTGATG
GATGCGTGTTTGGGATTTGATTGATTGGTGGTTGTTGTTTCCTTTTTTTATATTTAAATT
TCAGTGAAGGTGCTGGTGTTCCTTACAATGCCGATCGAGCCTTCATCGACTGATATTTCT
CTGCAGTTGGAGTATCTATGGGGTTTAAAGTCTGCAGTGACGAACAGTGATATTGTTGCA
GTGATAGTGTCGTTTCTAGAACGACCACTTGAGAATTTGGAACGGTGAGTGGCACAGAAC
TGCGCAGTTTTTGGGGTTCTGGAGTACAAATGGAAAGAAAAATGCTGGAATAACAACTTA
TTTGGATTGGTAATTTTTAATTGTTTGTTTACAGTGATGCATTCAGCGAGGATGACTGGA
AATTGGTACAGCTGCTGCTTACATTATTTAGAAATATCTTAGCCGTTCAAGAAATCCCGT
TGCCTCACAAATCAGGAGGATTAGCCAGTCAGTTTTTATCGCTGAGAGACAGATTTCTGG
AACTTTTGTTCCGTGAGAATGTGATGGATATAATCTTGCTTATATCTCAATATGTTGGTG
GTTCTAATGTTTATCTCCATCAGGATAACTTGCTTCTACTGGAAATCTTCCATTACATTT
TTATGGGTCAGGATCCAGAGTTAATTATTGGTGCCCATTTGAAGGGATCAAAGGTGAGCC
CTCTCAACTTGACCACCATCATTTTTTGCCAGGCTGACAAGGAGCACCCTATTGATTTAT
AAGGTTTTGTTGGATGTGTGATGATTTCATTTTTCTATCTGTTACCTCTCTAGTGCTGTT
ATATCTTATTCTTAGGTTATAATTTTGTTTGAACAATAACATTTTGTAAAGTTCATTTTA
GGTTGATGAAGACCACCAAGCTTCTCTTAACAGTCTCCAGTCCATTATGGAGGAGGAAAA
GAAGCGAAGAAGTATTTGTAGGCTTGGTAATACCAGTAGACATTCGCAATTTAGTGGAAC
ATTTGCAAGATTTACCATGGTACTATTTTTTGGTCCTATTGATTAGCTTTTATCATAGTG
GACTTGAGTGATAACTGTTGACTCCTTTTGGTAGGATGGCTCTAAGGCAGTATTTAAGGG
AAATCCTAATTCTTCTGGTAATGTGCTGCTTAAATCACAAAATGTCACTCGGGGTTCTAC
CAAAAAAATTGCATGGGATCATCCAAGGTTGCCTTCAACAACGGATAAAATATTGGAGTT
GCTTAATGGATTTGTGAATCAGTTTCTTTCTGGTGGATACAATGGTATATGATTTTTCAG
ACTAAATTGTATCACTTGCAACATGTATTTTTCTTCTTTTGATTTCCAAGTGTAAAGCTA
AAAGGAATCTCATTTCGTTTTGATTCTGTATCAGTTTTAATGCGATCTGTTCGGAAAGAT
ATTGAAAAGGAGCATCCTGCAATTCAAACAAGTGACATTGTTGTTTTCTTTCAAGTGGCT
GAATTTGTCACTTCATTTCAATTTTACAAGTATTCAGCTTCTGAGGTGAGAATGATCATA
TAACAATTGCATATCTCTTGGCATACTTTTCTCCTTTCCTCTTTCAAGCTGAAAGACTTG
CTGTTGCCTCTTGATTAGAGGTATTAAATGCAAATATTTAAGATATTCAGGCTCTGGATC
AAGTAGAATCTGTGATTCATCCAAATATTCGTATCTTACAGATTCTCCATGCATATTAGT
TGTTTTCTGGACATCAGGAGCTCAATGCCTTGATTGTTTGTGCATTTGCTGTTAAACTGA
CTATTTCCCTAGATTTCTTTTTCCTACTCAGTTGCATTTGTAGGTTACATGTGACTATAT
ACCCCAGCTTAATTTGAATTGGTGGATTACATGTGCCTGTATGTCAGATGCCCACAGATA
CTCTATAGTTATCAAACTATTTGCTATAGGCTGAGGACACATTTGCAACACTATAATATT
TGAAAGGTTAGGAGAAAGAAAACTACTACTACATCCGATCTTTTTTATAAGAAACAATTA
AAAGTATTTTTTCTTAATTATAAGAAATATAGATACATTTTTAAGCGTATTAAAGTTTAG
GGTTTAGGGTTTCTTTTATATCCTTACTTTATTGTGGGATTGGTGTTAACGAGACACTCA
TCTACTCTATGTCACTAATTCAAACATTTATTATTATGAGTATTTTTGGAATAATATTCA
AATTTACAACATTATTTCTTTCAGCTACTCTAATTGATCTTGATGAATTAGTTATTTGTT
TCTTACAAAAAGAATTGGAGGTAGTATCACTTTTTTAACATTGATACCGAGTATACTTTT
AAATGAATAGTTAATTATTAACACAATTATATCTTAACACAATTATACCTCCAATGAAGA
GAAGATACAGTAGTTGATTCCCCTTGGTTTAGTGTGTAATATATTATATAATTCCAGTTA
TATCTTAACACAATTATATAACATCTTATGCTATAATTTAAGTTATACCTGTTGGATGTC
TCTGATGAAGGTTTTTATTGGATACTTTTTGCTGGCCTTTGATATTAGATTTCATTAAAA
TGAATATGAAATAAGTTGTTATTCATGTGCTAAATATTAAGTTTATAAAAGAACTTTAGC
TGAACAAATGGAAATTGACAAAATGAAATTAGAAAGTAAATTACAGCAACTATTGCACTC
ATCTAGTGTGAGGTATCACTTGCTGCTTGATTTGAAAATAGCATACCTGTCATTTGTCAA
ACTACAATTGTTAAAAGATTTCATTTTACATATGTTCTCTTCTTATTTAGACCAAGGAGG
GAGGAGACACATTTGAGACAATTGGTGATAAAGGTGTGGACACCTCAGATTTCAGTGGTC
AAATATGTGGTCCAATCGCAGCATCCTTGAATGAGTCAATGTTTCAATTGGTCATTTCAA
AGTGGCGAAATGCTTATGATGGTCTAAAAGAGACAAATGACTACCAGTTTCTCTCTGCAG
CTGGTTCTCTTTTGAAAAATATGGTAATATGCACTATCAAATTTTAATAATATGTTTTGC
TATGTTGTTTATTTATATTTTTTCATCCATCCTTATGTGGGGTGAATTTGACAACTTTCT
GCTTTCTTTCTTCTATTATCTATGCTCTCATTTTGAACCATGGTGTCTAGCTTACCATAA
ATATAACTTACAGCCAGTCTACTTCAATAAACAATTTTGCTGTCAATCCCTTCATTCCAT
TTTTGTTTGCATTCCATATTTTCCACTATGCTTTATTATTGCTTTGTTTAATTTTACAAT
TTGGGGCATTCCCCTACTACGTTAAGTTGAACATAAGAATGGTGACAATAATTCTATCTA
TGTGCATAACCTCATTAATGTTTCCTAATTGCCCTTTATTTTCAGATTCGCATGCTGGAT
TTGATACTTAAATTGTTGCCAGAAGACTCAAAGGAGCCACAAACAGCTCGCATCCTTCTG
TACAAATTATTTTATGATCAGACTGAGGAAGGGATGACTCAGTTCCTCTTAAATTTGCTG
AAAACTTTTGACACCCACAAACAACCCAAAAGGTTTGACCTCTACATTTTAAAAAATTAG
AACTTATCATTTTTTTAATCATGATCATATATGGACCACATTTTTCATGTTTTAAACTAA
TCTTAGCAGCTTTCCAGACCTAGAGCAGTTGAAAAGCTATTCAAAGGACATCTATTGATT
GATTACTAGATTCTTTTGTTCATACTAAAAAAAATAAACATAATGTACTCTGCTGGTATA
TGAGTATAACTTTTTGAAAGCTAATCTGGTAAACTGCATTGTGATAGCTGGTAGAAAGTA
GGTTTATTTCCAATCAAATAAAATTTCTCTTTTTTAATCAACTGAACTAGTTTACACTAT
TCTACTCAATGGCATTATGTCCACAATTGTCTGTAATGAAAGATATCCAATTGTTGTCAT
ATGAACGTCCAATATAATAGTGGTTTTTATACATATTTTTTCTGGGCATTTGTGTATAAT
CCATTGTTCTTTCCTTGCTGCTATATTTATGATTGTTCTTTCCTGTCAGTGATCTTGCAG
ATTTGGTAGAAATCATTCACAAGGTTGTAAAGCTGATGGATAATCTTCAGTCTCGAGGAG
CACTGAGGGTAAGTTGAAATTGTGTTTGTTTGTGTATTAATGTACAACTGTTGAGAATTG
ATTTAATCTTTGAAAAACAGTACTGAGATCTATAACAAACAAGGCAACCTGCCTGATACC
ACTTTACCACATGTTTATCAATTCAACTTCATATGCTATACACCACTTGCTCATAGTGAT
TTTGACATCACAATTAAAGTAATAACTTTGCTTCTAATGCCTTTATTAGAGATGTGATAA
AGCCATTAATGAGACTTTCATGAACTTTTAGGAGAGTTGGCTATTGACATTAATTTTGAG
TGCTAGCAACATAAGCACACTTTTTCTAACACACTCAACTATTGGTTGAAATTTATTAGA
AACTATGAAATTATGAGTGACTTGTTAAATTAGGAGTGGGACCTATAATTGTGATTCCCA
ATAAATTTCAATCAACAATAGTGTGTTGTTAGTATTTCTAATTCTCATAATTAATAATGT
AAAAATTCTTACAATTAACCTTTTCAATTACTCCCTTTGAAATTAGTGTATATGGGGTTG
CCAGCTCTGCCTCAGGCATATTATCTGATATTTTAACATTTTAATCCTTTTCTGCACTTA
TCTAATAAATTGAAGGTGTCAAGAAAATCAAGGAAAGTGAAAAAGAAGAAAGTTCCAGAA
GGCAAAGAAACAGGGGAGAAACCAACTGAAGATCATTCTTGCATTCAAAATGAAACTGGC
ATCTCAATGACCAATCTAGCAGAACATCTGCCACTGCAGGAATGCCCACCAAATTCAAAT
TCCACCCTGGAGATGTTGTTCCCTCATGAAAGTAAACATGAAAATACAGTAGAAGAAGAT
GGGAAATCCCAAGTTGGTTTGGAACCAGTGGAAACCACAAATTCTGAACATGCTAATGAT
GATATGTTGGATGGCACTGGTGATTTTTCTGAAGAAGAACAGCTAAATGCAATTAATGAA
GTTGATTTCAATGTTTCAACACTGGTCTCTGCCTTTGCAAATCACAATGTGATTCAGAAA
TTATGTTGGTTGCTCAAGTTTTATAAGAGCAATTCCCTTGCTACAAATCATTATTTAATA
AGCATGTTGCGAAGAATAACTGATGACCTTGAACTCGATCAATGCTCTTACCAGGTTAAG
TCTGGAAGGCTTTTCATATTCAATGAGATTGTGTAGTTTTTGAATGTGAATACCATTTAT
TAATCTTGACATATTCTTGCAGTTGTCACTGCTCACAACTTTTTATGACATCCTGGCTGA
ACAAAAGTCATGTCCCTGCAAGGAATATGCAGATATAGTTGATTTCCTAACTTGTTTAGT
AAGAGAGATGCTAAAGAAAATGAAAAAGCAACCCTTCTTGTTTGTGGAAGTCCTTTTCTG
GAAGACACGAAGGGAGTGCCATTACATTAATGCTGAATATTTGTTGAATGAGCTTGGTCA
TTTGAAGAAAGAAACTACAAATTTGAATAACACTCATGGAGATGGGGCAATTGGTTCATC
CCAAGCAAAGGCGTGGACTCGTAGGAGCATAGCTGATGCACTTGGCGAGGATGAAGCTGA
TGTTGTGATCACTCATGACTCAGGATATCAAAAGTAAGATAGCATCTTCAAACTCTGCTG
GTAACCTTATCTAAAACTTTATACTTTCTATGGCTTCTGGGAAAATTTTGGCAACAGAGA
TAGCCACTTTTAGAATGTGAGACCAATTTTCATTTTATGCTTAATTCATTCAGAATTATT
CTTGATCAAAGGTAAATAGTAGATACTAATTAGCTGCAATAAAACTACTTTTTGTTTTTT
CTTTCAGCTATAGAGATAATCTTGATGATTTTATTGAAGGCTTCATATCTACCTCAAGCA
AGAACAATGACCACGATGATCATAAGTATGCTCACAACTTGAGATCATATTTTCTGTGAG
ATTTTGTAGTTTCTTATACTTGGTTCACTTGAACTTAACAGTGAAGACCAATTGATGGAA
GATGAATCTCAAATAGCCCCAAGGAGAAAGAAAAAACTTATTCTTGATGGTGACATGGAG
AGACAGATTAAGGATCTGTATGAGAAGTAGGTTTAACCTGATTAAACTTTATTTTCTGGA
ATTTGTTGCTTGATTTAAATTAGAGCCTTGTCATTAAGAAATTAATTTTTTATGACATAG
TTGGTGAAAACATACTTAAAGGAGTCAGCATGATAGATTGATTCATAGCCTTTTTTTTTC
TTTGTTTTCATCCATGGTTCTTCCTTGCTCTGAATGTTCTAGATTCAAAGATGATCGACA
TTGCAGTCGCCGGATTGCTGAAGTGCTAGATCCAGATGGTAAAATTTCACCAGCTCAAGT
TTCCAACATGTTGAAAAAAATAGGACTAACAGTTGCACCTGGGAAAAAGATGGGTGATGC
TGAAGGACCTTTGTCTACTAGTCCTAATCAATTAGAGGGTGATGGATTAGCAGGGGTTAC
TAGTCATAAATCTGTAAGATTTGGAAGCAAGCCACCTATCTGTTTCACACCGCATAAGTT
ATACTGAACACCACTCAAATCTTGTTACTTTCTATAACTAGTATTATTTTTTCCATTTAA
TTTATCTAGGCTCATATGGAAATGAAATGTTTTGTCACTAATGTTCATCATAATGCACCA
TTTTATTTTTTTACACATTTTGATGCATTAAATATGTTCAGATCTTCTGTGACACTGTTT
AATTTCATATTTATAGGCAGAAAAGGAAAAGGGTCCGAGCTTTCAATGAAGATCAGGAAG
CTATGATCAAAGTTCTATATGAGCAGTGAGTGCCACTTAACTTGGTTGTTCACTTGCTCG
GTGGAAAATTGCATTTGATCTCTCTCTGCTGCACTATTGACAGCTTCAATGGATAGCTAA
ATAAAGACATCTGGTTTCGTTTTGCTATTATACAATAATAGAAGAACTTAGCTTTTGATT
TTTCTGTTTGTACCTGGGCTGTTACTTCTGCCAGATTCAAGGACCATCGAAGATGTAGTT
ACATGATAGCCAATGCACTGGATGCGGATGGTAAATTCACTCCTGCCCAAGTCTCTCGAA
AACTTAAGCAGCTTGGTTTATCTGTTCCTCAAAAGAAGAGTTTTAGGGGCAAAATGCACC
CAAACAGTGAAGATCTCATGGATTATTCAGAAGATAGAATAAATGAATCTGATGATGAGA
AATTGATATCATTGGTAGAAAGGTAAAGTTATGTTTGATCTGTAATTTTACAAAGCTGAG
GCATTAATACTTTCATTTCCAAAATAATATTCACTCATTGGCTTGTCTAACTTATTCCAA
AATGCCATGTCACCATTTATTAGAGACATTTCAATTTTTATACCTACCTATATGCTTCAG
CTGAATTTCAATACTTTGTCAAGTGCAACATTATGTTACTGCCCAGCTGGATGAGTGTCT
CGTATATTCTCCCATTAACCATTGTTTAATGTTTATTTAATTGTAGGAAAAAAATGAAGG
ATAGAAAAGCATCTCGGGAACGGTTACATGGACATACCACTGAGGATAGATTGTCAAAAG
ATGATTCTGAGGATGAAATGCTTAGTTCTGTTCTCAAGTAATGTTCCTTTGCCTTTCTGT
TTCTAGGATCAACAGTTTATTTTTCAATTATAGGACCAAAAATATTTATGTCAGGAATTT
AGTTGGAGCTGGTGATTCTTCCTGCTCTTGCTTTTTTCTGCTTTGACTTGAAAGATATGG
ACTTATTCGTGTACCTACAATTATATTTTATCCGGAAATAACCATGTCTATCATTTATTT
TAAATTTTTATACATAAATATATCCATCAACTGAATTTCAATACTTTATCAAGTGCAACT
TTATTGTACTGCCCAGCTAGATGACTCTCTTCTCCCATTAACTATTTTTTAATTTTTATT
TAATTTTAGGAGAAAAGTGAAGAACAGAAAAGTATCACGGGAACAGTTACATGGACAAAC
CAGTGAGGATAGATTGTCAAAAGATGGTTCTCATGATGAAATGCTCAGTTCTGTTCTCAA
GTAATGTTCCTTTGCCTTTCTTTTTCTAGGGTCAACAGTTTATTTTTCAATGATAGGACC
ATATATATTTATGTCAGGAAATTAGTTGGAGCTGGTGATTCTTCCTGTTCCTTCTTCTTT
CTGCTTTGACTTGAAAGATATGATGGACATATCTCGTATATCTACAATTTTATTTTTTTG
GAATTAATTATGTCTATCATTTATTTAATTTAGGAAAAAAACAAATAGCAAATTATCAAC
TGAACAATTACATGAACGCCCCAATGAGGATGAATCTTTGAGAGATACTTCTGGTGATGA
AATGATCAGCTCTGCTGTCAAGTAAATATTCTATACTTCACTTTTCTTTTCTTGGCTATT
GCTGATCATTGGTAGGACCATAAATGTGTGTATCAGGAATTTAGTTTGAGCTGTTGATTA
TTCCTGCTTCTCTATCTGCTCTCACTTGAAAAATATGACCATTGATTCTTCCTTTCTGGC
AGGTTTATTTTATTGGCAATGAAACTAATAAATGTTTTGTTTATTTCACTTCTTAACTCC
GAACCAACATAATGTGCTGTTATCGTACCTTTAATGTATTATATATTTTATTTAAGTGCC
GAAGTAGGAGGGCGTTGGATGAAGTTATTTCTATTGGACCTTTAGGCAATGCTAGAGAAT
TGCATGATCCATGATCACTTGATCTCAACTGAATGGGGATAAAGCTGGTTAATTCATTGG
GTAAGAAGGTAGAAATGGCTTTCTCACCAAATATCTTTGGTATGAAGAAGGATAAAATTG
AAGCCGAACTTCTAAGATTGGCAAATTAAATTATGGAGTGCATAAAGGATTTAAAAAGCT
TAACGGGGTTATTCTTTTGAAGCTGTCTTCTTTGTTGAAGCAAAAGGAAGTATTATTGTG
TTTCTTGTTTTAATTTTCCCTTTTGTTGTGGGGGGTTTTATGGAGTGGCTCCCTTGGTTG
GTTCCTTTTTCTGTTTTCTTTCTTTCTTTGGATGTGATTGTTTTATAGTTTCCCTTTTCC
CCCTTCAGCTCTGGTTTTTTTTGGTGAGTACCGTATCCTCTCTTGAATTTTCTCCTCATC
TAATAATTCTCTCTTTGAAGAGTAATAACGTGTCATTGGGTTTGACTCCTCTAAAGTGAG
TAAATATGTAAAGTAAAAAAGTTGTAGTGTATACTGTTGATTTTAAATTAGTTATATTTA
CTAGATATATTAATTGAAATCAACGGTGGATGCATCTTCACTTTCTCACTTTACATATTC
CGCGGCTCTAGAGGAGTTAAATCCATCCTTGTTTGCATGGTTGATGCGTGATAGAACCCC
ATAACTATGGTGTATCTTCGGAGGGAAAAAAGTGAAATCAGGTGATCGAGGCCTGAGGGT
AATGAGGGAAGAAATTAGGAAATCAGGAGGAATATTCATTATGGGGATTTGGGGCATAAT
AAAATGGACACGTGGAAGAAAGACAAGGTATCAGAGAAGTGAGAGGTAGTGAGGATTGCT
AGGAGAGGCTTGCAAGATTTGAGCGAAGGTTTTGGGTAGGAAACCAGGAAACCGGATCCT
CAAAATGATCCATATTTTGTTGTACCGCAGCAGGATGCAAGGAACATCTTGATGTTAATT
GTATATCTTGGGAAGATTTATTTGAAAGTCAAAGTCTTGGAATGCAATGTTAAGTGAATC
TTCAGACGATCAAATTGTTCGTTTAGTATTTGATGTGAATCCTGGTTATAATGTTAGCTA
AGTTAGTATGCAAGGAAATCTTTTTCTTTTATTTCTTAAAATTAATTAACAATTGTGTAT
GACTCTTATTACTTGTGATTTGAGTTGTAGTCATGTGCCTGCACCATTCATACCAGATTT
AATTTTCTTTGTATTTGGTTTTTTGGGTACAATTTGTGGATGTAGGAGAACTAGAAGATC
CTTTCTTAAATCAAAGCAGGATGAGCATCAAAGCATCCAAGTTAATTCTTTTAATGGAGG
CATAAAAGAGGTTTCGGAAAGGTATGCTGTGTAAGTGCAATACCTCTTTTATTTTTAGTA
AATAGACTAAAGGGACACTTTCACCATCTAATTATGTTTTTGCTGCAATAGTACACTTTT
GCTAGTTTGCTTATTTAGGCCGACAAGCGACAAGAGCGAGCTTATTGCGTTTCCATGTTC
CTTGATATTAGTCTATTTGTTAAATTATAAATTGTAGAAACATTTGTAGTTCTCAAGATC
TAAATAAGAATCAATGGGTGCTTCTGCTAAACTAACACAACAATCGGCAAGAAGAGCAAT
CTACTTGTTTTTCCTATTTAACAGTTTGGCTGTACAGCACATGGGTTATTACTTTTTTTT
TTTATCATTGTAGTGGGGTCAAGCAAGTGTGAAAAAGGTGGCCAAGTTCCATACATTATA
TTCCGTCAGCATTTTTTTTATGGTCTAAGTTGATTAATTTAGTGATCCAATAAAACTTGC
ATTGGCAGTGAAAATCGGGTTGGTATCATGAACTCCCACCAAGTAGAACATCAGCCAGTG
GATGACTTGGCAGATTCAGAGGACGAAGTGACTGTTAGTGCGTTTCCTGACAATCCCGCA
TCCAGAAGGAGGCTGAGAATGGTGATTGATCCTGAGGATGATGACTGAGGGGAAAGTATG
ATCGGGGTCCAGGTTGTTTTTATTTCTACAATTGATGTCTACAAAACTGGATATGTAAAG
ATTGGATCGTTCTGAGTATACTCATTTTGGTTCACTGTACAAACACCATCCCTATAAAAG
TCACGTGTTCGCTTTACTAGCCTTTGATTCAACTGATACAATACTGCATGGCCTCTTCCA
AATTTCTGTTGGTATGTTGTGATAAAGCTGAGGCAATATATCCTGATTAATTTCCATCCT
GAGGATTTAATCGCCATTGCTGTTGCAGAAATTATGCGAATATCAATAGAATTATGAAAC
ATGGTTCTGGTTGTGTCTCGCCATCCTTTCGACCCATTCATAAAAAAATAGCTAACTGGT
TTATTCTCGGTATAAAATGGTCAGTCACTTTCTTCGAAAGAGGGGTACCAAGGTAAAAAG
AACTCATCGTTGCCAAAGCTCGCTTCAAGTTCCACTTTCCACCCATGTAGCTGTCTTTCA
GACAGCATGCAATTAAAGATATGCATCAAAATTTCCTCACGTTCTCGTTATAAATTGATA
AATATTATTCGTTCTATTATTATACCAAAAACATAAAATCGTTTCTTTTCTCTTTTGGTC
AAGGGGGATATTCAGCTATGTTTTATTCTTTCTATCAAATGGTTTGGGTATGTTTTTTCC
CAAATATATTTAACCATTGTTGTAAAGATAGACTCGGCCATTGGCTTACGGTTACCGAGT
TAATAAGTAATGATTGATAATAATTATTAGTTCAATTGATACATATTAAAATTTATAATT
TAATTTTAAAATATTTAAAAATATAAATTAACTTTGTAACGGCTAAAGTTAGAGAAACAA
AATGATGAGTCCTCATGAGGATTACATGCAATTAAAGGATGGGTCATGAGTACAACATGC
AAGTTGCCATCTACTTTTATATTTTATCCAACATAGCATCTTTAATAGTAAAAGCTGAAT
ATAGAAGCCATTTATTTTGGTTTGGAAACAAGAAAAAGAATTAAGATTGAAACAAAAATA
AAATTCATTTGAGAAAAATCTAACAAGAGAAAAATAAATTTTTATCTTTATAATCTTAAT
TTCTTTTCCTGTCTCCTACTCTCTATTTTACAGATAAGTTTAATAAATTATCAATCAACA
CTATTAATTTAAGTTAATTTTAAAAAATTGTATAAAATCCAAGAACTTATGTGTGGATTA
TAATTAAGTGTTATATATATATATATATATATACTATTTTTAGTCATATTTTTATTTAGA
TAAAAATATCTTCTTCTTTTACTATTAGATTTCTATGTATAGTGTTTACTAGGTTAGTGA
AACTACACATAGACAAAGCTCATCTCGACATAAAGATTAATGTAGATGAGGATGATGAAT
GATACCTATTTAATAGTGAAAGTCATTACAAGAGTATTTTCCGAGGCAAGACGATCATTT
GGATGATTTATGCGCCTTCTCCAATAAAGTTTTGATAATAATCATTTGGATGATTTATGT
GCCTTCTCCAATAAAGTTTTGATGATAATACATGCAAATGTCACCGTACCTATTCCTAGG
CAGGTATGTCATATAAGATCAATCCCACCTTATTTCTTTTTTTTAATCGTCGAGAAACAC
TTCTCAATATTATGGACCACTTTCTGTTGTATCAAACATCCCTAAGATTCAAGTCCTGGG
ATTCAAATTATACCACTTGAGATTTCTTTTGGAGGGATACTCTGTTATCGTCAAATTGTA
AGGAAATCAACATTGTGACAACTTTCTCAAATTGCTCCTCATCATAACAAGCAGAAAATC
AACCTTGCGAGAACTTCCTCAAATTGCTTCTCGTCACAAGGAGGAGATGATAAAGATGAT
GGTGATGAAGACCCATCTAAGACTTTAGACTTCTCCATTATAAATAGAATAATGACTGAC
TTCAGTCTATTGAGGACAAATATTAGATGGAGAAATCTTTGTAGTCTAAAAGGTTATGTT
TGGATAGGAGAATCCAACTTCAATTTGATTTCTAAGAGTGATTCCATATTTTGTATCTTG
TTTATATCATTATTCTGTTCTAGTTCTTCGATCTATCTAGATTCGAGGAAATGTTAAACT
GATATATCTTTCATAATAACGTATAAATATATATATATATATATATAAGAAATTTTTATT
ATCAGGTGTATGCATGAATTGAGAATTAGATAAATCATAAAATTGTTTAGTATTAAACTG
TATGTACGTTAAATATTGTGTAAATAAGGTTAAGAGATGTAAATAATCTAGGACCTCAAC
AAACTTTATTTATAAATTATTACGATTGATTTTATACATAGTCTTATATTATCTGTAATT
TTCTAAAAAAAATTATATCATTTAAAATATTTTTTCATTCAAATGTAAATCACTCTTAGA
TAATAAAAAATTATAATAATAAAAAATAATGATAAATTTGATTAATCTATACCCTAATAT
TATAAATAATCATAAATAAAAGAATAAAACTTAAATATAAATAATATAGATATCTTTAGA
ATTATTTTTCTTTGAAATTATAATTTTATATTGATAAGAAAAAATGTTGTTTATACATTT
TATTTTAGGATGTCATGTGTGATTAAAAAAAAGAAAGCTAAAAAAAATATAAAAATGAAA
TTTATTAAAAAAAATCTATTGAAATAAAAAAATCTATAATAATCAAAATCCTATTGATAA
TGTTAACATGCATCAACATTTATTGCTAATCGCTATTCTTTAGGTTATCAAGATGTAACT
CTAACTTGAAAAATTAAAAAAAAAACACTTATAATATTATACTCACATTTTATATAAAAA
ACACTTATAGTATAAAAAAATTCTTATACTTACTAGGAGCAGAAAAAAATTTGTCCAACA
TCAACCTTAAATGAGATTCTATAACTTCAAGAATTATATACTATAGTAAATGTTGTTTCC
TACTCTATTCTATTTATAATAAGATTTTTTTTTAAAACAGATTTAATGATCTTTAATATA
AGACTCCTTCCAAAATTTTAGAAGCATTTATTTATTTTTATGTATATGTTTCATAACTTT
AATAATTTTAAAATGATATAATTTTAAAATTATTTTAAATGAGTAAATTTAATATATTGT
ATTGAATTTTTAAAAATTAATATAATAATTAATTTTATTATATATTAAATTAATTTTTAA
AAATTAATTTTATCTGAATCATGGTGGGATTATGTGTCATTAGAATAATTTCATAATTTT
CTTCAACAACTTCCTAAAAATCCAAAACTTCTAGGTAAACCTCCATTTTGACAGTCCAAA
GATCATAATTTTTTTTATCAAAGTTTAAAATAATTATTTGTTCACAAAGTTTAGAAATTA
CTAAGTTGTGAAACTACTTATTTACTCACAAAATCTAACAAATATTTATTTACTCCCAAC
CTAGTATAGTTACAAATGCAAGCATCCATTTACGGATAAGTGTTTATGGTCAAAATGATA
CTTCATATTAGATTAAAATGGTCCAAATACAAAGGAAGAAAACCATGACAAAAAAGAGGG
TTAAGAATGCTAAAAAAGTCATTTCTTTATTTTTATATTATAGAAACATACAAACTCATT
TCGCATATAAGAGGCAAAACAATAATGAAACGAATCATTTTTCTGCTAAACTTTTCTTAA
TAGTAATGGGCCAAAGGCAGTAGCTATAATGCTCTTCCAAATTTCTGCGGTGCATGTTGT
GGGAGAAACCTCCATAGCCATTATATCCTAATTAATTTCTAACTTTGGATGCAGTCGTCA
TTGCTGGCGTGGATATTAGGAGAATGATTATAATACATGGTTCTAATTTCCTATGTTTGT
CCCCCCACCACCTTTAATTCATTCACGGAATAACACTATTAGCTGGTTCCTCTGTCACTC
TCATCAGTAAAGTGGTGTGTAGCTGGTTCCTCTGTCACTCTCATCAGTAAAGTGGTGTGT
ACCAAGGAAAATCGAGCTCTCTCTCTATAAATGTTTCATCAAGTCCACCTTCCATATCTG
TAGTCAATCCAAGAAATTCTATTTCTATACAATATATATAATATAAGAGAAATATATGAT
GAGTGTAAATAAAAATATGTAATGTAATAAATGATATGATTACTTTAATCGATTAGTTTT
GTCATGTATCTGCAGATAATTTTGAAATTAAAATATACACGCCAAAAATGTCTCATCATA
TAGTTATCAAGGATAACATTGTTCTTCACTTCTTCCATTTTCCACCTTTGCGGTGAATTA
ATTTTGTTATTTACGGACAATTTTGAAATTAATGCTTTGGATAAAAAATAGAAAATAAAA
AAAGTAAAAATATATTTTAATATTTGGATATAAAAATAGGAAGGATGGAAATATTTTTTT
AATTTTTAAATAATTTATAAAATTAAAAATTAAAATTAAAAAAAAATAATATAATAATTT
TTAAACTTAATTTAAGTTTATTTAATTAAAATAAAATATAATTTATAATATTAATTTATT
CTTTTTAAATTATTTATTTATTTATAATTTTTTATTTTTATTCATTTAAACAATTTATTT
TTTATTTTTATTTTATTTTATTTTTATTATCCTATTATTTTTTATTTTACTCATCATTAC
ACGAAGTATAAAAGATATATCTCTCATATATATTATAGAAAAAATATGTTTATTGTATAA
ATAATGCAATTTTAATAAATTAGCTTTATGAAATACTTGCAAATAACTTTGAAATTAAAA
CATACACAATAAAAATTGTCTCATCAAACACGGCTACCAAGGAAGATATGGCTCCTCCTT
TTTCCACTTTTTACAGTCAACAAACTTTGTTATAGAGAGACAATTTTTTGAAATTAAAAG
ATATATACGTTAGAGAGATGGTCCATTTTCACATGGGACTAGAATTGTTACTTTGACATC
CCAAATTTCTAAATTAACTTGGACTCGTACAGGAAAAATAAAAGAAAAAAAAAAAAAAAA
TTAAAAAAAAAGTTAAAAGGATATTTAACTTTTTTTTCACAAAGGATTTATTATATATAT
ATATATATATATATATATATATATATAAAAAAATGGGAGTCCTGTTTCTATTTCTTGATT
TTCCAAACACTGCCATCATACTTTGCATAAAACCATTTTACCAACATGAACTCTGATGGG
TTATTTTTCTTTGTTAAATTTTTATTTTTTAAATAAAGTATCAACGATGTCTATTTTTTT
TTTATAATTATGTTTTCCTTTTGTTTTGCTCGCAATTTATTATTAATTTTTAGGTTATAT
TATTTTTAAAAATAAAAATAGGCTGACTTAAGTTACAACTTGATGTTTAAGTTTGATCTG
AATGTAACCTGTTAATTTTTTTTTTTGAAGTCTTATATGATTTAAAGCTTACCAGATTTG
CAAAGTCTGTTTAAAAGTCTATATAACAAACAATTTAATAAATAAACTTAAAAATCTATG
TAAATAATTGATTAAAAAGATTTATAAAATTAAAATCTATAAGATAAAAAGACCATAAAT
AGATCTAAAAAATATATATATATATATATTAATATTATGAAAAATAAAATATAAAATAAA
TATTATACAAATATAATATATTAAAATAAATATAAATATATAATATATAAATATAAATAT
ACATTTGAATAGATTAAATAAACTTTTTTATAAATTTAGGTATGACTTGTTTATCTAAAA
ATATTTTTTAATAAGTTCAAGTCTATCTGTTTATTAAAGAAGTCGAACCAAAATAGACTT
TAAACGAGCAGAGCCATGAATATATGTCGGACAACCTTGTTCACTTCCATCCCTAATAAT
TTTGTAACTATGATAAAAGATGATAAAATAATAGATGATTTGTCATCTATTAAACACTGC
TTTAAACCTGTAATTAATTTAATATTGAAAAAACCAATAATAAAGACTTATATATATATA
TATACTTTTACAAATTTTTGGTTTAATTTTATTATTTTTTTAATAATTTTTTCAAGTTAT
TTTGGCCCATACAAATACTAAATAATGATGCCATAATTGAGAAAATATCATATATTAATT
ATTTGAATGATTGAATCATTAGAAGGAGAAAAAATTAAATTATAATTATAATAAATAGAA
TTACATAATATAAATATAAACACGTAACAATGTAAAAATTTAAAACATATTTAAGCCTGC
ATGGATACTATCGATGATTTACATCCGTAACATGGCATCTAGCATCCTCTTTTCAGCTGT
TTATTTTTTCTTTTTTCTTACCATAGGTTTTGATAGAATATTTTAGAATTACTAAATTTT
ATATATTTTAAATGATATATTTTTTTAAAATATTATAAATTTTTATTAAGTAGTTTTTAT
AAAATAATTTTTTAAATTTACTCTTATTTTAAAAAAAATTCTATTATTTAATTTTTAAAA
ATTATTATTTATAATTCTTCTTGTACATATTTTTCTTGCAACAATTAAAACTTTTACTTA
AAAATTTCTTAAATTTTAAATTTTTTCACCCCAAATACACAGCATACCTTCATCCACCAA
GCCAGTCGTTTCAATTTGTAAGAAAATGTTTTGAACTTTTTTTTTTTAAGTTTGTGACAA
TTTTATTCGTTACAAATGTTTTTCAAAACTATCATAAATAAATATATTGAAAGTTCACTC
ATAATATGTCTGTTACAGAAACATTTAGAAATTTATTGAATTGGACACACAAATATTTAG
ATTGGTTATGCGTAGATAATTAGTGAAGTGTGAGATGTCCCATTTTAATAAGGAGGCTTT
TAGGCAAGCCATATTTGGAGGTATGTGAGTGATGAATGAATCCCACGCCAACAGCATGTG
CCTTACCATATATAGTCATATATACTCGTAGAAGAACATTGAATTTCCCATAATATCCAT
ATTTATTATGGAAGACTTACAACAACTATATAGTCCGATGCTAATGAGTTTCCATCGTCG
ACCCACCATCTTGCTTGATCATGGATACCTCTTCTCTCAACAGTAAATTCATTTTGTTTT
GTTTACTATGTACAATCATGTTCAGTTCAGTTATGAGCATTCTGAAAGTTAACTGCAATG
AGAAGGATATGAACACACTCCTACATTTCAAACAAGGAGTGGTAGATCCTTCAGGTTTGC
TCTCCTCATGGTATCCAAAACAAGATTGTTGTGAATGGAGTGGAGTTAAGTGTGACAATA
TCACCGGCAGAGTTATGGAGCTTAATCTCCCTTGTCAAACAGATCACTATTCAGTTGTTA
CAGTTGGAGAAGAGAGTGACAAATCACATTGCCTAACAGGTGAATTTAGCCTATCTTTGT
TGGAACTTGAATTCTTAAGCTACTTGAATTTAAGTAATAATGATTTCAAGACCATCAAGA
AATGCGATGGTATGTCCAGAGTCACTCTTTCTCAACTGTGTGGAAATTCCTCCAACCTCC
ATTATCTTGATTTATCATATAATTCCGATATTCTCATTGATAACCTTAATTGGATTTCCC
ATCTATCCTCCTTACAATATCTTAACCTTGGTGGTATTGATCTTCACAAGGAGATTGATT
GGCTTGGATCCATGACCATGCTCCCTTCCCTTTCAGAGTTACACATGGACAGTTGCCAAC
TTGTAAACATCTATCCCTCTCTACAGTATGTTAATTTTACTTCCCTAGAAGTTTTAAATC
TTGCCAACAATAATTTTGCATCCGAATCATTGCCTAGTTGGCTATTTAATCTTAGTTGTC
ACATCTTTCATATTGATCTTAGCCAAAATCATATACATGGCCAACTATCTAAAATATTCT
CAAATCATAGAAGCATTAAATCCTTGGATTTGTCTCAAAATTATCTCAAAGGACCCATTC
CACATTGGCTAGGACAACTTGAAGGACTACAAGAACTTAATCTTTTTGAAAATTATTTTT
CTGGTCCAATCCCACAAAGTTTGGGAAATTTATCGTCCTTGGTTACATTGAAACTATACT
CAAATTACTTGAATGGTAATTTTCCAGAAAGTCTCGGTCAACTTTACAATTTGGAGCAAC
TTGTAGTTGACGAGAATTCCTTGACAGGGATTGTGTCTGAAAGAAATTTTGCTTCTCTCT
CAAATTTGAAGTTACTTTCAATTGGTTCGCCTTCCTTGATCTTTGATTTTGATCCTCAAT
GGGTGCCTCCTTTCAGCTTCTAAATCTTGGATTGTTCTTTATGCGTGACAAACTTCCTTC
ATGGCTATTTATACAGAGTTCTCTAAAATCTCTAACCATTACAGACTCCAGTGCTTCCTT
TGAACCTCTAGACAAGTTATGGAATTTTAGTACTCAACTTGAGTTTTTCTCTTTATCAAA
CAACACAATCAATGGGGACATGTCAAATGTATTTCTCAACTCGAAAATTACTTGGTTGAG
TTATAATAATTTGAAAGGTGGCTTGCCTCGATTATCACCAAATGTGCTTCTTTTGAATTT
AGCTGCCAACTCTTTGTCTGGTTCCATATCTTCTCTCTTGTGTCACAATATGACAAGAAA
AAGCAATTTAGTGTACTTGAACTTGGCAGATAATCTTTTATCAGGAGAACTCACGGATTG
TTGGAATGATTGGAAATCGTTGCTCCAAGTTAATTTGGGGAATAATAACCTAACAGGCAC
TATTCCACACTCAATGGGATCCTTGTCTAATCTTCTCTCATTGCATTTGGATTGCAATAG
GTTGTTTGGAGTCATACCTTTGTCACTTGAAAAATGCCAAAACCTTTGGATTCTTAATCT
AGCAGACAATACCTTTTCTGGAGCAATACCAAGCTGGATGCAGCGCAGTGTAAAAGTTCT
TCTATTGAGATCCAATCAATTCAGTGGCAAAATTCCTTCACGGATATGCCAACTTAACTC
ACTGCTTGTGATGGACTTTGCAAGCAATAGATTATCAGGACCAATCCCCAATTGCTTACA
TAACATCACAAACATGCTTTCTGGTCAAGCTTCATTGAATACATTCTTCATTACTATTCA
CAGAACAACAGGTTCAGCATTAAAATTACGTTTTAGTATTCCAATTTTTATAAAAGGCAA
TGTCTTTCAATATCTGCATGTGATGAACGGTATTGATCTTTCAAGTAACAATTTGTCTGG
AAGCGTGCCTTTAGAGTTATATATGCTCACTGGATTGCAATCCTTGAATTTGTCCCATAA
TCAATTACTGGGCACCATATCACAAGAGATTGGAAACTTGAAACAGTTGGAGGCCGTTGA
TCTTTCAAGCAATCATTTCTCTGGAGAAATTCCTCAGTCCTTGTCTTCTTTGCATTATCT
TGGGGTCTTAAACCTCTCCTACAATAATTTTGTAGGCAAAATCCCATCTGGGACCCAGCT
TGGTTCTACCAACCTCAGCTACATAGGTAATCCATACCTTTGTGGACATCCACTAACAAA
AATATGTCCAGAAGATGAAAAATCCCTCCATGCAGAGCCCATAGAAGAAAAATATGGAGA
TGATAAATCTGAAATATATTCATGTTTTTATATGGGCTTGGGAGTTGGATTTGCCGTAGG
ATTTTTGGGAGTTCTTGGAGCCATTTTCTTTAACAGAACATGCAGGCATGGGTATCTCAG
ATTTCTTTACCGATTGTATGCTATGGTCATCCAAAAGTGAAGTTTGTCGGTTGGAATCAA
TGACATCGGAACTATGGTATAGGTAAGTAAATAAAGATGCACTTTTTTCTTTCTATTGAG
CTATAAACTAAATATGTTATATATTTTGTTTAAATCAAGCATGCTATGCAAGTGTTTTTA
ACTCTGTTTAGATCCAATATATGCTGGCTGTCTATTACCTAATTGTACACTCAAGCATAA
CATGTCTGCATGTGAAAGTAGTTGCAGTAATTTTATGGGTTTGGAAAATAATTTTTGCAT
GTATCTCTTAACATACTTAAAAATCAAAAGTATTTATCCTGTTCAAGGCTTGAGTGAACA
ATTATTTAGCAACGGTATTTGGACTTTCTTACAAAAATCAGTTGAAGAAAATAGAGAATA
CAAGAATAACTTCTCAAGTACTAGTTTCTGAAGTTCGTGTCTTCTAAAGTTGCACTTTTA
TATGATAATATTGGATAAATTCAAACTTGAAAATAGATAACTTGTTATTTACCTTTGCAA
ACTTTATGTACATAATTTGCAGGTCCTTCATGTCTTTGCTTCAACAACTTCACCCAGAGG
TTTCTACAAGAGACACAAGATCATATGTGTTCTTAAGGATTCATAAATTAAAAACATGGT
TTGTCTGTTTAAGTTTTTTAGCAAGTTACTTAGCTCGTGGCAAACGCTTTGTTTGATCTA
TAGGATATGTGTTATATGGTAAGTTTGTGATGTTTCTTTATAATAGATTATGCAGAAGAT
ATTTGAAGATGCTTTTGTGGCAGATCTTATTTCAGAATATCAAAAAATCCATATAAGTTG
GATTACTCGTTCTCTGTTAACTTCCTTTTGCTTTCTGTTTTTTCTGTTAATCTACACAAA
GAAATAGGTTCAACTTTAACCACATGTTAACATAAGCATACTTTATATAATTAAAACTGC
TATTTATCCAATTACACAGTTATCAATGTCTAATTTTTTTATAAGAAAAATTGTATTTAT
ATAATTTTATTTTAATAATAAATACACAACAAAGAGAGATAGAGAGAAGAAATAAAAAAT
ATATAATAAAATAATTGATATGATATAAAAAAATAAACAAATAATATAACTCAAATTAAA
AAGAGGAGATTTGTGAGATGAAGTAAAGAGTTATACTAATAGAAAATGCGGTTACATTTT
TTTTAAGTCAAAGAATATAGTCTATTGGAGATTGTGTTTTTTTTTTCAAGTATTTATATA
TGGATAATACTTTTTTTTTCTTTTTCTTTTATCATTATTTAAAATAATATATTTATTAAT
TATTATTTTAAAAATTTAAGATAATACTAATTACTTTTATTATATCTTTATTCTCTACAA
AAATACTATTTAAAGAGAAAAGTAAATTAATAAGATAGATTGAAAATATAATAAAAAATT
ATATAACAATTTTAATATAAACAAGAACATTAATTAACTTTTTTAATCTGTACAACAAAT
AAAAAAGAATGAGTCATGGTTAATGTATTTAATTTATCTTATAATGTAGTTGATCTTAAA
AAAGGAATTAAAATTTGAAAATCAATGGTTATAAAAATTAATAATATTTACAATAATATT
TTAAGCTAATGCATGCGTTAATTAGAAAAAGAATCGAACATTATGATAAAATTTAATACC
TTTAATAAGTTTTTGGAAAATCGTCTTACAATACCTTATCTGATGCACTTAAATAGAAAA
AGAATATAATATTATGATAAAGTTTAAGACTTTTAATAAGGTTTTTTTTAATTAATTTAT
CTTTCAATACCTTTATTTATATAAAAAAAAAATCAAGACTATCGATATCAAAATATATAT
TCACCAACCAAACTTAGGAGAAAAAACAATTTAAACAATTATTAGACATGAAACATTAGA
AAGATGTATTGAAAAAATAAGGTAGATCTCAAAAAAGAAAAGAGAAAAAATATTTAGAAT
ATTAAGTAATTAAAAAATTAGAAATTGAAAAATAATTATCATGTTAATAAATAATTTATT
TAAAAAAATTATAAAAATATTTAAAAATTTTAATAAAAAATATTATTATAAAATTTATTA
AATGATAATTTAAATTAAAAAATATATATTTTAAAAATTATAAATTAATTTAAAAAATCT
CAACAATCATCACCTTAAGATAATTACTTCATTTGTTTAGAGATAATTACGACTAAATAC
ACACCTTAAGATTACCTCATTTGTTTAGAGATAATTACAACTAAATACATACAACACAAT
AAGATTCATCTAACCCTGGAAAACATTTCAGGCTATTTTATTGTAGAAGAATTATAATCA
ATGCCTATACATAAACTTTGAATCCTTACTTTTGATACTAAAGTTTTTCTCAAATTATTT
TTTCTTTTTTATATGATCTACGTTATCTATTTTTTTTTTAAGAATATTTTCTTATTGATA
ATCTTATGATAATTTTCTTATATTATTTCCTCCCAAGATGAAGTAGGTCTCTATCTTACA
TATCATACTTATCCAAAGTAAAAATACAATAATGAAGGAATGAAGGAGAAGATAGAGATG
AAGAAGATGACGATGATAATGAAGACAATGCACATGAGAACCCTCTGAGTTTACAACTTT
TTTCATCACTAGTAGGATAACAAGTGACTTCTCATTATTGAGAGCGAACATTAGATGAAG
AACTCTTTGTAGTCTCAAGAATTATATTCAAACGGGATGATCCAACTTTGGTTTGGTTTC
TAGATGTGACAACATATTTTGCTTTAGTTCTTTAAATTACCTACATTTTTTAGAAATGTT
AAATTTATGTAACTAACACTAATGTATATCTGAATTGATTGTTAATCAAACTATGAATTT
GGACATTGATATATTCCAATAGTGCGAATCTCATTAAATAATACACTTATGTAATAGATG
ATATACAAGTAAGGTAATTATAATGTGGGTAATTTGGAGACTACGACAAAAATTTATAAA
TTAATATTAATAAATATGGTTGTTTAGATAAATCAAAGTAAAAAAAACTCACTTAAAAAA
TATTTCTAAATTATAACAAAGATTAATTAAAATAAATTATTATGTATATAAAATTTTACC
ACTAATTAAATATAATTTTACTTAATATTTATAAACATGACAAATATTACTACGTTTATA
AAAATAACTACATTTATTAATAACACTAAATTATAAATTTTTTGAAAACCCAAACCTAAC
AAATACAAAATATTAATTAAATAATTAACAATTAATTATAAACCTAACTACATTTAAATA
AATATATTAATCAATGATAGAAAAATTTTAAAATTTAAACAATTTTATTAACCAAATGAT
CACAAATCTAAGAGAGGTAAATTAAATTTGATAATTTTTTTTTTAAAATTTATCAACAAA
TTAAAATAGTAAACTAATAAAAATAAGTCATTCAAAAAATCTTGAACATGATATGTGAGT
TATGTAATATTCAAAATGTTAAAATAATTTTAGTGATCAATTCAATAAAATCAAAGTTAA
GTTATAAAGGTTGATCAAGAACAAATAATATGTAGAACATAAAAAATCAAGTAATGAAAT
ATAAAAGTATAGGAATAAACAAGATTACACAAGAAACTATTATGATTTGTTGCAACCATC
ACATAGTTGCATTTAGTCCTCCAAGTACTACTTGAGATTTTCTTCACCATTTGAAGAGAT
AAAATATCCTCTTACAAAGATTATTTTAATATTTTCCATATGAAATCTTGAGAACCATTC
AAATTTCATACACTTTGCACAAACACAAATACAAATACCTAAATACCTTCAAAAGAGAAT
TCTTTCTTTCAAGAATCAACAATCAAGAATAAGATAAATAAGCAAAAGATCAAAAGAAAT
TTACTCTTAAAGCACGATACAATTAAAATCCTAATACAATAATAAAACTTCACACTTTGA
ATAAAACTCTCATAACATATTTTTAAAAATTTCTCTTTTATTATATTATCTTTCTCTTTT
CACAATCTATTTCTTTTTTTTTATAAAGAATGAGCTAAGAACAAATATTATAAGTAAATT
TAGAGGTTAAATTCAAATGAGTTATTTTTAAATCGTTGTAATTAAAAAATATTTTAAAAC
TACCATAACTTTAACTTGATAATTGATTAATAACATTGGTAATCAATTATTAAAATTTTT
TATAACTCCTAAACCTTCTAGAATATTTTAGTAATTAATTAAATACATTGTTAATCGATT
AATGAAATGTTTTATAACTTTCATAATGCATGGGTAATTGATTACATCATTTATTAATCA
ATTATCAAAATACTTTATAACCTTTAAAATGTTAGAATCAATTAGTAATCAATTAAATTA
ATATATTATAACTTATTTTAGAAAGCTTTAGTAATCAATTACAAGAAGTCTCATTACCTT
AATGCTAAAATTTGGTTAACTATGAATGACATTTAATTAACTTACAATTAAAAGTTGATT
TACATAAAATATGATTAATCTAATACTAAATTTTGTTAATTCTTATTAAGATTTGGTTAA
TTTTTATTTATGTTATAAAAATTAAATTTTTATAGTTTAAAATATTTAGAATTTATATAT
TTTTTTTAAATATTTAGTCATATTATTATTTGATAGAAATTTTTATTAAAATTTGTCTAT
CAATAAATATGAAAGATTGTTTCTCACAAATTTAATTATACAATACATTCAATACATTCT
AAACCAAATAGTACAATTTCAATTCTTAACAACAAAAGAATATCTTAACTAAGAAATTAA
ATATAAATTATATAATTAGCAAATATTTTAAAATAAATACTATCATTACAACTTGTTAGT
TAATTTTAAAAAATTTAATTTTTTAGATAATTCAAAATAAAAATATTCACTTCCAAAATA
TTTTTAAATTATAAAAAGTATTGATTAAAATAAATTACTACGTATATACAATTTCAATGC
TAACTAAATATAATATTACTTAATATTTATAAACATAACAAATATAACTATGTTTATAAA
AATAACTATGTTTCTAAAATTTCAACCTTAATTAAGTATAATTTCTTAATATTTATAAAC
ATAACAAATATCAGGATATTAATTAAAAATTTAAATATTTTTATTTTAAAATTTTACTAT
TTTAATAATTAAAAATATTAAATTTTTATTAAATAATATACTTAAATCATTAATCCATAA
TACGTTTAAAAATTAAGTCTAATTTACTCCTAAAAACTAAAATCATCATACAAATTCTAA
ACTATAATATAAAAATAATTTAACAAAAAAATTAATTAACAAAATAGCTACATAGAAATA
GTGTTATATTAACATTAATATTTCTATTAATATTACAGTAACTAAATTTAATTAACAAAA
TTACCACATATAAACATTGATATATAAACATCAATATGTCTACTAATATAAACAGTAATT
AAATTTAATTAACAAAACAAAGGCATATAAACATTAATCAAATAAAATAAATATATATAT
TAAAAAATATCTTATAGATGTAACATAAATTTATTCTTTAGATGGTTTTAATTAAAAAAT
TACCACATATGAACAGTAATATATAAACATCAATGTGACATTTTTTAGTTTCGATGCAAG
TTAGACTGAAGTTTTGAAAGGCCACAAGATAGGATCCAAATTTGTTTGTACTTTTTCGAG
TTAGTGTGGAACTTTTTTCCGGATGGATGAAAGTAGGGACCAATCCTGGATAGGATATGA
ATTTATAGTGGTTCTGAAAATTCCTCTAACGGACTAATTCAATGGTAACAAAAATTTAAG
ATTGTAACCCCTATTATGCGTTTGATGCCAGATAAAAGCTGCTTATTCTAGTTCTGATAT
TCTTATCTCTTTTCTCTTTTGTTACTATCTGAGTTTTATAAATTGGGAAGAATGGTTTAA
AAAAATATTTATTTTAAATATTTAAAAATGATAAATTTTATTATAAATAAAACTATTTAG
GATATTTATATGTAATTTTTTTAGTATATAGAACACTTATTTGTTAACATGAGAATTTGG
GATGCACGCAAGCAAAAGATAGTTTTGGAACATGAAGGGGACAAAAAACATAATCCAGTT
ATATCTTCATAAATCTTCACCGTTAATAGTTAATTTTTATGTAATCCCAACTGTTTATTA
TTACACTTATTAATGATGATTAAAATAATAAGGAATTTATTTCAATCTATATTTTTATTA
TTATAATAATAATCAATGATAAAAAAAAATGTGATCACCATTCATGATCACTTATTTATG
TGGACCTTTTAAAAATTTTCAATGTTATTGAAGATCTTCAAAGCAAATTTATTGTAGCCT
TTATTAGCAACCAACAAGTTGCAAAAATTTTCAAGGTCTTGACTTAGCTCGTACAAGAGA
CTTTAGGAGAGTGGTTACTGAGTCCGATTCTAAGTGCTATCAATTTGTATGTCTTACATC
AATGTGGTTGTGGAGGACTTATTCGTGAGATAGGGAAATTGATTTGGGTTGGACGGAGTC
AACTTGTGCTATACGTACGCTTGGTGAAGCATAATCTATAGCAGATGGTTTAGCAAAATA
AGGCTTGACTATGGAGATTAGCTTTAGATGGGTTAATATTCTTCCAGATTTACTTTCTAT
CAAGTTTTTAGTAAATTTTGCTAACACCCTTGTCGAAAGGGTGCTGTAGCGTAGCTTTCT
TTCCTGAGCCTTCAGCCCTTTATTCATCACAAACCAAGAAAAATGAATTGGGATAAAAGT
CTTGATTACAAATTTAACAAATACTCTTCCCATTATCTATTTTATATAATTAAAAATACA
AATTAATATTTTTTTGTTTATATTAAAATTATTATATAACTTTTTATTATATTTTTATTT
TATTAAAAATTATATATTTTTAATCTTTTTAAAATAACTAAAATTTTAATTTTTGTCATT
TAATTTTAAAATTTTTAATTTAAATTTTTTGTTTTTTTAAAAACCTTAAATATCATTCTT
AATGTTAGCTCAAACTACATTAAACTAAAATAAGTTAACCATGGTTAAAAAATTATAATT
AAAATATTTTATAAAATAATTAATTTTTTTTAATAATGATTAATCTAACTCTATTTAATC
TTATTTGAATTAATGTTAAAAATTATAATTAAAATATTTTTAAAAATAAATAATATAAAT
AAAAAATTTTAAAATCAAGAGACAAAAAATAAAATTTAATTTTTTTAGAGAAATTAAAAA
TATATTTAATTTTTTTATTAATTATTTTTTATAATATATTTATGTAAAATAATAAATATT
CTAAATTTCTAAATAAAAATAAAAAAGAATAATTTTTTAAGGTAATAACAGATAAAAAGT
ATTATTATAAAGAAAAATAAATTATAACTTAAAAGTCTTGATTACGATTATAAGATATCC
AAAGATTTACCAGTTTGGAAAAAAAAAAAAAAACAGAACGTACGGTTCCACCTAAACCCT
AAACCCTAAACCCTAAACCCTAAACCCCAATAAATAACACATGCCATTTTGAAAAAAAAT
AACAGCACACCCCATAGAATCCACCTAATTCAAAGCCTTGTTAGTTTGGATGCTTCAATG
ATTCATTTATTTTAAATACAAGGATATTTTTGAAAAAAATAATCAAATTTAACCATATTG
AATGGTTAGGAGCAGATTTCAGTTTTGTTTTAGTTAAAAAAAGAGAGAGTTAAACATAGA
TACATGTGATCGGATGACAAATTTTTTCACCAATATTTAAACACGATCGATGTATATATT
CTCTAACACTGCACTTGCCATTTTTTTTTTCATTTAAATTCATTTTAAATGCATCGTATT
TAGTATTTAGAAAAAAAAGTAAATTAAAAATTTTATCATTAATTTTGTACAAATTAGCTG
TTATATTTTTAACCTGGAAGTTAATCGTTCATTATATTTTTTATTAATAATATATTTACG
TATATTAAATTTTACTTTGGTTATGACATACAGACATTGTCATTTTGCATATGAGATATA
ATCTCTTTTTTATTTCATGTAGGTATACTAATTATTCTTTTTTTAAAATCATAAATTTGT
ATTGTTGTTTAATTTAGGATTTAGTTCTTTTTCGTTTGGACAACACCCTTACTTTTGTAT
ATTACTTTGATATTATCTCATTCCTTCAAAAGCATTGTTCATTAATAGTGATAAAAGACC
GGTTAAAGTGGGAATTCAAGAAGCTCAAAAAAACACATAAGAAGAATAACTTATGAGATG
TTATTGCAAATTTCAAATTGTAATTAGAGTATTTGGTTTAGAAAGAAACTTTAGTAAACT
TTATTATATATGTCACAAAATGAAGATAATGGAGGTTTTATATTAAAGTTATTTATTTAT
TTATTTTAGTTGTTTACAGTTGCAATGTATGATGTAGGTAAATGACAGATATAAATATTT
TTCATTTTATAATGATAGTGTTTTAAAAAATAATGAATCTACATTAGACATGATTGTTGA
AACTAATCATGATGAAAAATATGGCAAAAAAGCTTAATCTTATATATAGTGAAATTAGGA
GATTGAATGTCATATGATGTTGATGTTTATGTTGTATTATTGAGAGTGTTTGTTTAAAAA
ATTAAGTTATGAAATTCTTGCAGCTTGTGTATTTGTTTTTTATTTTTAATGTACAAAATA
GCCTTTAGTTGAAGTTTGTTGAATGTAATTGAAATTTTATCTATATTTATTAAGTTTATA
TTTATTTCAAGCATATCGTAGTTATAACAACGTATTGGTGAAAAAAACCAAAGTACAATA
ATCATAAGTTACGAACATCAATGTTTTGAATGCTTTTAAAATTGTTGTCCATATAATTAA
CTTAAAGTTGTTCATACATTCATATTTGTCAAATACAAATAAATTTAACATAAATAAGGT
AGAAGCAAAGTAATTGAAAAAAATACTAAACAATATAGTTCATCACTTGTTCATTACATG
TCAAATTAAAAGGTTGGATCTTTAAGGTTGAGGTTGATATAAATTTTGTTAGACTTTGAA
TGATTATCAATGTCTACCGTTGGTGAAAATAAGGGTGGGCTTCTTGATACAGGTTGTGTT
GGTGCAACTATTAAAATTGATGGTGGGCTTCTTAGTGCAAGTTATGTTAGTGGGTTTGAA
CTTGAGGTTTTTCTTATTATTAGTTTTGACCTTAGTACCATGCAATAACTTTTGGATGAG
GCATCTTTAAGAGGTAGATGTTAGGACCGAGATATGTTTATCTCATCTACTAATTGGTTT
AGGTAATGTGGATCTAACAGTTGTTAGCCTAATATATTCATACCTAACACCACTTGGTCT
ATAACACCCTCAAACTTAGCACCACCTAGCCTAAAAGTAGTAGCCTTAGGGTCAATAACA
CCTTAATAACCTTAATAGCAGCAGCATTGGTTAAGGATTTATCTTGAAATTGTTAGGCTT
GTAATTCTTCCAACCTTTGCTTGTTAAGTACAAGACAAGTTTTCTTGTTAGGTTTGGATT
CACCTCAAAATTTTCAATTAAACTATTTCAATTTCCTCTTTTGCTTATGTGGATTGACAG
GTTCTTTATTTATATCTTTTCTCCTTTACATTTTGGGTCTAACAAGTCTCTCTTAAGCTT
TGATGCGAGAGGTAAATTTGGTTAGTGTAGTTCCAATACTTTTCCCTAGGTGAGGCCTTA
ATATGATGTGTATAAGTACTTTGATAGAAAGCCATTATGAGTCATGCATGTTAATGATCT
TCAAAGTGTTCATCCTTATATGTTACGGGAGATATGGCATATATGCAAGACTTTCCTGCA
TAATTTCATAAACACAGCAATGATTCTAATATGTGAATATTATTTTATGAAATTTGTGAA
GTTGTGTTTGAATGTGGAACCTGTTATCCCCCAAAATCTATATGTGTAAGTTTGTGTTCC
AAAATTTACATAATTATTTTGGTTGGCCAATAGTGAACTTTGAATTTGTGTCCATCATCA
TCCATTACATTGTGAAATAAGCATCTCACTATTAAGAATGATAGATAACAACTAATGACA
TGTGTTATATTCTTCTAGTGTGAACAATAATACTTGACTAAGTAGTTGTCCATTTGCTAG
ATTATTTTTTCTCCTTTTTCAACCTACTTTGCTGGATTGGTGGTAAATGATTGTTGTCTC
TTATTAACTTGAGCTTGTTTATGATGATACTATTAGAGATCACCATCCTAATTTCCTCAA
GCATTGTGATGATGGGCTTGGTTCTTGACATTAAAGATTTTACAATTGTTATTATAGATG
TTGTCCATTTGACCATGTAGAAAAACATGCCTTGTTTAAACATTCTTTTGGCTTTTCTAC
CAATTAATCATGTATCTCCAGGTTGGTCATCTTGGTAAAGTTCATGTATTTATAAAATTA
ATTTTTGAATTTTTGTAAACCTTGCACATTCCTACAGTATCATTTTTAATTCCTTATCCT
TCCATTATTTGGAGAAATTTTGTTAGATGTGCCATATACAAAACTTGTAAGGTGTTTCAA
GCATCACCTCTTGTAAAGGCTTTGCCAAACTTGAAAATGATTCAAGCATATTAGTCCTTA
ACAAATTAAAATCTTGTATATTAGTTACTGACAAATTAAAAATCTTGCATACAAATCCCT
AACTTAGTTATTCACATCGAATAATAGCATAATACAAGTGCATGCAAACTAAGCTAACTA
ATAATGACACATGTCATGTACCTTTTGGATGTTTGATGTAAATTTCTATCCATTTTGTTT
GTAATATCCAATATCTTCATACAAAATACTTAAGAACCATTTTTAATTTTCTTTATTCTC
CACATCCATAACTCCCTAAGCAATGATCCAAATTTGATTATTTTCATCTTGGCTAACTGT
AGACAATAGCTAGGCATCATGATATTCCTTCAAAAATGCATCATCAAGGTTTATCAATGA
TTTTCATTCCTCTTAAACACCTTCTTATGTCATATATGCTTCTTGACAATTGAACCTAAG
TTTCATTTTAATAGTTTAGCATAATAATCACATAGCCCATCATACTACTCATTTTCACTA
TCTTGAGAATGACTTTTTCTTCTTTCACAACCTTTAAATTTTGGTGTCTTCTAAATGGAT
CTTAAATTTTTTTTTAAAGTAATCAATAGTTTGAGTGTTTTATTTCTTCCTCCTTCGGTT
TCTTTTTTGACAAATTTTCCAACTATCCAAGCTTGTGGTGCCTGTTTATTCTTGAAAACT
ATCCCATAAGTAAGTTCATTGTTAAAAGTTTTGATATAGAAACAATATTGAGCATTGCTA
TAATTGTAATAAAGTCTTTCACTAACATGTTTTCTCTTTATACTTGATTATACCCTTCAT
TTTGTTAGTCTTAACCCAATGGATTTCTCTACCCAATTAAAATGTATAGTCCTTCACACC
TTGCTTGAAGGGTTTAATTTTTAGGAATTCCTTTCCAAGTTCTATATTAACATGAATAAA
AGTGGCATCTCCATTGAAGTGTAGGTAGATGTCCCTGTTTCTAGATTCATCATCCAAATT
TGAGTTTTTAACTATTCAAATTTCCATGAACCTTCACCTTCACTAGCATATGTTATCCTT
TTCCTAGCAACATCTATTTATTTTGGAAAAAGAATCTTCCATAATAATTTTTTTTCTTTT
TCTTTGTTTTTTAGGTTAGTCTTTTGCTTCTTGACCATATCACCTTTGTTTTTTAGTTCT
TTTTTTTTTAACAGGTTATTTTGATTTTTCAACTTTTTTTTTTCTCTTTCTTCTTAGATG
CACCTTTTCCTTCTTTCAACGTCATTTTCTTATCCTTCATCATATATATACAAGTTTTCT
CATAACCTAAACCCTCAGTTACACCCTCAAACCTAACATCTTAAGTTGCATCAGTCTTAG
CAGGCCCTTTATTTGTCCTAATATCCTAAGTTGCGCCACCCTCACTAAACCCCTCAACAC
CAATCTCTTTTTGCACTTCCTTACCATCCTCCTATAAACCAACATCAACAATACCCTAAA
CATTAACTTCTACATATCACTCAACACCATCTCTAACTGAAATAGCCTTCTACATATTAC
TCAACACCATCCCTATCTAAAATAGCCCTAATTGCACTCTCGGCCTTTACACTCCCTCAG
TCACATCAACCGAACAAACATTAACCTCATCTTCTACGTCTTTTAACAAAACTTTTAGAT
TTTATTTTATTAATACCAATCATTAAATTCTCATAATATGCATCCCTTTTTTTGCCATTT
TTCGCAACTTCAACTATATCCAGCAAATTCATATCATGGTTCGAAATTCTAAGTCTATCA
TTAAGACTATAAGCAAGATTTAACCATAAAACGTTCTTCTAATTTAGGTATCATAGTTTT
TAAGAGAATTTCTTGAAACTAAACACCTTTAGTATGTCTTCATCATAATCTTTCCAAATT
TTCACCTAATCCAACCTATACCTTACTTTTGTTAGATGAGTTAACATTTCAATTTCAATC
CATTTTTCTTTTCTATTTTTGAAGTCAAACTTAGTTGTTTAAAGTTAACTATTAGTGACT
TAATGGTAATTTTATTTTGCATTCAGTTTTAGCCACTTTTGAGAGTTGTACTTAATGGTT
TAGTGGTAATTTTGTTTTGAATTCAGTTTTAACCATTTTGAAAGTGACACTTAGATAGGA
AAAGTTCTTTATTTTTCTCTATTTAAACTCTATATTTCAACAATTAATAACACAATTCAA
TTTTAACCCATTCTCAACTTTTCTATCCCTTAAATTAGACCTTTTTTAGTTTGTCTATTT
TTTAACAATTTTTAACAAAGTTACCACTATAATAAATAAATAAATAAAATAATATTTTGC
ATGTAGTAAAAAGAACATATTCTCAAAAACCATTAAACTTAAAAAAGTGTTTACTTAACA
AAGATAAAAAAATGATTTTTAAGGTTGATTCCTAGTTAAATAATAGGACCACATCTCCAA
CAACCAAAACATTTTAACCCACTAGCATAATCACTCATACATAAACACCACAGTACTTCT
CCATTCAAAGGTCTATACAAATACTAAACCCAAAAATAATAATCTTAAGAACAAATTGAA
AGTCAAGGTAAAATGTAATTAGAAATATATGCTCCATTTGAATGTGCACAAAATTGAACC
CTAATAGCACTGTAGAATCCTCAATTGATTTTCACTTGTCGGATAGAAACAACCCAATGC
AAATCGTCAAAGATAAAACATGTTTTTTCTCTAATCACACAAACAATTTTGTCAAACCAT
GCCTGCAAAACGATAACATCTTTCTATTAATGTTGTGTCTAATATGAGATTAACCTAACA
TATTAACCTATTGTTAATTTATAAATATAAAAATAACAAAGGATTAACTTATATATAGGA
TGAAAGTAGGCCAAGTCAAGCTAAGTTGAGTGTTTAAGTCTGACCTGTTTAAAAATTTTG
AGGCCTGAGACTGGACATGTTACCTGTTAAAGTCTTTCTTTTCTTATTAAGGTCTGATAT
GATTTAAAGTCTATAAGGCCTACAAGCTTGTTTAAAAGCCTACATAACAAAAAAAATAAA
ATAAATAAACTTAAAGCCTATATAAATAATTAATTAAAAAAACTTACAAACTTAAAGCTT
ATAAAATAAAAAGGTCATTAAATAAACCTAAAACATATATATATATATATATATTAATAT
TATGTAAATAAAATATAAAATAAATATTATATAAATATAAATATATAATATATAAATATA
AATAGATTAAATAGACTTTTTTTATAAGCTTAGTCTTGTTCATTTCCCTCCTACTTTTAT
AAAAATTAATAGAGAATTTTATAAACTAAACAACTAATTTTCAATTCGCTTACAAAATTA
GAAACAAAATTGCTAATGTGCTCCTCACAAAAAGGCTGTCCTATCTTAACGTCTTTAATC
GTTAGCATAAGATTTTACAATTCACTGGTTCATCTCTCTATTTTAAACATCAAGGCCCAT
GACTCGTTACTATGGTCACATCCTTCAAACCTAATTATACGTTAATAGAACTCCAACAAA
TCAGTAAATTAAATGGTGTGATCCACACTCTTAAAAACTTGTCACATCCATCAAACCAAC
TTCTATGTTAGTAGAACTCTAATCAATCAATAAAATTAAATGGCGTGATCCCCACTTTGA
AAAACTTTTAGAATGAGTTCGTGTCTGACATAATTAAATAATAATTATTTACATAATTTT
TAATTTAATTTTAACTGTATATTAACCTTAAATGCTAAAGTTTAAAGATAAACATAATCA
TCTTTGCTCAGTTTAAAAACAAGCTTATTTTAAGAGATTTTTCAATTTATGCGCACAGGT
CTTGACAAGTTAACGATGAGTCCAGCGGGCGTTGAAATGTGAAATGATTTCGAACCCCAC
TGGATGTGCCCATATATTTATTCCACGAAGGCCGTTGAAATTTTCGTAACATTTAACAAA
GACTTACTACACATATAAATATTTGAAGAGGATGTTAATGCCTTCCATCGTAACCCATCT
TCTTGTGAGATAATGGATATATCTCCCTACAATATTAAATGCCTTTTGCTTTGCTTATTA
TGCATAATTATGCTCAAGTCCGTTAGGTGTAGTTTGAAGGTTCATTGCAACGAGAAGGAC
ATGAACACACTCCTACACTTCAAAGAAGGAGTGAAAGATCCTTCAGGATTATTGTCCTCA
TGGTTTCCAAAACTAGATTGTTGTGAGTGGACAGGAGTCAAGTGTAACAATATCACTGGC
AGAGTTATGGAACTCAATCTCCCATGTCATACAAATCATCCCACCGTTGTTGCTATTGGA
GAAATGGATGACAAATCACACTGCCTAACAGGTGAACTTAGCCTCACTTTGCTAGAGCTT
GAATTTTTGAGCTACTTGAATTTGAGTAACAATGACTTCAAGACCATCCAATATAATTCA
GTGAGTAGTCAGAAATGTAATAACTTGTCAAGAGGTAACCCTTCCTATCTGTGTGGAAAC
TCCACCAACCTCCGTTATCTTGATTTATCAAATAATTATGGTTTTATCGTTGATAATCTC
CATTGGATTTCCCACCTTTCCTCTTTGCAATATCTTAGCCTTGGCGGTGTTCATCTTCAC
AAGGCAATTGATTGGCTTCAGTCAGTGACCATTCTCCCTTCACTTTCAGAGTTACACTTG
GACAATTGTCAACTTGAAAACATCTATCCATCTCTTCACTATGCCAATTTTACTTCACTT
GAAGTTTTAAATCTCGCTGGCAATGATTTTACGTCTGAGTTGCCTACTTGGTTATTCAAT
CTTAGTTCTGAGATCTCTCACATTGACCTCAGTAAAAACAAAATACATAGCCAATTATCC
AAGGCATTACCAAATCTCAGAAACATTAAATCTTTGATTTTGTCTGGTAATTATCTCAAA
GGGCCCATTCCAGATTGGCTAGGACAATTTGAACAACTACAAGAACTTGATCTTTCTTCA
AATTATTTTTCTGGTCCAATCCCTTCAAGTTTGGGAAATCTATCATCCTTGACTATATTG
AGACTCGGTACAAATAACTTAAATGGAAATCTTCCAGAAAGTCTTGGGCAACTCTTCAAC
TTGGAGGTACTCACAGTTGACGGCAATTCCTTAACGGGAATTGTGTCTGAAAGAAATTTA
CTCTCTCTTTCAAATTTAAAAGTCTTTTGGTTGAGCTCACCTTCCTTGATCATTGATTTT
GATCATAAATGGGTCCCTCCTTTTCAACTTCGATATCTTAAATTGGGATATATGAGTGGC
AAACTTCCTCCATGGCTATTTACACAATATTCTCTAAAACAACTGAATATTAAAGATTCA
AATGCTTCATTTGAACCTCTAGACAAGTTTTGGAACTTTACTACTCAACTTGAATATCTT
TATCTTGTAAACAATACAATCAATGGGGATATGTCAAACGTGTTGCTAAACTCGACATTA
GTATGGTTGGTTTCCAATAATTTGAGAGGTAGCTTGCCTCGTATATCATCAAATGTGATT
ATTTTGTGTTTATATAATAACTCTTTGTCTGGATCCATCTCTCCTCTCTTGTGTCACAAT
ATGACAGAAAAAAAGAATGTAATGCACTTGGACTTGGGTTATAATCATTTATCCGGAGAA
CTCACAAATTGTTGGAATGAATGGAATTTGTTGGTTCATGTTGACATGGGATACAATAAC
CTAACAGGCAAGATCCCTGACTCAATGGGCTCGTTGTCTAACCTTGTTGCATTGTTTTTG
GAAAGCAATATGTTATTTGGAGAGTTACCTTTGGCACTGAAAAATTGCCAAAAACTTTCA
ATCCTTGATGTGGGTCACAATAATCTTTCCGGAACTATACCAAGTTGGATGGGTCTGAGT
ATTAAAGGTCTTAAACTGAGATCCAATCAGTTTAGTGGCAATATCTCCACAGAGTTATGC
CAACTTCAGTCACTAATGGTGATGGATTTCGCAAGTAATAAATTGTCAGGACCAATACCC
AACTGCTTACATAACATCACGGCCATGCTTTCTGATCAGGCTGAAAGTCATCAGTTTGGC
GTTGTCATTTCCACACATGGTTTATCCCTTTCCTTCGTTTTTAGTATTACAATGCTTATA
AAAGGAAACGAGTTAGAATATTTTAATTTGATGAATCTCATTGATCTTTCAAGCAACAAT
TTGTCTGGAAGTGTGCCTTTAGAGATATATATGCTTACTGAATTTGCAATCTTGAATTTA
TCCCATAATCAATTAGTGGGGACCATACCAGAAGAGATTGGAAACCTGAAACTGTTGGAG
TCCATTGATCTCTCAACCAATCATTTCTCTGGACAAATTCCTAAGTCCATGTCTGCTCTA
CATTATGTTGGTGTCTTGAACCTGTCATTCAACAATTTTATGGGCAAAATACCATCAGGG
ACCCAGCTTGGTTCTACAAATCTTAGCTATATAGGCAATCCTGACCTTTGTGGACCTCCA
CTAACAAAGATTTGTCCACAAGATGAAAAATCCCACAATACAAATTCCATGGAAGAAGAT
GAAGATAAATCTCAAGTTTATTCATGCTTCTATATGGGCTTGGGAATTGGATTTGCCGTT
GGATTTTTGAGCGTTTTGGGTGCCATTTTCTTCAACAGAACATTCAGGCATGCTTATTTC
AAATTTCTTAACCGGTTGCATGCCATGATCATCTGAAATAATAGCTCCTTATATTCAAAT
GTAAGAAAGTGCTGGCTAATGTGGTAAGTAAAGAAAGCATTATTTTCCCCTTATTGAGTT
CTAAATTGAATCTGATTTTTCTAGAAATATATTTATTTTAAATCAAATATACCATCTACT
ACATACAAAGCGAGTTGTTTGTGAAGAAGCACTAACGACATTTCTTTCCCCAAACACTAA
TTCCTCAATGTGCTGTCTTCCTTCTGATATTTGAATCAAATTCTGAGTTGAAAACAAGTC
ACTTGTTATTTACCCTTGCAAACTCTACATATTATGCAGGTACTTCATAGACTTGGCCAA
CTTCGCAGAGTTTCTACAAAAGGCACAAGGCTGCATGTGTTATTTAATATTCATAAATTA
AAAACGTGACTTGTATATTCAGGATTTTAGTAAGTTACTTAGCCCGTACCAAAATGCATC
TATTTGCTCTATAGGATCTGTACTGTGTTCTGTGGTAAGTTTGCAACGTTTCTTTACATA
GATTATGTGGAAGATATTTGAGATGCTTTTATACCGGATCTTATTTTGCCAATATAAAAA
AAAATCATAAAAGTTGAGATACTTATTCCATTTGCTTTCTGTTTTTTCACTTGTACTGAA
ATACAAAAGGTTGAACTGTAACAATAACATAAGGGATTCATAATGTGGTGAAAACTACTA
TTTAACCAATTTACAGTCATCAATGTCTTGTTTAATTTTTTTAATGTTTCTAAACAGTGA
TCCTTTGAAAATTTAAAATGGAAAAAGGAGTGGGAAGGAAGCAGGGTGTTCAATGAAGTG
AAGCATTTTTAAAAGCCAAAGAATATTTAATAAGCCAAACCATCTATTATAAGTCTAAAA
TGCATAGCATTGTGTTTTTCTTAATATCAACTACAGTTTTAGAATTTAGGCCATTCCACA
AAAACGGAGAGAGTGCTGTAAAATCTAATTGTGAGGGGATGGAATAAAATAAGTTTTGGA
CTTATAATTCCAAGATTATTCCTAAAGAGATGAATAAATGTGTAGATGATTTTACCACTC
AAGGTCATTGGTATTTAAATAAAGGTACAATTGTGGTTATCTAAAGAGGTGTGTACAATG
TTACCCCTTTCAGACGACAAATTAACTACAAGATCACATTTATGTTACCTCTTTCTGATG
ACAAGCTACAATATGTTTTCTTTCTCGTTGAAATCTGCTTGAGGCTGCTTTTGGTGAGAT
TCCTGAAGCCACAAGATTCCCTTTTAGGGTTTATTTGGAATGCAAAAACCTCGAAGCATT
ACAGCTAGCTCCACCACCTCCTGAAGGTTGGGTGAAGTTGAAGGGTTACAACTTGATCCC
ATTTGATCCATGCGCGTTGGTAATCTTCCGCTCCTCCCCAAAGGAATCAACGTTGTATTT
CAATCATCTGCTTTGTCACTTTCTTCTGAGCTTTACAGAAAGAAAGATCGGTAAGCACGC
ATTGAGTAATGTTATATCACCACACAATGAAATATTTCTGGCTTTCATTGTAGGCTAAAA
CTATTATTTAACTAATTACTCATTACACCTACAATCATTTATGTCCATTTTTTCAGAGCC
TGGTGAAACGGAGTTTGGTGCAGCTATAACCCGAAAACAGACTCGGAAACTGAGAGAAAT
GCAGTTGCATTTTTAAAAGCCAAAAATCTAATATATTTTCAATATGCTGATTATAGTCTG
CATGGCAATGTTTTTAACTTACTATCATATTATTTCCATTTTCTACGAGGTGAAAAGCAA
TAAAATTCGTTTTCAGAAGCTCATATAAAATTACTATAATCATCAGCCGCTCACCAGTGG
AACAATGCATTTAACGTGATCCCACATCTCACCGCTTACATGAAAAATGCATTTGCAACG
CATATGCATCGCACTTGTCGACTAACAGAAATAGAACGATAACGTACTAACATATGTTAA
AACATTTGTCTTTTTTTTATATAAATGGATTTTTTATAAACATTTTTACTAAATAAAGTA
AGTGCTAACATTTTACAAGGTACAAATCCAATAGAACCTACTTAAATACTCCAAAGAAAT
GAAAATAATACTAGATACAGTGTATGGGGCGCTATGACAAAGATGTTGCTGGGACAGAGT
TCTCAGTTATTAAAGTCAAGGAAATGGGCCAGGCCCGGTATAATCCACAGAAACTTTTGC
CTTTGCATCTGCGAAATTTTTTCTACCGTTAAATGGATAACAGGAAAAAATAAAAATGAA
TGGGAAACAGAACTTGACCGAAAAGAAAGGGTAACAGAACATATAAAACGTTAAAAAAAG
ATCACGCTGAGAATTAAGTCTTCCTTAGGCAATAAAAAAGCAGTTATGAACAACAATGAT
AAATTTGATTAGCCTATACTAATTTCTTATGCCATATGAATAAAATATTCATCTTGTATT
TGTTAGGAGCGTAAAAATGTATGAGAAAGTAACCTTAAAGTGAGAGTTTGCAACTTTGAG
TTATGGACTATACAGTAAGTGTTAGCTATATAATAAAAGGCCATGGGAGAATTTTCAGTT
TAATGTCCTGGATCGGAAAGGACTAAGGGTTACTGTTTTGCTCTGTTCAACTTCAAATAA
TAATAAAAAATGTTCACAGGAATTGAGAGCTGTCATTCCAAAGCAAATATAGCTATCATG
GCCATTCACATGGTAACTCAATTATTCATCGAAAGAAGAAAATAATTAAAACACTTTTTA
TTTAATAATGCCACCACTCCATCAAATTGCGGAAATAAGAGATATGCACAACACAATACG
TCAATAATGTGAACTAGGCTAGGCCATCAGACTTGAATTCTGAAACTTTTAAGCATTGAC
TTGGAAACAAGTGAATATCTATCACCCCTTCCGAGTCTCCTGTAGATAGCTCAAGTGGTA
CCCCTGCTTGCATAAGTGAAAAAAAAAAAGAAGATATATTATTATTTATATTTTTTTCTT
TATTTCTCTTCTTGTTCAAAGATTAGTAGAGCTAGGAGACAAGCACTTAAACAAAACAAA
GTTTGATTTTGCATATCTTTAAAACATAGCGCCCGCCAAAAAAAGTGTATTTCTCAGTAT
AGGGAATAAATTTGCAATGCTTTTGGACTGAAAATAAATTTCAGAAACTTCACAGGACTT
TCTTGATACTTTGCTTCCCCTCTTCCTTCTACACTTCAATAAACATCAATCATAGAATCA
ATCCTCACTATTGTATATTGTAATAATATTTCTATCTTAATATATTTATTTTTTTATTAT
ATTATATGTCGTCATATCTTTTTTTTTTTCTTTGTACTTCATTTCGCATATTTTTTATAT
GTAGAATAACACTTTTTGTCAAAAAAAAAACTAAATATTTTGGAACTGGTTAGCCTATTA
TATGCCTTTCATTTCATTATTTCTTTTAAAGAACAAATGGCCGGTGCACTTCCCTAATTT
GATTCCCAAATGCAAAAAACATAAGAATCCATAATTTATTGCAAAAAACATGCAACCCAA
TCTACATAGCAAGTTTAGTTACTGCATCATATAAAATTATGAGAAATGTCAGTTGTGCGA
CATTTTGTGACAACAAAATATCCTAAACAAAATAAAAAGAAAAAAAGAAATATATATGAC
ATAATAATTGATATAATAAAAAATAAATTGTATAAATGATTATTATATCTCTAAACTTAT
CAATGTGCAATATAGTGGAAAAGATTCCATAAAAAAAAAAAAGATTGGTAGCATTGGTGA
CTCAGTCCCCCTCCTCTGGTTTTCATGAATTACTATCATATATACACGTGCCTCTACTTG
GCTCTACTTTAGTCTCGTCATTCAGACCTTCTTTTCTATGTGAATAGAACTCTAATCAAT
CAATAAAATTAAGTAGCATCTCCTATACTTTGAAAAACTTTATAAAATGAGTTCGTGTCT
AAAATTAAAAAGAAATAACTATATACTTATTTTTCAATTTAAATTTAAGTGTATATTAAT
CTTAAGTATAAACCTACAATAATTTAAACATAAACACATTAATCTTTGCTCAGTTTAAAA
ACAAGCTTATTTTAAGAGATTTTTCAATTTATGGGAACATAGAAAAATTAAGGATGTAAG
TACAGCGGGTGTTGCAATGTGAAATGATTTCGAACCCCACTGCATGTGCCCTTATATTCC
TCGAAGACCATTGAAATTTTCATAATATTGACATTTAACAAAGACTTACTCCAACCATAT
AAATATTTGTAGAGGATGTTAATGCCTTCCATCGTAACCCATCTTCTTGTGAGATAATGG
ATATTTCTCCCTACAATATTAAATGCCTTTTGCTTTGCTTATTATGCATAATTATGCTCA
AGTCCGTTAGGTGTAGTTTGAAGGTTCATTGCAACGAGAAGGACATGAACACACTCCTAC
ACTTCAAAGAAGGAGTGAAAGATCCTTCAGGATTATTGTCCTCATGGTTTCCAAAACTAG
ATTGTTGTGAGTGGACAGGAGTCAAGTGTAACAATATCACTGGCAGAGTTATGGAACTCA
ATCTCCCATGTCATACAAATCATCCCACCGTTGTTGCTATTGGAGAAATGGATGACAAAT
CACACTGCCTAACAGGTGAACTTAGCCTCACTTTGCTAGAGCTTGAATTTTTGAGCTACT
TGAATTTGAGTAACAATGACTTCAAGACCATCCAATATAATTCAGTGAGTAGTCAGAAAT
GTAATAACTTGTCAAGAGGTAACCCTTCCTATCTGTGTGGAAACTCCACCAACCTCCGTT
ATCTTGATTTATCAAATAATTATGGTTTTATCGTTGATAATCTCCATTGGATTTCCCACC
TTTCCTCTTTGCAATATCTTAGCCTTGGCGGTGTTCATCTTCACAAGGCAATTGATTGGC
TTCAGTCAGTGACCATTCTCCCTTCACTTTCAGAGTTACACTTGGACAATTGTCAACTTG
AAAACATCTATCCATCTCTTCACTATGCCAATTTTACTTCACTTGAAGTTTTAAATCTCG
CGAACAATGACTTTACATCTGAGTTGCCTAATTGGTTATTCAATCTTAGTTCTGACATCT
CTCACATTGACCTCAGTCAAAACCAAATACATAGCCAATTATCCATGGCATTGCCAAATC
TCAGAAACATTAAATCTTTGATTTTGTCTGATAATTATCTCAAGGGGCCCATTCCAGATT
GGCTAGGACAACTTGAACAACTACAAGAACTTGATCTTTCTTCAAATTATTTTTCTGGTC
CAATCCCTTCAAGTTTGGGAAATCTATCATCCTTGACTATATTGAGACTCGGTACAAATA
ACTTAAATGGAAATCTTCCACAAAGTCTTGGGCAACTCTTCAACTTGAAGGTACTCGCAG
TTGAGGGCAATTCCTTAACGGGAATTGTGTCTGAAAGAAATTTACTCTCTCTTTCAAATT
TAACAGTCTTTTGGTTGAGCTCACCATCCTTGATCATTGATTTTGATCCTAAATGGGTCC
CTCCTTTTCAACTTCGATATCTTTATTTGGGATATGTGAGTGACAAACTTCCTTCATGGC
TATTTACACAAAAGTCTTTAAAATTGCTAATTATTGAAAATTCAAATGCTTCATTTGAAC
CTCTTGACAAGTTTTGGAACTTTACTACTCAACTTGAACATCTGGATTTAGTAAACAATA
CAATCAATGGGGATATGTCAAACGTGTTGCTAAACTCGACAACTGTATGGTTGGTTTCCA
ACAATTTGAGAGGTAGCTTGCCTCGTATATCATCAAATGTGATTATTTTGTGTTTATATA
ATAACTCTTTGTCTGGATCCATCTCTCCTCTCTTGTGTCACAAAATGACGGAAAAAAATA
ATGTAATGTACTTGGACTTGGGTTATAATCATTTATCCGGAGAACTTACAAATTGTTGGA
ATGATTGGAATTTGTTGGCTCATGTTGATTTGGGATACAATAACCTAACAGGCAAGATTC
CTTACTCAATGGGCTCATTGTCTAACCTTGTTGCATTGTATTTGGAAAGCAATATGTTAT
TTGGAGAGTTACCTTTGGCACTGAAAAATTGCCAAAAACTTTCAATCCTTGATGTGGGTC
ACAATAATCTTTCCGGAGCTATACCAAGTTGGATGGGTCAGAGTATTAAAGGTCTTAAAC
TGAGATCCAATCAGTTTAGTGGCAATATCTCTACAGAGTTATGCCAACTTCATTCACTAA
TGGTGATGGATTTCGCAAGTAATAAATTGTCAGGACCAATACCCGACTGCTTACATAACA
TCAAGGCAATGCTTTCTGATCAGGCTGAAAGTCATAAGTTTGGCATTATCATTTACATAT
CAGGTTCACCACGTGTCTTTTATTTGAGTATTACAATGCTTATAAAAGGAAACGAGTTAG
AATATTTTAATTTGATGAATCTCATTGATCTTTCAAGCAACAATTTGTCTGGAAGTGTGC
CTTTAGAGACATATAAGCTTACTGGATTGCAATCCTTGAATTTATCCCATAATCAGTTAG
TGGGGACCATACCTGAAGAGATTGGCAACCTAAAACTTTTGGAGTCCATTGATCTCTCAA
CCAATCATTTCTCTGGACAAATTCCTCAGTCCATGTCTGCTCTACATTATGTTGGTGTCT
TGAACCTGTCATTCAACAATTTTATGGGCAAAATACCATCAGGGACCCAGCTTGGTTCTA
CAAATCTTAGCTATATAGGCAATCCTGACCTTTGTGGACCTCCACTAACAAAGATTTGTC
CACAAGATAAAAAATCCCACAATACAAATTCCATGGAAGAAGATGAAGATAAATCTCAAG
TATCTTCATGCTTCTATATGGGCTTGGGAATTGGATTTGCCGTTGGATTTTTGAGTGTTG
TGGGTGCCATTTTCTTCAACAGAACATTCAGGCATGCTTATTTCAAATTTCTTCACCGAG
TGCATGCAATGATCATCTAAACTATAGCTCCTTCCATTCAAATGTAAGAAATTGCTTGCG
AATGTGGTAAGTAAAGAAAGCATTATTTTCCCCTTCATTGAGCTTTATTTTAAGTTTGAT
TTTTCTAGATATATATTGTTTTTAAAATCAAAATATACCATCTACTATGTAGAAGGCGAG
TGTTGGAGAAGAAGCACTGATGACATTTCTTTTCCCAAACACTAATTTCTCAATTTGATG
TCTTCCTTCTGATATTTGAATCATATTCTGACTGGAAAACAAGTAACTTGTTATTTACCC
TTGCAAACTCTACATGCAGGTACTTAATAGACTTCGCTAACTTCAGAGTTTCTTCAAGAG
GCACAAGGCTGCATGTGTTATTTAAGATTCATAAATTGAAAACGTGACTTATATGTTACT
TGATAGACTTGGCTAGCTTCAGCGTTTTTAGTTTTCTACAAAGGCACAAGGCTGCATGTG
TTATTTAAGATTTTCATAAATTGATAACTGTGACTTGTATGTTCAGGATTTTAGTAAAGT
TACTTAACCCATTGCAAATGTATCTATTTGCTCCGTAGGATCTGTGCTGTGTTCTGAGGT
AACTTTGTAATGTTTCTTTATATGATTATGAGGAAGGTATTTGTAGATGCTTTTATACCA
GATCTTATTTCAGAATATTAAAAAAATCATAAAAGTTGGACTACTTATTCTCTATTTGCT
TTCTGTTTGTTTCAATTTCACTGCACGATATGACAAAAGGTTGAACTTTAACCACAACAT
AAGCAATTCATAATCTGGTGAAAACTACTGCTTAACCTATTTACAGTCATCAATGTCTTG
ATTAATTTTTAAACAGTGATCCTTTGAAAATTTAAAAAGGAAAAGGAGTGTGCAATGGTC
GTTGGCATTTAAATAAGCTACAATAGTGGTTATCTAAAAACGTTTGTACAATGGTCACAT
TTGTGTCATCACTTTCAGTGACAAACTTCAAGGTCGTATTTAAGTTGCAAGCTTCCACAA
GGGTTATTTAAGAAAGTGGCCATCAGTAAGTAATACAAGCGTGACCTACTATAGCAAATT
TCATCAATTTTAAGATACCATTCAAAATGACAATTTTGTGTTTATTGATAACATTAAATA
ACATCTAATAGGCCATTCCACAAAAGAACAACAATATTCTTCCAAATTTTGTTTCTGCTC
AGTTTTTAGCTAGCACCCTTGTCGAAAAGGTGGTGTAGCGTAGCTTTCTTTTCTGGAGCC
TGCCTTTTATTCATCACAAACAAAAAAGAAAGAATTGGGACTCTTGATTACAAAATTGAC
AAATACTCTTTCCATGATCCCTTTATTTAAGATTATTTTATATAAATTAAAAACGCTAAT
TATTATTTTTGTTTATATTAAATTTATTATATAATTTTTTATTATGTTAATTTTATTAAT
TAACTTCTTTCATAATATCTTTATATAAAACTAATATAATTAAAAATAATAAATATTTCA
AAAGTTTAGATTAACAAATAAAATGGAACATTTTTGTAAGATAATAACAGATAAAAAAAA
GTATTATTCCAAAGAAAAACAAATTACAACTTCAGACTTGATTGTAATTCTAAAAATTAA
AAGATTATATTCTAAAAATTAAAAGATTATATAATATTTATAACTGGTACATCAAACCAA
TTCAAAGTTTATACCAATAAACCATTATAGATGAAAAGATGAAAATACCGCTATCTCTTA
GTATTCTTTTTTCCTCCTTTCTTTTTCCATTTTTTTTTCTTTCTCATTTCTTCTTCTGTT
TGCCGTTGTAATACTTTCTTTCTTATTAATTGAATCTATGTTAGGTTGCTGCTTTTGGTT
GGAGAAAAAATTAAGAAAATAGACGTCGAATAAGCGTCGAAGGGGAAAGACAAATAATAT
ATTCCGTAAATTAATCTGTGAAAGAAAGAAATACTTGAAAAAAAATAAGAAAATGTTAAA
AGTAAGATAGTAATAAAAAATTTTAAAAAATTAAAAGGGATATCAAAAGAAAAAAGAAAG
GTGCGGAAAGTAAAGCGCGATCCGGAGGTATGACATCACCCCACTAAATTTTGACCAAAA
AAAGAAACAGCACACACCGTAGAATCCACCTAACTCAAAGCAATTATTAGTTTAGATGCT
TTATTAGTTCATTTATTCTAAATACAAGGATATTTATGAAAAGAAAAGTCATCTCGTTCT
ATAGTCTATATAACCCATTAATTAGAATAAAGCTTAATAATTCCATCTGTTGATGGCATT
TGAGCGTTTGTAAGCACAAGGTATGAAGCTCCAATGGGATTTAAAATCACATAACTCATA
CCCATCCAAATGTAATTTCACATTCACATCAACATTTAAAAAAAAATATTTTAATAGGTT
TTTCTCCATACCCGTAAAGCACATTAAACTTCAACAAGTTTAAATTGAGTTGAAAGAAGT
AAAACTCTCTCAATGCCTTGCTATTGTCTACAAGATTTAAACCCAAAATCTTTCTTGAAC
AAAACTAAAATCTGTTACTTAGACCAATGGATATTGGTTAATAAAATTTCTTTACACGCA
CCAAATCAACATAGGAGTTTAACTTCTTTGATAAGGTGCCAACACAATATTGAAAGAATT
AAAAATTTCGCACTGAAACGCATAAAATTTAAATTCTTAAATTAAAAGAAAAATACCATA
TCCAAATTCCTTCACAATTTAGGCCTCATCATCACATCTGATACATTAATCATACACATT
ATAAAAGAAATGACTACAATAAAAAAAAATTATAAATTTACATGCTCGCCCATTGCATAT
ATATGCACATCCCACTTGCAGACTCAGTAATATACCGAGTTACCGATAGTATAAGACTCG
TCTTCTTTTTTTTAACACATTCCAGAAAGAAGGGGATGGCAATGTATTACAACATAAAAA
TCCAACAGAACCTATTTAAATTCGCACTTTTCGCTAAGGAAATAATGAAAAACTTTGAGA
TAGAAAGCGGTACTATGATAAAGATGTTACGCGCACAGAATTATCAGCTGATCCAGTCAA
GAAAATGGGCAAGGTCGGATGCCAATCCACAGTAGTAATGTGAGCACCGTGAGGAAGTGT
TCTCCAACCACTCATATGACCTTGAACCTGACAAGAGGCAACCAGACAGTGACATTTTCA
GATAACTAACAAAATTATTAAAAATACTCAACCCAAAAACTGTTACAAGTCAAACCAATA
TAAAAGTAAATTATAATACTCCTTAAAGGGACTCATGGAGAAGAATCAAGAAACATCAAC
CTGATATATCGGTGCTCTAACTGAACTGGATGTTGCCAATAGTCTCCTCCCATTTGCATC
TAATGCCATCTCATGTCTGCTACATTTTGAACCATCGAGGGGGTAACAGAACCTGCGGAA
TGAATAAAAAGATGACGTTGAGAATTAATTCTTCAAACATATCTAAAAGCAAGGATAGAA
AGAATAGAGAAAATGTTAAGTCCATGAGTTAGCTTTTGAAGTTAAGTCCACATCCAAATT
TAAGATGATATCAGAACCTACGATAGATTCAATATTGGGCCATCCTCAACTATCCAAACA
TAAATGTGGCCACACGGATTTTCCAATGGATTTCTCAGTGCAATTTACCTAGCACCGTGA
ATTGCCCAGTACAATCTACCCAACCCTACAATTTTCATAATGCAATATAAAAAAGATCAA
TCCTATAATCTCCACAGTTCACACTTCAGATGTCCAATCCTGGATTTCCAATTTTTGCTC
AGTCAGAACAGCCATCTCATGGAAAATGAATATATTTCCTCATAAAGAAGGCGGTTCTCA
GAGAAGGACTAGGCATGTATACACTCCATTTCACGTATGTAATCTTCCTATCTTTGGCTA
GTAAAAATAATTGAGGCCTTTATACTTTCACAAAAAGAAAAACGTGAGTCTAATCATAAG
GTATCAAACTAAAAATATACCTACTACAGTCTCTTGACCATAAGATTTGACCTTGATTTT
GCAAACTCCACTCAAAAATCTGACAACAAGAAGCAATTAGTATGAAGGGTACAATCCATT
TCACAAGCTGGAATAACATTAAAATAAAAATAGTACTTGCCTTCCCATCAGAGCCCAGGC
TAAAAATGCTAGTCTCATCTGGTCCAAAAAGAATAGAGCTGATAGATGAATCATGTGCAG
GCCAGCCTGTGATTTGTAAACCAGCAGACATGTCTTTGACTTGTTAAGGATGACATCATT
ATCAAACTGTGATTGCTGCTAGTATTGTAGAGCATTCACAACACATCATCTTATCTAAAA
AAATTTGCAGCATTTTATTTCAGAACCTAACTGAGCCTAATAATCACAAGGAACCTCCAG
AAAGCCCAAGAGATCCATCAGATTGACATTCCCATCAAGGAAAGATACAACTTCCTAAAT
TCAAACAACAAAATATTTTCTTGTATAGATGAATCACTAAATATATTAAAGCAGAGACAT
AATCAAATTAAAAAAATTCAGGATACCAAACATATGAATCATTCCATCGACAGCGGAAGC
TGCTAAAATCTTCCCATTATGATTAAAGCATAGAGAAGTAATTGCTGGCGGATCTTCTCC
AAGAGGAAGGACTGTCTTTATGAAATCCAAAATTAAACATAGCCATAAACAACATAAACA
TTCTATATATACAAAGCACATACCATGGCTTTCCATGTCTTCATGTTCCACACAGTTAGT
GAAGCAAAACCAAGGTTGTCACAATAGTTGGAATCAAACCTACACAAATTGATAAGAACC
ATGAAGGAATAATGATAAAATGGAAGGAAATAAAAGGGGAGGATCTCTACAAGAACTTGA
AGGTCTTATGAGAAGGTTAAAAGCAAAGAAAGTAAAAGAAACCTTAAATCAAATAGTCAT
AACTATGTTTAAGGAAATGCACAATGTGGAAGAAAAGAACATAAGGCTCGTCCATTGTGT
TCAAAATGAAGATTTAAAAGAATAGGACCAATTTAAACTTATTTTAACTCAATCCCTATT
TCATTTGTATTTTGGATCAGACCTTTATGTTTATTTTAGTAATTAATAACATAGGTTTAG
TTTATTATTTTTAATGGGCTTAACCATAATGGTTATCAATGAAATTTGTTTGTTTTTCTT
TTATTATGTTAAATGAATCAGGTCATAATGGCTTCTAAACATTTTAAGGTTTTAGTTGGA
TTATAAATACCTGTGTAAAACTCCTTAAGAGGTCAGCTTTAATGATAATAAGAATTGAGT
TTTTCCTCTTTGAGAGAGCTTTCACCTCTTAGGATTCTTGAGAAAGAACCATTGTTTAGA
TATTACCAAGGATTTCTCGTACTCTATGACGATTCTACATCGAGCTTATCGCTCTCCTTT
CTTTGTAGAATTGAGGATGTGACACTTTCCCTTATTCTTTCTCTTTTTTTCATCTTTTGT
TTTGGGCATAATTGAAAACATAATTTGGCTTGTTTACACTATAATCCTAATTCTTGATCT
AAGTGAACCAACTCAAGAAAAGATCCATTTAATTCACATAATAGATGTTGGGGATCTCAT
AATTCCTAGCTAAATTATGTTAACGATGTAATATTAACAAAAAGGATGGGCATCAAGAGC
ATTATAAAAAGAGCAATACCATGACCAATGGCAATTCACCATAAAATAGATGATTATTAA
ATCACCAAATTAAATTAATTTACTACTTCAGCAAAACAAAGAATTCAGTATTAAAAAAAA
TGAGTACCCTCCAGATGCTGCTGCTGACACAAAAATAGGTTCCACAGGACTGCACTTTAT
GTCCAATACACTGAAAAATCAGACACAGTCAGAGAATTGAAAAACATTAGCACCAAAACC
TGAAAAATATATAATTAAGAAATACCTTGGAAATGCTTCAGTTGTGTTCAGGTCACAGAC
AACTCTCTTTGCATCCACATTCCATGCCTTAATGCACCCATCAGCTGTACCTATTAGAAG
CTTTTATCAAGATGAACAACTTAATAATTTGATTTTAATCAATACAATTGAATCACTTCT
ATCACCATGAGAATTCAATTTACATACCAAGCGGTCTGATTTACATTCCCAGTCAAGCGA
CAAAATTTCAGTGCCACAATATATGGTTGCATTTCTAGACACTGGAGTTGATGTATCATA
TGTCCATATCCTTTGTTAAAACATGTAGAGAAAACAGGGGCCAAATTGCTTGAGAGATTT
CATAAAAATTAAGGAAGAGTTTCAGATATTCATGAATGGTAAGAAGCATCTATGAAAGCA
ACAGTATAAAGGGTTATTTCTAAACAAAAGTGTATTGGCATGCATCAAACTTTATTTCAT
TTTTTATATTTAACTTCTTATCTCTTGTCGATGGTGTAGCTCTAAATACATCCATGGGCA
AGGTTTCTGACCTTATACTAACAGAACCAGATCACAAGAAAGGAAATATGAATGTGTATT
GCAGTTGGAGAACTCACCAATATCAGAATATACTGGTGAAATAAGAGAGAAATACATAAA
AGATCAAGTAGCACAAATGGAAATGAAAATCATAACTCAAGACTTTTTGAGAGACCCTTA
ATCTCTCCCTACCAATTCCACTGTTTGCTCTTTTTCCTCCCTCCTTCCTACCCTCCCCCC
TACTGATATATTCTGTTACATAACAAACTCATCATTGCCCATGCCACACATTTAAGCTCA
TACAAAGCCCATTTCCTACCCTTTCCACACTTATGTGACATGTAGATTCCATGCTTTCTT
TTTTATTTCTCCTTTCATACCACCTGCTCATCAACAATTCATTTACAGTTTCTAAATAGT
GGCAAATGAATACATACTACAGTCCAGTCCAGTAATCAAGACTAATAATTATATGAAAGC
GGTTCCATTATTCCATGTAAGCAATAATCTTGATGTTTGTTTACATCAATTCCCAAAAAG
GGTACCTCACAGTTCCATCCAGAGAAGCACTGGCAATATTGTTTCCAGACGCAGAGAAGC
GGCATCGACTGATTGAACTGGTGTGCCCCAAAAATGTCTCCTAGAAACCACAGTGATTTG
ATATTTACAGATTTCAATGAAACTAAATATACATTTATGAAGAAGATGAAAGTGCAAAAA
AAGGGAGGAAACACCTAAACAAGACACTATAGGCAATTTTACCTGATGCTCTACTTTGAC
CTCAGCAAAATCCTCTTCCCCATAGACTTCCCCATCATTTTCTGCCACAAAATTATTTGT
TAACTTATGGGTTACTGAAATGCCTAGTAGTTGCTATCTCATCCTAAAGACCAAATTATT
CAAGCATCCAGAAAATTAGATGATTCGAAGTTCAGATTAAGAGCACCAAGTTCCATTACT
GATTAAGTGAATACAATGTGTATGTTTTTAGATATAATAAGCACTAATAAAATGATTGAT
AGCTTCCTTGTTTCAAAGCTAAATAAACAATGGTCGATAAGCACTATTACCAAGCTTTCT
AGTTTCATTTCCATGTATGCAACTGATTCAATATCTATGAACTGGTTTTTAGTGTCTAAC
TCTAATGTCCTTTTTATGCTTCAGGATCATGCAACTAACACCATTATTTGAAACTAAAAC
ATATAGATTCCTCCTCATACAAAATCAATATCCTGTTTTAGTGCAATTTGTGCTCACAAG
TTACAAGTGGCCATGCAAAAGTAATATCACCATCTGTCTTTAGAATGCGCAAAAGCCATA
TTGCTGGAGAATTTCATTTACTTCTCAGAATTCACAGACATCTGACATTATTTGTTCCTT
GTCCTACATTTTCAAAACACCTCATTGACTGTTTAACAAGCTAAATCTTTAGAACTATAA
TTCATCATTTAGAAGAAGTCAGCACATGAATTTAAGTAAATCTGTCCATAGAAAGTATCT
ATCAACTTGCTTAAAAACTAAATTTGTCTTGAACTATATTTGTCTGCCTATATGGGGACG
GTCATGACCTTTTAGAATTGCATTGCCAGCTCTGCCATTTCTCAGATGGTCAATCAGTAC
AGAAGTTGAGTCATCACCGGACTTGGGGCTGATAAACTCAGAATGAATATTTACAGGTTC
ACCCACAACCGAATCTTGGCCACTATCTGTTTGACCTACTCGTTGTATAACAGTTGGAAG
AACCTCTGAAGAATCTTTTGGCATATGAGTGCTTTCTTCACGCAAATTACCTGATGAACT
AATACTTCCTTCCATACTTCAATCCAAATTAATTAGAAACTTAGGCATATATCACTGAGA
CTCAAACACCGAATGAAAACATGCTTACCTTCTAAATCGGCATAACTGTGCCTCTTTCTC
ATCAAGTAAAGCCTGAAGTTGCGACAATTTAAGATTCAGATGTGCAATATCTCTTTTGAG
AAGGTTGGTAGCATTGATCTCTGAACTGATCTTCAGTATAGCAGGTAGACGTGATACTAT
TAAGGATAATTTCAGAAAAGACCCAATGAAATCAGGATGGTGAGGACATAAGCATCTCTA
ATCAAATCTTAAAGTTCAAAATGAAAATAGAAAAGAAAGAAAGAAAGAGAATGCAGGAGA
CATGAAATATAATTGTGAAAGAGATTGCCAAGAATTAGTTAGTCCAATCATTTCTGTTTT
ATTTCTTTTCTTTTCTTCTCCCCAGGACACACAGATGGCGATAAGCCAGTAAAATCCTGA
AGTCCCCAACGACATCCTTCCTATTGCTGTATCTATGAAAGCTTGTGAAAGATAACATAA
GTATTCGTTGCAAAAACATATTCCATCTCTAATCATTAACACAGTAATAATGATACCTGT
GAATCTGTAATTACACTGCAGAAACAAATCGAACTTAAACAAGAAAAATGAACTAAAGAT
TTTGTGAAGGATATGAGTACCATTGAAGACCTCAGTAAAGAAGTTTCTGGCAGAAAGATG
CAAGGCACGATACCACTCCTTGGAGAAAAAGATTCGAAACTCGGGATCCAAGTGCGGATT
CTTGATATAAGGAATCGCTGAAACACAACACAGCATCTCATGACTCATCTCACCATACAA
GTTCATCGCAAGAAACAGAAACGACAAAAAAAGACAAAACGCACCAAACCAGCGAGTCCA
ATCTTGGGACTTCTGCAACAATTCGGTGCCGTTGAGTGCAAAAAACTCAACAACTTTGTC
TGTGCGGTTGGATTGCACGGCGTGAACGACGTAGAAACGTAGAAGAGAAGTCTCCAACTT
AGAGAGAGTGGAAACGAGTGGCGTTTCGTAAGAGGAAGAGAGGTAGTGTTTGAAGAAACC
GAGCAGAGCAACCAACTTATCAACCTGAAACTTGGGAACGTAAAGAGAGAATATAAGGTC
AAGAATCTTGTCAACCTCGAATCCTTTGCCGATATCGGTACGCAATTCAGCCTCGTAGGC
TTCGAGAGTGTTTGTGAATCCTCGGAACACCAGAAACTCCCTCACTAACTCCTCCGCATA
CTGCATCTTCTCCATCGATCGTTATCGTTATTGGATACTATCAAGAATCGACCTACAGGA
CTCAAGAATGGAATCGTGTTGAGTTGAATTATTGAAAGAGGGTTTACGGCTACGGCGTCG
TATCAGAATTGATGACCGTGAAGTTGCTAAATTGCGCACCGGGTTTGGGAATCTTGGAGA
AGACGGTTGATCAGAGTGGCGAAATGTGTTTGGTTT
>M. pruriens QJKJ01000170.1:43000-83000 Mp isolate JCA_2017 contig_170, 
TCAGTGAGGATGATTGGAAATTGGTACAGCTAGTGCTTACATTATTTAGAAATATCCTAG
CTGTTCAAGAAATTCCGTCGCACCAGAAGTCAGGGGGACTTGCTAGTCAGTTTTTATCAC
TGAGAGACCGATTTCTGGAACTTTTGTTTCGTGAGAGCGTAATGGATATAATCCTGGTTA
TATCTCATCATGTTGGTGGTTCTAATGTTTATCTCCGTCAGGATAACTTGCTGCTACTGG
AAATTTTCCATTACATTTTTATGGATCAGGACCCAGAGTTAATTGTTAGGGTCCATTTGA
AGGGGTCGAAGGTTAGCCCTCTAAATGTGACTAATGTCTTTTTTGCTAACCTGGCAAGGA
GAATGCTATTAATTTAGATTATTCTTTCTGCAATGAGCTTTGCTACTATAACTTACCAGG
TTTTGTGGGATGTCCAATGATTTCCTCTTTCTAACTGCTACCACTCTAGTGCTGTTATAA
ATTATTCATAGGTTGTATTTTTTTTTTTGGTCAATTACATTTTCTAAAGTTCATTTTAGG
CTGATGAAGACCCCCAAACTTCTCTTAATGATCTCCTGTCCATTATTGAGGAGGAAAAGA
AGAGAAGAAGCATTTGTAGGCTCAGTAATATCAGTCGACATTCACAATTTAGTGGAACAT
TTGCTCGGCTTACTATGGTAATATTCTTTTGCCCTACTGATGCTTTTATCATGAAGGACT
TGAGTGATAATCGTTGTCTCTGTTTGGTAGGATGGTTCTAAGGCCGTATTTAAGGGAAAT
CCTAATTCTTCTCACAATGTGCTGCTTAAAGCACAAAATATCGCCCGGGGCCCTACCAAA
AGAATTGCGTGGGATCATCCAAGGTTACCTTCAACAAAGGATAAGATATTAGAGTTGCTT
CACGGATTTGTGAATCAGTTTCTTTCTGGGGGATACAATAGTATGGTTTTTTCAGGATAA
ATTGTATCTTTTGCAAATGTTTTCTGCTTTCGGTTTCCAATTGTAAAGCAAAAAGTAATC
TCACTGCAATTTGAACCTGTATCAGTTTTGATGCGATCCATTCGTGAAGATATTGAAAAG
GAACATCCCGCAATTCAAAAAAGTGATGTTGTTGTTTTTTTTCAAGTGGCTGAATTTGTC
ACTTCATTTCAGTTTTACAAGTATTCCGCTTCTAAGGTGAGAATGATAAAAGCATATCTT
GGCATAACTTTTCTCTTTTCCTCTTTCAAGATTGCCTCTTGATCAGAGGTATTAAATGCA
AATTTTGAAGTATTCACGGTCTGTATCAAGAAGAATTTCTTATTCATCTAAATGCTGGAA
TTTTATAGATTCTCCATGTGTATTTAGTTGTTTTCTAATTACTTAGCATTTAAAATTAAG
CATAATGAATTTCTGATTTGTTTATTTATTAAAGTATGTGTAATTTTCAGTTTCTCAAAG
CATGTTGAGGCAAACTTTACATATAATGATTGTTTGTAGGCCTAACAGTTTCTCACACAA
TGTGGCTATCTATTAGTGTATAGTGGAGGATACTATTACTATTTTTGTATAATACAATAA
AGGAAATAACAAGAGGATAGAAACTCACTTGATTTGATTTCTTTGCTTTCTTGGATTTTC
ATTTGGCTGTAAATAACAGCATCTCTTGTTCTCACCTAGTCTGACGTACCACTTGTTGCT
TTATTTGTAAATAGCATACCACTGATTTGTCAACATACATAAAAGATGTTCTTATATTTG
TTCTCTTCTCAATTAGACAAAGGAGGGAGGGGACACATTTGAGACTTTTGGTGATAAAGA
TGCAGATACCTCAGATTTCAGTGGTAAAATATGTGGCCCAATTGCAGCATCCTTGAATGA
GTCAATGTTTCAATTGGTTATTTCAAAGTGGCGGGATGCCTATGATGGTCTAAAGGAAAC
AAAGGACTACCAGTTTCTATCTGCTGCTGGTTCTCTTTTGAAAAACATGGTAATATGTAC
TACCAAATCTTAATAATATGTTCTGCTATGTTTTGTTTATTTAGTTCTTTGCATGTATCC
TTGCATCATCGGGTGGAAATAAACATTTTTTTCTACTTTCTTTTATGTATGTGCTCTCAT
TTTTATCCAAGGTGCTTGGGTTACTTGATACGATCCGATCATTACTGTAAATATATCTTA
CAGCCAGTTCACTTCTATAAACAGTTTTGCTTTGACAATCTCATCTTATTCCATTTTTGT
TTGCATTCCATGGCTCACACTTTGATTTATTATTATTTTGGTTAATTTAACAAATTGAGG
CATTTCCCTACTGCATTAAGTTGAACACAGGAATGGAACAAGAACTCCATCCCTGTGCAT
AACCTCATTGTATGTTTCCTAATTGCCCTTTCTTGATTTTTCAGATTCGCATGCTGGATT
TGATACTTAAATTGTTGCCTGAAGACTCAAAGGAGCCACAAACAGCTCGCATCCTTCTGT
ACAAGTTGTTTTATGATCAGACTGAGGAAGGGATGACTCAGTTCCTATTGAATTTGATTA
AAACCTTTGACACCCAGAAGCAACCCAAAAGGTTTGACCTCTTTATTCTAATAACAAAGA
AAAATAACACATTCCTTAATCATGAAAATATATGGACTGCTTTTTCATGTCTTAAACTTG
TATCTTAGCAGCCTTCTGGTCGTAGAATAGTTTTTGGCTATTCAAAGGACATCTATTGAT
CAATAATTACTAGTTATGCCTTTTTAGTTCATACTTCATACAAAAATTAAAGCATAACAT
ATTCTGCTGGTCTATGTGTGTTAATTGTTAGAAAGCTAAGCATGGTAAGCTGCATTGTAA
TAGAAAGTGGAAAAACGTTTCTTTTCAATCAAGTAAATTTTCTGCTTTATAGTCAACTTA
ACTTATTTGCACTTTTCAATTCAAATGCATTGTGTGCAAAATTGTCTGTCATGAGAGGTA
TCCAATAGTTGTCATATGTGGTCCAATGATAATAGTGATTTTATACATTTTATTTTTGTG
TTTGTGTATAATCCACTGTTCTTTCTTTGCTGCTATATTTATGATTGTTGTTTCCTGTCA
GTGATCTTGCAGATTTGGTAGAAATCATTCACAAGGTTGTAAAGCTGATGGATAATCTTC
AGTCTCGAGGAGCATTGAGGGTAAGCTGAAATTATATTTGTGTGTCTATGAATTTGCAAC
TGTCACGAGTTAGTTATATCTTTGAGATAAAGTTCTGAGATCTAGAACAAACAAGGCAAG
ATGCTTGTTGCCACTTTACCACATATAGTTATCAATATTCAACTTCATATGCAATACCCT
ATTTGTTCATAGTGATTACAATTTCACATTTAAAAGTAATAACTTTGCTTCCGTTGGCTT
TGTTAGAGATGTAATAAAGTCATTAATGAGCCTTCACTAATAGCTCAAACTTTTAGGAGA
GTTAGTCCTTGACATTAATAATTAATAATTAATAATGTAATACATACAGATATGTAAAAA
AAAATCTTATAGAAAAATCAGCTGCAGAGCATACTGTCTAAGATTTTACTACATTTTGAT
CCCTTTCTGTACTTTATATCTTGTAAATTCAAGGTGTCTAGAAAATCAAGGAAAGTGAAA
AAAAATAAATTTCCAGAAGGAACAGAATCAGGGGACAAACCAACTGGAGATCATTCTTGC
ATTCAAAATGAAACTGGCATCTCAACTGTCAATCAATCAGTAGAAAGTCAGCCACTGCAG
GAATGCCTACCAAATGCAAATTCCACCGGGAAAGATGTCCCTGATAATGAACATGAAAAT
CATGTCGAGAAAGATGGGAACTCCCAAGTTGGTTTGAAGCCAATGGAAGCCACAAATTCT
GAACATGTTAATGACGATATGTTGGATGGTACTAATGATTTTTCTGAAGATGAGCAACAA
AATGCAATTAATGAAGTTGATTTCAAGGTTTCAACGCTGGTCTCTGCCTTTGCGAATCAC
AATATCATTCAGAAATTATGTTGGTTGCTCAAGTTTTATAAGAGTAATTCCCTTGCTACA
AATCATTACATAATAAGCATGCTGCGGAGAATAAGTGATGACCTTGAACTCCATCCTATG
CTTTACCAGGTTAAGTCCAGAAAGCATTTCAACTTCAATGAGATTGCAGTTTTTGAATGT
GAATATTGAATACTATTTATTAATCTTGTTGACATATTCTTGCAGTTGTCACTGCTCACA
ACTTTTTATGACATCCTGGTTGAACAAAAGTCATGTCCCTGCAAGGAATACACAGGCATA
GTTGATTTCCTGAATTGTTTGGTTAGAAAGATGCTAAAGAAAATGAAAAAGCAGCCCCTC
TTGTTTGTGGAAGTCCTTTTCTGGAAGACTCGAAGGGAATGCCATTACATCAATGCTGAA
TATTTGTTGAGTGAGCTTGGCCATTTGAAGAAGGAAAGTAGCAATTGGAATAAGACTCAA
GGAGATGGAGAAATAGGTTCCCCAGTGAAGGTGCGAACTCATAGAAGCATAGCTGATGCA
CTCGGTGATGATGAAGCTGATGTTGTGATTACTCATGACTCAGGATATAAAAAGTAAGAT
AAAATTCTCAAACTTTGCTTGTAAGCTTCTTATTAAGATTTTGTACTTATTTCTTCTGGA
AAAGTTTTGGCAACACTGGGTTGACCATTATTAGAATGTGGGACCAATTTTCAATTTATG
GTTGATTGGTTCATAATCATTCTTGATCAAGACAAAGGGAGATATACTGCAATAATTATC
TGCATTGAGACTATTTTCTTTTTTTTCTTTCTTCTAGAGACAAGTTTGATGATGTTATTG
AAGGCAGTAACAGTAGCAAAGATGATCATAAGTATGTTTACAACTTGACATTAAAGTTTA
CTTGAGATTTTCTAGTTTCTGATACTTGGTTCACTTGGACATAACAGTGGGGAGCAACTG
ATGGAAGATGAATCTCAAATAGCTCCAAGGAGAAAGAAAAAACTTGTTCTTGATGATGAT
TTGGAAAGACAAATTAAGGATCTCTATGAGAAGTAGGTTCAACCAGACCAAACTCTTGTC
TAAATTTTGGAGCATGATTTAAATTGGAGCCTTGTCAAAAAGAAATTCAGTTTTTTTTTC
TTTTATTTTTTTTCATCATTAGTACAAACATACTTAAAGGAGTCGGTATGATAGATTGAT
AGCTTTTCAATTTTTTGTTTTTATTTGCATATAAGGTTTAGACTTTGTTCTTATCAATGG
TTCTTCCTTGCTTCAAATATTCTAGATTCAAAGATGACAGACATTGCAGTCGTCGTATAG
CTGAAGTGCTAGATCCAGATGGTAAAACTTTGCCAGCTCAAATTTCCAATATGTTAAAAA
GATTAGGACTAACAGTTGCACCTAGGAAAAAGATGGGTGATGTTGACGAACCTGTGTCTA
CTAGTCCTAATCAATTAGATGGTGATGGAATATCGGGAGTAACCAATAAAAAATCACTGA
ATGTTCAGCACCTGTAAGTTTATATTGAACTCTTATGCTCATTAAGTATGACTGGTGTTT
TTCAATTAAATTTATGCTTCCTCATGGAAATGAAATATTTTGGCATTATTGTTCATCCTA
ATTCAACAGTTTTTATATACATTTTGATGCATTAAATATGTTTAGTTCTGAGTTTTTGTT
TTCAATTTCATATTTATAGGAAAAAAAGGCGAAGAGTCCAAACTTTCAGTGAAGATCAGG
AAGCTCTAATCAAAGTTCTATACGAGCAGTAAGTGCCACATAACTTGGCTGCTTGGTGGA
AGATTGCATTTAATCTCTTTCTGCTCTGTACTTGATTACTTGTGAAAAGATAGATAAATA
AGAAGATTTTATGTTTTCTGAATTTCTATATTATTTTGTACAATATGACAAATAAGAGAA
GAATTTAGCCTTTGATTTTGCTGTTAATATTCGGTTTGTCATCTTTTCAGATTCAAGGAC
CACAGAAGATGCAGTTACATGATAGCCAATGCACTGGATGAGGCTGGTAAATTCACTCCT
GCCCAAGTCTCTCGAAAACTTAAGCAGCTTGGTTTATCTCTTCCTCAGAAGAAGAGTTCT
GGAGGCAAAATACACCCAAAGGGTGCAGATCTCATGGATTGTTCAAATGATAGAATGAAT
GAATCCGATGATGAGACATTGATATCATTGGTAAAAAGGTAATGTTGTGTTTCGTCTGTA
GTTCTACAAAGCTGAGGCGTTAGTACATAATACTTCTGCAGTTCTGCCTGTTTGCACGTG
GCAAAATAACATTCCCTCATGGGCATGTGTAACTTCCAAAATGCCATTTACCATTTTTTC
AATAGAGACATTGTTTCAAATTTTATACGTAAATATATGCTTCAACTGAATTTCAGTACT
TTGTCAAATGCAATTTTATTCTGCTGCCCAGCTGGATGAGTCTCTCTTTGCTCTCCTCCC
TTTAACTACTATTTATGATTATATAAATGTAGGAAGGGGAATAGCAAATTATCAAGGGAA
CAGTTACATGGACAAACCATTGAGGATAGATTGTCAACAGAAGATTCTGATGATGAAATG
CTTAGCTCTGTTCTCAAGTAATATTCCTTTGCCTTTCCTTTTCTAGGACCACATGTTTAC
AATTATATGATCATAAATGTTTGTCAGGAATTTAGTTTGAGCTGGTGATTCTTCCCGCTC
CTGCTTCTATCCGCTTTGACTTGAAAAAACGATGGACTTGTCTCATGTATCAACAATTTT
ATATTATTTGGAATTAACTATTGGTTATTTAATTTAGGAAAAGAATAAATAGCAAAGTAT
CAACTGAACAATTACTTGTACGCATCAGTGAGGATACATTGTCAAGAGGTGATTCTGATG
ATGAAATGCTCAGCTCTTCTCTCAAGTAAATATTCCATACTTTCACTTTTCTATTTTTGA
ATACTAATGATCAATGATAGGACCACAGATGTGTATATGTATCAACAATTTTATATTATT
TGGAATTAACTATCGGTTATTTAATTTAGGAAAAAAATAAATAGCAAAGTATCAACTGAA
CAATTACTTGAACGCAACAGTGAGGATACATTGTCAAGAGGTGATTCTGATGATGAAATG
CTCAGCTCTTCTCTCAAGTAAATATTCCATACTTTCACTTTATTTTTGAATACTAATGAT
CAATGATAGGACCACATATGTGTATATGAGGAATTTTGGTTGACCTGTTAATTCTTCCTG
CTTCTCCATCTGCTCTGACTTGAAAAATATGATCATTGGTTCTTCCTTTTATATACGACT
ATTCTGTTGGCAATTGAAATAAAATAATCATGTTCTATTGTTTATCTTCACTCCTTTCTT
AACTCCAAACCAATATAATGTTCTCTTATCATACCTTTTTATATTATTCTATTCTATATT
ATGTAAGTGCCAGAGTAAGAGGGTGTTGGATAAAGTTATTTCTGTTAGGCCTTTAGGCAA
TGCTAGAGATTTGTGTGATCCACAATCACTTCACTCAATTGGGATAAAACTGGCTAATTC
ATTGGTAAGAAGGTAAAAGTGACTCTTTCACCAAATACCTATGATACAAAGAAGAATAAG
GTAGAAACGGAACTTCAAAGATTGACAACAAAGTAAATTATGGAGTGCATAAAGGACGTA
GAAAGCTTAATTAGGTTATTCTTTTGAAGCTGTCTTTGTTGAAGCAAATCGGAGTATTGT
TTTGTGTTTTTGATGGGGATTTGGAGCATAACAGAAGGAACTGGTGGAAGAGAGACAATG
GACCAGAGAATTGTTTGGTTGGAGGAAAAGAATAAGAGGTAGTGATAGGAATCAGAATAT
GAATAGTAATAAAGTAATATTGATGATGAATTAGAATTCTGTTACAAGATCAATAACAAA
CCAATAACAGAAATTAGAAAATTCCTTTCCCGAGAAAGAACCAACTTCTTCACTCAGCCT
ATCGATACCAATTTTCACCCTATTCAGCTACCACACACATTATATAATCCTTCTCTCTCT
CCTCCCTCACTCCCCTTTCCACCTATCATTTTCATGGGCCTCATGCCATTACTATACCCA
TTCATAATGGCCTATCAGGTTGTGAAGACCAAGAATTGAGTGAGGCTGATAAGCACCTAA
GCACTTGGAAACCCTCTCTCAAAAGTTAGTTGTTAGGGGAGGAGAACCAAGCCACTTGAA
GTACTCTACCAAAGGCTACTTGATATGGGACTAAGGCACCCCATAATACTCAAGTCCCTA
TCAAAGGCTTGGGTAGGAAGGAGCCGGATCCTCAAAATGTTCCATTATCCATATTTTATT
GTACTACAGCTTGACGGAATTGGAAGGAGCATTTTGATGTCCATTTTAATCTTGGGAAGA
TTTATTTGAAGTCAAAATCCTTGGAGACAATGTCAGTGAATCTTTGGAGTATCAAGTCCA
AATCATTAATTTAGTCTAGTATTATTATTTAATGTGAAATCTTGTTATATTAGTAAAGTT
CTTATGTAAGGAAATATTTCTTTCTCTTTTTAATTTCTTAAAATTATTTGCCCATTGTCT
GACTCTTTATCACTTGTAGTTTTAGTTGTCATGTGCTGGCACTGTTCATACCTGATATAA
CTTTCTTTGTATTTTTTTGGGTACAATTTCTGGATGAAGGAGAACTAGACGATCCTTCCT
TAAATCAAAGCAGGATGAGCTTGAAAACATCCAAGTTCAGGAGAGAATAAGAATGATAGG
CAATGATTCTTTTAATGGAGGCATAACGGAGGTTTCGGAAAGGTATGCCGTTGTAATCGC
AATATCATTTGATTTTTGGTAATAAACTTGTTTTTATTTTTGGGTATATAATGACGGCAA
TGAGGTTCATTTTTCGTAATTGACTAATGACTCACTTTTACCACCTAGTGGGAAAAGACT
TTTTGTTGCAATAGCACCTTTTGCTAGTTTGAGTTTGAGTTTTAACATTCCTGAGTATGT
AGTCTAGTTGTTAAACTATAAATGGCAGTAACGTTTGTTATTCAAATGTTAAATAAGAAT
CAATGGGTGCTTCCGCTAAACTAACACAACAATCGGCTCTATGGGAATGAAGACCAATCT
ACCTGTTTCCTGTTAACAGTTTGCCTGTACAGAACATAGGTTATTATTGCTGTTTTTTTT
TTCTTTCTGTTATTGTAGTGGGGTCAAGTAGATTGTGTCTGAATATAAGATGGCTGAGTT
GATATATAGTTGTCATTGTTTTATATCTAACATAACGTATTAATATCTATAAAGCAATGT
GGAATTAGAAATATATGGATACAGTTCGTCTCAGCCTCTTTTGTGGTCTAATTTGATTGC
TTTGGTGGTTGAATTGACTTTGCACTGGCAGAGAAAATTGGGTTGGTTCCATGAATTCCT
CCCCAGTAGAATATCAGCAAATGGATGACTTGGCAGATTCAGAGGATGAAGTGACTGTTA
GTGCATTTCCTGGCAATGCTGGATCCAGAAGGAAGCTGAGAATGGTGATTGATCCTGAGG
ACGATGACTGAAGGGGAAAGCATGATTAGGGTCCAGATTTCTTTATTTATGCAAATATTT
TCTACTAAACTGACATTATTTAAAGATTAGATCCTTCTGTCACCATCCCCTAAAGAAGTC
ACGTGTTCAGTTTTTAAATATAGATGTAAACTAATTCGTGGGCAAAATGTTACTGGAACT
AGTCGTCCTCAAAAAACCAAAAAATATAAAATGATAATGGAACTAAGCTTCCTTCTAGTA
ATCTTCCCTTTCTAGGAATGACATTACAACGACAGCCTTTGATTCAATAGATATATAGTA
CTGCATATTAGAAATCTGAGGCACCTTATCCAGATTAATTTCCAACCTGAGGATGCAATC
GCCATTGCTGGTGTGGAAATTATGTGAATATCAGTAGAATGATCAATCTTGGTTCTGGTT
ATATGTATCCCATTCACCATCTTGTCAAATATTCATAAAAATAGCAAAACTATTTTATTG
AAAGAGAGTTACCAAGGTAAAAAAAAGAGCTCCCCATCGCTAAAGGTTTCTCCAAGTTCT
ACTTTTCACCTATGAAGTCAATTAACTTTGTATTGTGCAGACAACTTTGCGACTAAAAAA
TATGCATCAAAATTGCCTCATTTTATGACCTGAGGAATTTAAGTCTCAAGAAATAAGTAC
CTTCGTTTTTCTATCGTTGTGCCTACAACATCCGTTTAATAAGCGTAAATTCTGGTTGGT
TATTCTTACCCATCGAATCTTGATCCTACTTTTCGTGGCCCCTGAAACCTGTCACTCATT
TTACTGTTGCTACGATTCGCCGTAACATTGAAATTGAACCTTGGTAAGTGCAGTTCCTTG
GTCCACTGCAACAAAAGGACCAAATAATGGTTGTGCGAATACGATTGCTCTGCTCAAGTG
GGTATGAATTATTGAGTCAATCTATCTTAATGATTGAGTGAATACGATTGCTCAAGTGGA
TGAGTTCAGTGAGAAACATCATACGCAAAGACATGTTTTTTCTGCCAGTAGAAGTTTAGG
CTCACACTTGGTTGTCAACCATATGTCCTTGACTCTGTTTGTGAACGGGCCACGATGGTG
AAGATTAGATATCATGTTGACATGGGGGCTGCTATTTACAGTTTCCTGTTTGCTTTTTGC
ATCTTTTTTTATTTTTATTTTTACGAAAATACCTTTCACAGAAATTAATTTTCGTTTTGT
ATTTAGTTCAAATATATAATGAAAATTAATTTCGGTGCATCTATTGCTCACTTTTCAATT
TCTAGAAATTTGAAGTGCAACTTGTTTTTTTCCCTCCACGCCCAAGCTTAAACCCGCTGC
ATTAAGTCCTCCAGTGAACAATAATGGAGAATGACGAAGGAAGAGATAAAAAAAAATGTC
ATGGATAGAATTTAGAGAAAAGGGAATTTCTTGGTGAAGGAATATCTTGCAAGAAGAGAA
AATGATTTTTTTTTCTGATCCTCTGCCTGATTTACAGGTAACAACGATGTGGGAGGGATG
TGCATGTTTGACAGAAACTAACAAAATTAGTATTCATGAAGAATATTTTCATAGAAAAGA
AGTACCCAAAAAAAAAAAAGGAGAGGGTGCGGAGAGTAAACACATGTGTGCAAATAGCAA
CTCCTATTGGCATTTGATCATAGTGTGTTCAACATAATTTTTATTGTTAGTGAACAATTT
GAACTTAAAGCTATGAAACACACATATATGACTAACAACGACAAACATAATGGCTAATAG
AGAGCAAACATAACAGAGAGAAAACACATTTTACAAATGTTTTATTGTTTAAGAGTGAAA
AAATTTTAGAGCAACATATGAAAATGTTTAATAGAACTTTTTAAATTAGTTATATTTTAA
CTATTTTAGAATTTAAAAACTATGAAAAGATGTTAACATTCTAGATTGTTTGTTAAAGAA
TTAACCCATTTTTTTACTATTAACGATACAGTAATCTTGAGATAAAAAAATCATTCAATT
CAATCATAAAAAAATTGTAGACTAAATTCAGTTATTTTGATTTTTATCTCTTTCTTTTTT
AAAAAAATTATGGGACAATACTTTATACTTTATTATTTAATTTACAAACAAATGAAATTT
TGTTCATTAGAAAAAGAGGGGAGCTCCAAATCAATACATAAATTACTCAAATACTCAATG
TACGAAAAACTGGGTAATTAAATATAAATATGATAACCATTAATCAACTTTAAAAAGAGA
AGAATTAAAAAAAAAAACTACCAAACTTTAAACATAAAAATTGCACGACGAAACCAATAC
TTCAATAAAATTAATTAGATATCTCGACCTACTCTTTCTTACTTTGGCCAGACGACAGAT
GCATTCGCATAAATTTTAAGACTTATTGGCTGCCTCTGGTTTGATAAGTAAATGGTTTAT
AAAAGAGGATTAAATAATGTACTACTTCTGTCCTATGTGTAAGATTTATTTAATTTTTTT
TTTTGGTCTTTTTTTATAGATTTTTTAAATGATCTCTTACATTAATTTTTTTTACTAAAT
ATTTTTTTAATTGTTTTATATTAAATATTATGAAATAATAAGATGAATTTATTCTGTCTT
ATAATGATATGAGAAAATAATTAATACAGATTAATTAATTAATTAAAAAATAATTAAGTA
TAGAACATAAAATGATGAGTTTCAGTAATTTTTTAAAAAATAATACAAATTATTAACAAA
TTTAATATTATTAATTAAATTAATTAATTTTCTTAATACATATAAATTAATTAAAAAATA
TTTAAGAACATAAACAATAAAAGTGAACCCCAAAAGTAGTCTTTTTCTGCGTGCGCCGTG
TCTGAAAGAGAATAATTCAGTATTGTTTTCGAATTGGAAAATAAAATAGTATTGCTTTTG
AATTGGAAAAAGTTCTACCGGATTTTCATGACCTTTTTGAGGTTTTTGAGGAAATTGCAA
TTCGAGGTGGATGAATGTTGAGGAAAGTTAAAATCATTAAATTTGATCATAAAAGAAATT
ACTGTTTAAACCGGATTGTTTTTGTTTTTTTTTTATCTTGTTTTTATTTTTATTTTTAAG
AGACAACACTTTATTCTTGCATGAACAAAGTCCTAAACCAATACATAAATATTTTTAGTG
ACTACTTTTTTTATTGAAGAGACGAGACTAATGAAATAGAAGGTCCAATATACATAACAA
ATAAAAAATAAACATGTTCATAATAAAACTGTCTTACCTAAATCAATACTTTTAAAGGAC
CAACAGCAAGAAACTTCAATAGTGGAGACATTGGATGGTGTGTGCACTCAGCTGATTATT
TTAAACCAATAAAGCAAAACTTCACTTAATTAGTCTTGTTGCTTTTCATTAGTCTCAATT
CCCACCCGAGTGATTTCCATTCCACGTCAAATTAATCTTAAATATTACTAGTCTCTCTAA
CACAAAACGACTCTTATTTTTGTTCTTTTTTAAATGTAAAACGATAGTACGTAAAAAATA
AAATAGAATTAAAAAGAACTAAAATGAGTGGCTTTCTATAGAACTGAGGACTAATAGAGC
GTTTCTAATATTTTAATAAATAAAATATTCATTGGATGCAATCTTGAGGAATAACTCACT
AGTTTATTCTCAAATCATCCACTTCAAATGCTTTTCGTTGGAAATATTTATATAGATCAT
CAAAGCTTTAAATAAAGGTGTATAAATAAATAAATAACTGAATTCATTGATCGTATTAGA
AGATGGTAGCAAAATCTTCAGTATCTTTAATGATTGAGAACTGTTGATTTATGATCTTCC
TCAATCAAATCACCTTAATTCCTCATGGGACTTTCATTTCTCTTTTTTGATAGGGAGAAC
AGAAAATGTATTTTTTGTTTGGTGTATTGGAAACTATAACTTTTCCTGATGTATTAGCCT
ATATATAGGGTTCTCATTATCCCCTAACAGGCCAAACTAAGTATCCACTCATTAAGCTCA
TATCAAAAGTCTTTTTGATTACTTAATTAGATCACTTAAGATTATAATCACTTTAAATAA
ATAACTGATATAATTGTATTTAAAATATAAAGTCCACTTGATTAAAAGAAATTATAAATT
TCTACACTTACACTCCATGAATTGTTGAATTGTTTAATTTCGACATTTATGGAAGACTCA
CTTCAACCTGCCTTCCCATCATCAACACATCTTATTGTGTGATATATCATGGATGCCTCT
GCTTCCAGCAATATTAAATTCTCTTTACTTTGTTAACTATGTCTAATCATGTTCAACTCT
GTCATATGCAGTCTGAAGGATCAATGCAGTGAGAAGGAGATGAACATACTTCTACTCTTC
AAACAAGGACTCAAAGATCCCTTTGCCATGCTCTCTTCATGGTTCCCTGAGCTGGATTGT
TGTAAGTGGACAGGAGTTAAGTGTGACAAAGTAGAGTTATAGAACTCAAACTCCCTTGTC
ATACAAACTACCCTACTTTCTTTGCAGTTTGGACAAATGGACCACAAATCACAATGCCTA
ACAGGTGAATTTAGCTTATCTTTGATGGAACTTGAATTTTTAAGCTACTTGGATTTAGGT
AACAATTATTTCAAGTCCATCCATACTGAGGTCCTTGATGTCCTTATGTGCACACTACAG
GTCCTTGATGTCCATGCTTTGATGAGTTACTTCATACTGAGGCTTGCAAGAGGCCATAAG
GTTCAACAAATATATAAATAGAAATTGTGACTTTTTAAGTTTAGGTTTTTATGAAGTTAT
TGGGACTACTATAAATATTTTTGTTTGCTATATTGGATTTGTGTTCTTTGAACCATTCAT
ATTTGTACTTGAGATTATATAGTGTCTCCTCTTTTCAGGTTAATTCGTTTTTATAGTCTT
TTCTTCCCTTTTTATTTTGTTCCATGATTTTTTACTTTTATTTTGCGTCGCTTAACACTT
TTGGCACTGTCAGTCATTATCCCTAGCTATTTGCTAGTCGTCAAAAGTCTTGTCAAGTCA
CAATAGATTGGTCTCGTTGGTGCCTGGTCAACTTGACCAACTAAGCTTGGTTGGTCGGCC
GGTTTACAGTCCCGCAAACATCGAGTGAAGACAAAGACATTTTAGAGTCACAGTCGATTG
GACTTGTGGGTGTTCAGTCGGTTGGACTAGCTAAGCTCGGTTAGGATCTTCATTTTCACT
TAGGATTTTTTAATTGTCTCGCTCAGAGTCTTTGTTTTTATCAGGAGGTTTATGATTGCC
TCATTCATGTCTTCAAGTTTCGCTGGAAGTCTTATGATCGCCTCACTCAAGATTTTGATT
TTCGTTCAGAGGGTCTTTTGACTACCTCGCTTAGGGTTTTCGTTTTCATCTAGGGGGTCT
TTTGACTACCTCGTTCAAGTTCTTCATTTTTACCAGATGAAGTATGTAACTGTCTCACTC
AGGTATTCAAGTTTTGGCTGGGAATTCTTGGATCGCCTCACTCAATAAGGATGACATTGA
CTTTTGCAATTGACATAATTAGGCTCTGGATCAAGCAACAATAACCCTTAGAATGGTTGG
CTACTAATAGAGCACAAAATCTTTTTTTAATAAAAAAATATCATTTAAAATTTTTTTTTA
ACGAAAATTAATTCTTAACTTTGTATTTTGTCGTCTTTTCTCTGTTCACTTGCTTGAGTG
TGTAAAATCCGATTTGTGTTTCTAATGGGGTTATATCATCCACTAACCTCAACCCTTTTC
CCAATCAAACAATAATGTTATGTTAAAAATCATTTTCCAAGGCAAACAAAACAGCCTCGT
AAATATGCAATGCATCCGTAATGTCAAATCCTTTTCTTATTTTATTTAAAAGAAAATGAA
TGAATCAATAACCGCGAGAATGTATATGTTTAATATCTAGTGGAATAAAGAAAATAAAGA
AAACAAATATGTGTAACCTGGGATTATAGAGTATCCCCTCTATAATATATAAAAGAAATT
AGAATGATATTTTTCTATTAACTTCTTTTTGTCTTTTCACTTGTTTTGTTTTTTTAGAAG
TGACTAAAAGCCCAACAAAATAAAAGTAACGAAAGAAAGGGTCTAAACCCTAGAATATAG
CTAAAAGATGCATTTAAATTAGTTTTAAGTGATTGATTGAGAAAAGTAAAATAAGATTTT
ACATTTGATATGTTGAATAATGTAATGATTAGAAAAATAAACAAAAGATTAAGCCATTAA
TTTTATACTAATCTATCATTTTACTTCTTTCATCTTAAAAATGATCAAATTAGAGATTAT
TTATCAGAAATAAAAAAATCCTCTTTTTCTATTCCTTCCAAAATCAAACTTCATATTCTA
AGAGTGAAATGCATGCAATTGATGCAAATATGTAAGTAATTACTAGACTAATATATAAAA
TAAGGTATATTAGTTTTAGTATAAATTACATTTCACAACTTATAATTTACGTAAAAATAT
TGCATTATCAAATTTGTTTGTAGATTTTACCAATATCACATTATTATTATTATTATTATT
ATTATTATTATTATTATTATTATTATTACTTTTATTTATTTATTATTATTATGATTATTT
TATCTTGTTTATCAAAAGAATTTAATAAAAGTTAAAATGAATATGACCCTCACCTAAAAA
AACGGGTGTCTGTTTTTGCTTGGGCGGTTGTGAAGGGAATAAATGAGTGGTGCTTAGTTG
CTTTTGAATTTAAAAATAAATCTCAAAAGTAGTAGTGGGCTTTCATAACCTTGAGTTTTC
CTGTAGGGGACCGAAAACAAACCAGATAACTACATCTCTTAACAAATCTGGATCATCTTG
AGATGTACTGTCCCCACTTTTGCCAAATAACCATTAATTCCATCACCACATTGCTTTACC
TTCTAAGTGTCTGGTCCAGCCTAATTTTTTTTTTTTATCAATTTATTAATTTGAAACGGT
TCTTACACACTCTTCTAATTTATTTTAACCTAGTCTTTCTACCATGCAAATAGTTTGATG
ATTTATTTAAAAGGTTTTGTTTTGTCTTTACTGACATGTTGAAAAAAGTAGAAAATAGAA
AACTTCTATTATTATTTTAAACATACACAAAATTATTCAACGTCAGTGTCACATATTGAA
GGGACAGAGCACATAAAACGTGACATATTAGGAGTTCCGATAGCAGCTGGTTGTAAAACA
AAAAAACAAAAAACTATGAGAGATGAAATAGTGGAGAAATTAGATGGTCCATTGATTCAG
AATATGAAGGATAGAGACGGAAGAAGGGATATGCAGGAAATGAAGCATATTTTTGAAGAG
TGGATGGTCCCTTGAGTGTTTCCTCTTTCAACCCCACTCCATGTGCCACGGGATTAATTA
ATTAATTATTTATTTAATTTCCACTGTCCACATTTATATATGGAAGATTTACTTGAACCT
TATAAATACTTGTACTTGATTGTATGCCTTCCCATCATCAACTCATCTTCTTGCTTAAAC
ATGGATGCCTCCCCCTCGAGTATTAAATTTCTTTTACTTTACTTACTATGTACAATTATG
TTCAACTCTGTCATGTGTAGTTTGAAGATTCATTGCAACGAGAAGGACATGAACACACTC
CTACGCTTCAAACATGGACTCATAGATCCTTTAGGCATGCTCTCCTCATGGTTCCCAATG
TTAGATTGTTGTCAATGGACAGGAGTCAAGTGTGATAATATCACATCTAGAGTTACAGAG
CTCAATCTCCCTTGTCATACAAATCAACCCAAATTTGTTTATTACGGAGACAAGGACGAC
AAATCACACTGCCTCTCAGGTGAACTCAGCCTCACTTTTCTGGAACTTGAATTTTTGAGC
TACTTGAATTTGAGCAACAATGACTTTAAGTCTATCCAATATAATTATTCAATGGGTAGC
CAGAAATGCAATGACTTGTCAAGAGGTAACCCTTCCCATTTGTGTGGAAACTCCACCAAC
CTTCATTATCTTGATTTATCATTTAATTATGATCTTCTCGTTGATAATTTTCATTGGATT
TCACGTCTTTCCTCATTGCAATATCTTAACCTCGGTGGTGTTCATCTTCGCAAGGAAATT
GATTGGCTTCAATCAGTCACCATGCTCCCTTCACTTTTAGAGTTACACTTGGAGACATGT
CAACTTGAAAACATCTATCCATATCTTCAATATGCTAATTTTACTTCACTTCAAGTTCTA
AATCTCGCTCACAATGATTTTGTATACGAGTTGCCTAGTTGGTTGTTCAATCTTAGTTGT
TATATATCTCATATTGACCTTAGCCACAATCAGATACATAGCCAACTACCTAAAACATTG
CCAAATTTTAGAAGTCTGAAGTCCTTGGTTTTATCTAATAATTATCTCAAAGGATCCATT
CCAAATTGGGTAGGACAACTTGAACAACTACAACAACTTGATCTTTCTGTTAATTTTTTA
TCTGGTCCCGTCCCCACAAGTTTGGGAAATTTATCATCCTTGATTGAATTGATACTCGAG
TCAAATGAGTTGAGTGGAAATCTTCCAGACAATCTCGGGCAACTCTTCAACTTGGAGACC
CTTAGAGTTGCTGGAAATTCCTTGACTGGAATTGTGTCTGAAAGAAATTTACTTTCCTCT
TCAAATTTGAAGCAGTTTTCCATGAGTTCTCCTTCTTTGATCTTTGATTTTGATCCTAAA
TGGGTCCCTCCATTTCAACTTTTACGTATTAGATTGGGCTATGTGAGAGACAACCTTCCC
ACATGGCTATTCACACAAAGTTCTCTAAAATATCTAACCATTTCAGACTCAACTGCTTCA
TTTGAACCTCTTGACAAGTTTTGGAACTTTGCTACTCAACTTGAATTTATTTCTTTGGAA
AACAACACGATCGATGGGGACATATCAAATGTGTTGCTAAGCTCAAAATTTGTTTGGTTA
GTTTCCAATAATTTAAGAGGTAGCATGCCTCGTATATCACCAGAAGTGGTTGTTTTAAAC
TTACGTAGTAACTCATTGTCAGGATCCATTTCTCCTCTCTTGTGTCACAATATGACAGAT
AAAAGCAATTTAGTGTACTTGGCCATGAGTTATAATCATTTGTCCGGAGATCTCACAGAT
TGTTGGAATAATTGGAAATCGTTGGTTCATATTAATTTAGGATACAACAACCTAACAAGC
AAGATTCCTGACTCAATGGGCTCCTTGTCTAACCTTCATTTTTTGTTTCTGGAAAGCAAT
AAGTTGTTCGGAGAGGTACCTTTATCACTAAAAAACTGCAAGAATCTTTGGATACTTGAT
CTTGGTCACAATAATCTTTCTGGAGTTATACCAAGTTGGTTGGGAGAGAGTGTTAAAGGT
CTTAAATTGAGATCCAATGAATTCAGTGGCAATATTCCCATGCACCTATGCCAATTTCAT
TCTTTAATCGTGATGGATTTTGCAAGTAATAGATTATCAGGATCGATACCGAATTGTTTA
CATAACATGACAGCCATGCTTTCTAATTATGCTTCAACTCGTAGAATTGGCTTTATCCTT
AATTTTCCAAGTTTTAGAATGACCATTGTGAGTAGCATTCGAATGCTTATAAAAGGCAAT
GAGTTATCATATGTTGATCTGATGAATGTGATTGATCTGTCGAGTAACAACTTGTTTGGA
AGTGTGCCTTTAGAGATGTTTATGCTCACTGGATTACAGTCCTTGAATTTGTCCCATAAT
CAATTAATGGGAACCATACCACAAGAGATTGGGAACTTGGAACAATTGGAGTCCATTGAT
CTCTCAGGAAATAATTTCTCAGGAGAAATTCCTCAGTCTTTGTCTGGCTTGCACTATCTT
TCGGTCTTGAATCTGTCATTCAACAATTTTGTGGGCAAAATTCCATCAGGGACCCAACTT
GGTTCTACAAACCTTAGCTATATAGGCAATCCTTACCTCTGTGGACCTCCACTTACAAAG
ATATGTACACAAGATGAAAAATCCAACGATACAAAACCCATGAGAGAAGATAATGATGAT
AATGATAAATCTGAAGTATATTCGTGGTTCTACATGGGTCTGGGAATTGGATTTGCCGTG
GGATTTTGGGGAGTTCTGGTGGGTGCCATTTTCTTCAACAGGAGATGCAGTCATGCTTAC
ATCTATTGAAATCTAAGAAATTGCAACTGGGGTACGTAAAGCATTAATTGTTTTTAGAGA
TTTAAATTGAGTCAAATTTATATACATATGTTTAAATCAAATATATTATTCACTCTCTAT
AAAGTAACAATTTACTCTCTTCGATCCAACAGCCATGCATGCGGGCATATACACATGTAT
ATAATTACTCCATGGCCAGTTATTATATACGTGTATATATAATTGTATGTACACAAACAC
ACGTGTACATACACTATGAAATATAACTAGTTACATTGTACATTGCAGGTCCTTGATTTC
CATGCTTCAACAAGTTACTTCATACAAAGGTTTTTGTAAGATGCCACAAGGCTCATGTCT
TATTCATGATATATAAATAAAAATCTTGACTTGTATATTCAAGTTTTAATGATATTACTT
AGTTACTTAACCTAAATGCTTCTATTTGCTTTATGGGATTTCTGTATTATGAACACTTTG
TAATGTTTCTTATAACAATGAAGAATATATTTGAAAATGGTTTTAAGGTGTATTTAAAAA
AGCTTATTTATAACTTACTTAATTAGACTTATTTTATTATATAAATATTTTTATAATTGT
TTTGAAGAGCTTACGAAAGATACTTTTTATAAAACAAGCAAAATTTTTATTTTATTCTAA
AATTATTTAATATTTCATGTACATTTGTTTTTAAAATATATAAGAATAAGAAGTTTTAAT
TGTTGCTAAAATTTTACAAGATTTTACATAAATAATCTGGATAATATATTATTATAATTT
AATAATCAAATTGATAAAATTTATATTTTATTAAAAATTATTGAATGTAAAAATAATGTA
AGTCACATCAATCTAAACTTTTTTCCTTTTTTTTCTCTCATATATATACTAGGAAAAGAG
AGGCACATGTGGCTCTCAATATTTAAAAAAAATATAAAATAAAAGGGAAAGAAAGAAGTT
AAATAGTACAATTAAATGGTAAAACTCAATAATTTTAAAATTTATTCATTAAATCGACAC
AAATTCAAGATTCAAGAATTGTTGTTAATTTGATATTAATAAAAAATTAAATAATATTAA
ATAAATTAATATTATAATTTTGTAACACTAAAAACTAAACTAAAATATTATTTTGTAGAG
TCTTAATATTCAACGTATGCATAAAAATCTAAATCAAATATATCCTAATACTTAGATTTA
CATTTTAATAAAATACAACAAAATTTATGAACAATGACAAGTTTAGAATAAAAAAAGAAA
ATATAAATTAATATAGTATAAATTATAAGAAATCAAGATATAAAAATTATAAATTAATAT
AAATAACTAAATTATATGTTTTATAAGGAAAAACTAATATAATTGATAAAATAATTTATT
TCTATTAATAATCATTGTTAAATATGTGCTTTTATTTATTTTAAAAATATTTTAAATTAA
ATTTTAAAAAATTGAAAATTTTGGACTGAGTTATACACTTACACATAAATTTTTAAACTT
TATACTATCGGCAATACTCTAAACTAAATATTCTACCATTAAAATATCCCTATGGAGTCT
TTGCCATGTTGAATGTTGCAAACATTTCACCATATTTTGGAGCCAATGCCTGAAATAAAG
GAGCAAAGGATTAAAGGAGGATGATAAAGGGTGAACCTGTCCAAGCCACCCTGAAATAAA
GGAGCAAAGGATTAAAGGAGGATGATAAAGGGTGAACCTGTCCAAGCCACCCTGAAATAA
AGGAGCAAAGAATGGCAACCACCAGTTGAAGGAGTTACTGCAGCCATTTAATCAACAATG
ATAGGCTTGTCTTGTAACCACCATTTCTCTGTTTGTATTGTTATTATTCAGTTATTTATA
GATACCATATCTCATCAACTTATGTTTACCTTGCTATCTCTCTCTGTTTCTCTTTATTGC
AATTTTGTGTTCCCACTATTAAGGTTCAGTGAAATAACTCAAGACCTTAGGAGTTTTATA
GTTGTCTTTCACTTTTACCAATTGATGATATAAGGTATATATTCTCATATTGTCATATTC
AATTTATAAGCAGTTTGTCACCTGTGACATCCCCTGATTGGTCTTTGGAGGTTGCAGCAT
TTTAATCCGAGACATAGTAGTTGAGAGTGTATCCTTTCTAGACTCTGCAATCTTTATAGC
TTACCTTTTCTTTTGCACTACATAACATGAATCTTGTTCTTCAGCATGTTATTTCTAAAC
CTAAGAAAATATTGCATTAATCTAGTGCAACTCTAATCTCTGAACCCGTGGGACAGCACA
AAACTCCAATCTCTGGCTACATATCACAATAATAGCAAATGCTGAATGAATAAGCTCATG
ACAATTCTTAAGGAGGATTGAAGCATTTTGTGAAGGACCACTAAATTTTCTGATGAAAGC
TTTCTATAAATAAAAAGATTCTAATCGGTCAATAACTCAAAGTTACACTACTAAAATCAA
GAGTTGATACTTGCCCAAAATCCTTGGCACAATTTGATTTCGGAGTTTAACTTCCATTTG
AAGCTGCTTTACCTCTATTTTTTAACGTACCTTTCCCTATAAATAAAAAATTAAGAGATA
TTTTCCTATAAATAACGTACCTTTCCTTATTCATAAAAACAAATGTACATGAAATATTAA
ATAATTTTAGAATAAAATAAAAATTTTGCTTGTTTTATTAAAAATATCTTCGTAAGCTCT
TCAAAACAATTATAAAAATATTTGTATAATAAAATAAGTCTAATTAAGTAAGTTATAAAT
AAGCTTTTTTAAATACACCCTAAAACCATTTTCAAATATATTCTTCATTGTTATAAGAAA
CATTACAAAGTGTTCATAGTACAGAAATCCCATAAAGCAAATAGAAGAATTTGCAATAGG
TTAAGTAACTAAGTAATATCATTAAAACTTGAATGTACAAGTCAAGATTTTTATTTATAT
ATCATGAATAAGACATGAGCCTTGAGGCATCTTACAAAAACCTTTGTATGAAGTAACTTG
TTGAAGCATGGACATCAAGGACCTTCAATGTACAATGTAACTAGTTATATTTCGTAGTGT
GGGGCATACACAAACTTCATACATGTGGTAGCCTCGAGATAAGTTGAGTAAAGTAAAATA
GGATTTTTGATACATTAAAAATTTGAACCCTCGTCTTTGAAGCGAAATAAATATAAATCC
TTCATAAATACATTTTGAATTCAGAGACCTTCCTTACATTGAATTAAACATCATTTTTCA
ACAACTTGTTTGGAAGTGTGCCTTTAGAGATGTATATGCTCACTGGATTGCAGTCCTTGA
ATTTGTCCCATAATCAATTAATGGGAACCATACCACAAGAGATTGGCAACTTGCAACCCT
TGGAGTCCATTGATCTCTCAAGAAATCTTTTCTCGGGAGAAATTCCGCAGTCCATGTCTA
CCTTGCATTATCTTGAGGTCTTGAATCTATCATTCAACAATTTTATGGGCAAAATCCCAA
CTTGGTTCTACAAACCTTAGCTATATCGGCAATCCTTACCTTTGTGGGCCCCCACTTACA
GAGATATGTCCTCAAGATGAAAAATCTCACAATACAAAGCCCATGGGAGAAGAAGAAGAT
GATGATGATGATAAATCTGAAGTATATTCCTGCTTCTATATGGGCCTGGGATTTGGGTTT
GCCGTTAGATTTTTGGGAGTTTTGGGCGCCATTTTCTTCAACAGGATATGCAGGCATGCT
TATTTTACACTTTTGCACCGAATGTATGACTTCATGATCCAAAAGATGAACTCCATCTAT
TGAATTGAATTGAAATCAAAGCAATTGCAACAGTGGTACGTCAAAGTTCATTTTTTTATG
TGATTTTTATATGTATATATAAAACTGATTGATACTTTATTGTATTACTTTATTTGTTTT
AATATATAACATAATATTTATAATTATATTAAATGTACACAATTTCCTGAATTATTTTAA
AATTTACCCTTACATTGTATACAAATTACACTTTAAACAGTAATACCTGAATAATATTTA
AACTTGAAAACAAATAACTCGTCATATATTTACCCTTACAAACTCCATATGTGTGCACCC
GCAGGTCCAGCTTGATGTCCAAGCATTCTCAAGTTACTCCATCTAGAAGTTTCTGGGACA
TGCAACAAGGTTCATGAGCTATTCATGATCAAGATTTTATGAAGTTACTTAGTCTAATGC
AAATACTTCTATTTGCTCTATGAGATGAGATTTATGTTTTGTGAATAGTTTACATTGTTT
CTTTGTATAATATGTGCACTGATCTATTTTAATCCAACAACGGTTGCAATAACACAATAC
TTGATACGGTTGTTCTCTATTAACTTTCTCTTGCTTTTTCACTTGTTGCAAAATCGCCAC
TATTCAACAATAACCCTAAGGGAATATTAGATTAATTAATACAGTAGAATAAAGTCGGAT
TTCACATTTAATAGGTTGGAGATCTAACCCTTATTCATTGTTATGAAGCGAAGTAAATGT
AAATCTTTTATATATAAACTTTAAGACTTTTCTACCATTTAAACATTATTTTCTTATTCT
AAATTTTTATACGGTCATTAATGTTTTTTATTTCTTTTAATGTTCCAAAATCTTTCGAAA
ATAAAAAAAAAAGGAGAGGAATTCGTAGAGAGCTAAGGTATCTTTGGGAATAGTGAACTT
TTAGAGAAAATAGAGAGCAAACTTTGTTTTAAAAATTAAGAGAGTTATGTAATGTTTCTA
AGAATAAACAAAAAATTAAGATATTAAGTTTATACTAATCTATCATTTTATTTCTTTATT
TTAAAATTAAGGTATGCTTTATTCCTTTTTCTTCCAAAACCAACTTCCACTGGACCAGTA
CACCAGCTAGCTTTAGGGACGAAGTGCCTTCTCCAGGGAAGGTGTCAATCGATCTTTTTT
GGACCCGTCCTCAAGGTGCATTGGTCGTGGGTGCCTCCCCAAGGTCTCTAGCTGCTTGAT
TTGCCTATATTTGCACTCAATCCACAGAGTTTGGGGTGTATTGCTTTTTGGGTATTGCTT
TTTGGGCATTCCTCTCTCACATGACACTTCTTTGTTCCATTCCACTCATTTCTACATCAG
GTGGGGTGATATAAATAATTTGAAATCACTATTTCCAATCACATCTCTCTTTCTATATCT
AAATCAATCCTGTTATTGTTGGTCCATAATGTTAAGAGTGCATCAAAAGACCAAATTAAC
TAATGGTTGTCAAAAATTAAAAATACCTTTTCATACTGTTAAGACATCAAATTGATTGGT
AATACTAATCTCGGGAATCAAATTATCTGATACATGTTATTAAGAACTAAATTTACTTAT
ATGTAATATGAGACCAAATTGACTAGTGATGTTAGAAACCAAATTCATTCCCCTTGATGT
TTTTACTCAAAAGTATAGACATCCAAGCCCATTGCATAAATATGCACATCCTTCCTGCAG
ACTCAGAAATATACCGACAGGACAAGATCAGTTGGTAACTTCTATCTATCTATCGGTCAA
AATCTACAGAGAGAAAGAACGCAAATATATTACAACATAAAAATCCAATGAAGTCTCAAG
AAAGAATAATGAAAAACTCCCAAGTCACAACGTGTTACTATGATAAAGATGTTACTCGGA
CAGAGTTATCAGCTGATCCAGTCAAGAAAATGGGCAAGGTCGGATGCCAATCCACAGCAG
AAATAAGATCCACAGCAGTAATAAGAGCACCGTGCGAAAGTGTTCTCTATCCACTCAGAT
GACCATTAACCTGACACAAGACCAACCAGACATTGACAATTCCAGATAAATAACAAGATA
ACCGGAAATTTTCAAGCCAAAATTTACTGGATATTACAAGTCAAACCAAATATGAATAAG
TAAATTATAAGCCCTTCAAAGCAATGGTCTAATCACAATTCACCACCAAACATCAACCTG
GTATATGGGGGCTCTAACTGAACTGGATGTTACCAAGAGTCTCCTCCCATATGCATCTAA
TGCCATCTCATGTCTGCAATATTTTGAACCATTGAGGGGGTAACAGAACCTATGAAATGT
AAAAAAAGGTCATGCTGAGAATTATGTGATGTAACTAACTAGTGCAAACTCCACATAATT
TGATTGTTATACTTAGTTTCATACTATTAGTAATACTCTAAATAAAATATTTAGATTTAG
AAGCATCAACTAAAAATTAGCCAATGTAATCCCTATAAGGCGTAGATAATTCTCATAAGG
TTTAGAGAATTTCGTTTTATTACTCAATTTTGAAAGATTAAATTAGGTCTTAAGTTCAAA
TTATAAAATAATATCAAAGTTTATCTTAGATTTATGATTGAATCACTCATATTTTTCCAC
TCTCTAGATATTTATTCTTATAAGTGAGAGGGTGTTGTTATTGGACCATCCACATTTGTC
CATGCACCAGATGTTCAGTCTAGGGAGCAAAGGGGTGTGTTGGAATCTCACAATATATGG
ATAATCTTCATCTTAAGTCAATTTTGTAGGGATAAATTAGGTCCTTAAGTCCAAATTATA
AGATATATCATTTATATATTTTGGTTATTTGTAACTACAAAGTATAAAGTATCTAGCAAA
CTCAAATAGAAGTTTTATTATATGGCTATACAACTAGTCATACGCTATGGTAGTGAATGA
ATGTTAAACTTTAAAGAAACATGAAAAAAATGTGAGTATCAAAAATAAGAATATTAAGAT
AGATGTGTGACCATATAAGAAAGCAATGATAAAAAATATATTTTGCTCTTAAGTTGGGAC
CAAACTTGCTATGAAGTATGGGAGAAATAGAAAGTTCTATACACAGAAGATATCCTTACA
TATTTTCTTAGCATTTATTTGCAAATAAGATCAGCTCATGTCTATGCTTCTAAGATTGGT
TGGCCATTGGCCTCCCTAATAATCTTGATTGACTATATGTCATGAAATGTTGATGCATGA
TTCTATTCCCTCTATGGATGATGTATTTGCTCCACTCGCTTTGTGTTTCACAGCTAGTAT
CCTCTCCTGTGATTTCCATTGGTGACGCCTTTGTTATCGCATCTCAAACATCTGATGTTG
CTCATTCTAGAAACCAAGGCTGTGGTAGTTGTTCCCGCTGTCATAAAACAGGTCACATTC
CGGGAACACTGTTTCAAATTGAATGGAAAGCCACAATTGCTAATGCTGCTCAAACGAATT
CCTCAGCTCTATCCTTGACACCTAACCAACGGTTAATTACTATCATTGCAGATGTTGAAT
ATGACTGTTTTCTCGCCTATCAAACCACTACATCATATGCCTCCACCACCTAAACTGATG
ATATTCTTGTCTGTCAAGATGCATGCATGCATGCTTTGTTAAAGGAATAGATGAAGCAAA
AGGCTAGGAGAAAAGAAACATCATTTTTTCAGCCCAAAATTCTATGCGCAAAGAAAACTT
TAACCTTAAAGTAATGTGAGTAATAGTAATTCATTATTAGGTTAAAGAGATCCTTCAGAA
ATGTTGAGAGGTGATGGTGTGAAAGGAATTAGGGAGTCACAAGTTAAAGGTATATTTGGG
AGGTTTTAAAGAGAAAAGAAAAGGGACGATATTGTTTTAAAAGATTAAGAGAATTGTGTA
ATGTTTTAAAAAATAAAAAAAAAAGATTAAGACATTATGTTAATACTAATATATCATTTT
ATTAATTTCTTTCATTTTAAAAAATTATAAAATTAAATAATATTTAATAAAAAAAATTGT
CCTCTATTTCCTTTCCCTCCAAATTAAACCTAATTCCAAATCCGTCCTAAGAGTATGTAC
AGTACTTGCAACTATTACTAAGATGTAAAGTAATTTTTTTTATCAAAAGAGATGTAAGTA
ATTAACTAATACATAAGATAAGGTACATTAAATTTAGGATAAATTACATTTTACTCTTTT
TATTTTAGGCCAAAAACGTTTTTCCTCTTAGTATTATGAAATTTGACATTTTATCATTAG
TAATTTGACTCAACAGTATTTTGTCTTCATCAATGAAATTTGACATGTCACTTTTTTAAT
TTTTACCATTTTTCGTAAATATAGTTTTCTTCCTTTTCTAACAATAAATACACATTAAAA
GAGGGTAAAGTACGACATTTCGAAAAACAGAAAAATATAATTTATTCAACAATGACTATA
AAATATGAACACAGGATAGACACATGATTCGACACAAGATACAACAACAGGACAAATTTA
TCCTATTTTAAGCTTTTCTTTCGTAAAAAAGTCAAAATTATCTAAATTTATCCTTTCATA
TATAATATTAATATATTAAAGAAAAATTAAAAAAAGTAAATATAATAAAGTTTTATTTAC
ACAAAATAAAAATAAATATTATGTTTATTGATGAGTTTTTTAATAACATGTCCAATAAAT
GGATATTGTATTTAATTAATGTATTAGAAAATTAAAATCAAGAAAAAATTATTTACGAAA
ATATTGGATGTAACTTTAACAATAAATAAAAATAAAAATATAGAAATATTAGAAAAATTA
CATTTTGGAAGATCATCATCAACTTATGATTATTGAATCAGTAATAATTAAATATATATT
TTTAATATTTTTTAATATAATAAATAATACATTAATAAAAATTAAGAAAAAAAAATTTAA
TTTGCATAAAATGGTCATATTAAGTTCATAACAAATAGCTAAATAACAGTAATCCATATA
TAAATATCATATATAAACCTTTATTTATTTATTTTTAAAAAATATTAGCATTAAAAATTT
TTAAATTAAAAACAAAAATAATTTAAAAAACTATTCAAACCAAGTCTGTTTTGTAACTAA
TTCTTGATATTTTTAAGGATTTTTGCTATTTACACCTCTCTTATGTACTAATTTACCTCT
CTTTTTATAAATTTGACAATTTCTTTCTTTAAAATATCCTTAATTAATGTTTTGAAACAT
CACCCCGTACCAACAAGAATGTCACATAGCAATTAAGTCAAATTTAAATACACATCCTTT
TAGAACTCCTTTGAACCAACACATCACAAATGTCTTAAAACCCAACAATTTTTTAAAAAC
ACCAACAAATAACATCAAACCAAGTCAATAAAATAAAATCAACCACATATTTTATCTTTG
ATTATCTTTGATTGACAATGGAATGGACAAAATTTGCCAATAAAATTAACAATACATTTT
ATCTTTAGTTGAAGAAGTATTAAATTTTTAGGAGAACATAATTGTTGTGTGTTATAAATA
TTAGACTTAAAATTCATTGGTTAACATACAATATTGTAGCATAATATTTATTTATTTGTT
ATATATTTGTTCTCAATTATAAATTTTGTAATATACATATTAAATATAATAATTTTGGAT
ATTTTATTAAAAGTTTTGTTAATCAAGTAACATTACCGTAAATATAAATATATTTTGTTT
TAAATATATTTTTTGTCCCTACAAAATAAGTGAATTTTCATTCTTTTAAAATTTAAAATT
ATTTAATCTTTATAAAATTAACAAATTTTAATCTTAATTTCCTATAATTTTTATTTTATT
TTATTTTATCCCTTCAAAATTAAAAAAAAATATTTATACTTTAATATTTATTTTAAGATA
AACAAATAATATTTATTATTACATAAATTGGTAAATATAATTCGAAATGATTACTTGATA
TTCTATTAAAACATAAATAATTAATAAATATTACATAATAAGAATAAAAAACAATTTAAT
AAAATAAAAAATCTCATAAAAACAAAAATAAAAACTTATATATTTTATATAAGTCATATA
GTTATAGCTACAAAAGTTAGGTCAAATTTAGTAAAAACAATTATCCAAAGCAATAAAATA
AGTTAAATTAGTTTTTACGAATATTTATGTTCAAATTAAACTGGGCCAGTCATTACAAAA
ATTATTAGCTAGCTATGAGTAAATAGGAAAAATTTTAAAAAGAAAAAGAAAAATGAGGAT
TTGAGCAAGGTTGGACGAGTTTAGAATTTTTATTAACTTGAGAGCGAACCTTTAAATTGG
AACCTTTTTTACAACGTGATGGTTGTCAAAATTTAAAAAATTAAATTTACCCTTTCATCC
TGTTAAGAGAGCAAATTGACTGGTAATACCAATCTCAGGAATCGAATTATTTGATAGATG
TCAATTAAGAAATAAATTTACTTTTATATAACATGAGACCAAAATGACTAGTGTTGTCAA
TTTTAGAGATCAAATTGATGTTTTTACTCAAAAGAATATACATCCACGCCCATTTGCATA
GCACATCCTTCCCGCAGACTCAAAAACATACCATACCGACAGTATAAGATCAGTTGGTAA
CTTCTATCTATCTATCAGTCAATCTATAGAGAGAAAGAGCGCCAATATATTACAACATAA
AAATTCAATTGAGTCTCAAGAAAGAATAATGAAAATCTCCCAAGTTACAACGTGGTACTA
CGATAAGGATGTTACTCGGACAGAGTTATCAGCTGATCCAGTCAAGAAAATGGGCAGGGT
CGGATGCCAATCCACAGCAGTAATAGGAGCACCGTGCGGAAGTGTTCTCCATCCATTCAG
ATGACCATTAACCTGACACAAGACCAACCAGTTCTTGACAATTTCAGATAACTAACAAGG
TAACCCGGAAATATTCAAGCCAAAATTTACTGGATGTTACTAGTCAAACCAATAATATGG
ATAAGTAAATTATAAGCCCTTCAAAGCAATGGTTTAATCACAATTCACCACGAAACATCA
ACCTGGTATATGGGTGCTCTAACTGAACTAGATGTTACCAAGAGTCTCCTCCCATTTGCA
TCTAATGCCATCTCATGTCTGCAATATTTTGAACCATTGAGGGGGTAACAGAACCTATAA
ACGTAAAAAAGGTCATGCTGAGAATTAAGTCTTCAAACATATCTACAACCAAGGATAAAA
ATGCTTTTGACAGCAAGCCAAAAAATTCACACATCCTACCACTGTTATTCCACATATATT
AGCATTCAGTTGTAATTAATGTGACTTAACTAACTAGTCAAGACCCCACATAATTTGATG
CTATACATGGTTTTATACTACTAGTAGTACTCTAAATAAAACATTTAGATTTAGACTGTT
GGGATCTCTCACATCAACTAACAAATGTAGTCCTTATAAGACTTGAATAGTCCTTACCTT
ACACCATAAACTCAAATTGTAAGGTGATAACAAATTATAAGACTTGAATAGTCCTTACCT
TACACCATAAACTCAAATTGTAAGGTGATAACAAAGCTTATCCTAGATCCGTCCACCTGT
ATTTGTCCACACTCCAGATGTTCAAACCAAGGCATGAAGGGGGATGGGGGCCTTAAGATC
GTACTTCAACTAGAGATGTGACCAATGTAGTTCTCATAAGGCTTGGAAAATCCTCACTTT
ATAAGTTAATTTTGTAGGAGTGAGTTAGGCTTAAGTCCAAGTACTAAAATGATATCAGAA
TCTATCTTAGATGTATTGTTATTGGGGTTGGGCCACCCACATTTGTCCACATTTCAAATG
TAGAATCATGGATGTCAAAAGGGTATGTTGGGATCCCACATCAACTAGATATATAATCAA
TATAATTCTTATAAGACTCGGACAATTCTCACCTTAAACCAATTTTATAGGAATGAGTTA
AACCCTAAGCCCAAATTGTAAGACATACCATTTGAATATTTGAGTTATTTTGACTATAAA
ATACAAAGTACCTACCAAGCTTAAATAGAAGTTTTATTATACAGCTATAGAACTAGCCAT
ATGTCACATGCAATGATAGTAAATGTTGGGCTTTAAAGAAACACAAGAAAAATTGTGAGT
AGCAAAAATGAAAACATTAAGATGGATGTACGGCCACACAAGAAAGTGAAGATAGAAAAT
GGTTGTATATGAGATGTTAGTGTGGCACCTACTGAGTAGAAGATGACAGAAAATTGGTTA
AGGTAGTTTGGATATGTGCAAAGGTCACTAGAGGCACTGCCAAGAAGAGTAGATCACATG
ATTTTTAGTTTTGTGAAAAAGGGTAAGAGAGATAAAAAAGGATATCATAGAAAATTATTA
AAGAGGATCTCATGATAAATAATATCTCCAAGAATTTGACTTTTGACTGAGTCCAATGAT
ATGTAATCCATATACCCCCACCTCACTTGGGATAAGGCTAATAAAAAGTAGTTTTGAAAA
CGACATTAACCATTAATATCTAATCATGGATAACAATGATAATTTTGATAACATGGATTT
ACCTTTACATGCCATAATGAACAATGATATTTATCTTCTATTAGCTTTAAGAATCTATCT
GGCATATGAAATTGAAACTCTAGTTTAGAATTGTAATTTCAATTCCAACTATTTAAGAAT
TAGAATTGGTTTAGAATCACAATTCCTATATTTTAGGATGTGCAAAGAATTAGAGCATAT
AAATATAATCCTAAGTTGAATTTCAATCCCATTTTGATGCCTCTGATTAGGGTAATCATG
CGGAAGGTTACTGTAAGTTTGAGAAAAAGAATTATCTATGGGGATTGCAATTGTGGTGGA
AATGGTGCCAACAATGACAACGATGATGGTGACATATATGCATTTATTCTATGTAAATAA
TAAAATATAAAAAGATTTCATAGCTAAAAATTAAGAATTTATATCATTATTTGTATCCTT
AATTTTAGTCTTATTTGATTATAGATAAGGGCATTGTATGTGTGGGTTAACACAACAATA
AACAATTTTACATGGTATCAAGAGCATAAGATTTTTATTTTCAATCATTCTTTACTTTCC
CACAGTAGCTAACGCGTGACCAATACTTGCAACTATTGTACATCCTCCCTCAGTGATTTA
GGGTTTACTGCATTCCCTTTCCACCACATTGGGTACTCCTTTTCATGGGTGAACAGTACC
CACCCCATTGGCAGCCACCTTTGGCTGCCACCACACTACCCTTTCTTCAAAGGCTCCTCA
TCACACTCCCCTAACTCTGACAACCCCTCCACCATGCTCACCTTCTCTGGCTATCCCCCT
GCTGCCTCTCCTGTTTCTAGTGACCCCTTCACTACCTTCCATTGAAACTCTCCAGCTTTC
TCACAAGAACTCACCACTAACTTCATTAACTCCAATGGCCAATTGGCAGACATGATTACT
GAGTCTCTCAAAGGCTTTTATGTTGACTACATTTATAACAAACTTGGTTCACATGACATG
TATGCTCCAGCTTGAGGGAGAATGTTAAAGATATACATTTATTCTATGTAAATAGAAAAA
TATAAAAAGATTTCATAGCTAGAAATTAGGGATTTCTATCATTATTTGCATCCTTAATTT
TAGCCTCTTTTGATTATAAATAAAGCATGTGGATAATACATAATAGTAAAACACTTTTAC
AGTGGCAGTGACAAATGCAGCACTGATAGTGGACCATGGTGATAAAAATAATGATGATAG
TGGTAACGATTAGTGCTAGTGGTAATAGTGACAATAGTAGTAGTAACAACAATTATGACA
GTGATTGTAANNNNNNNNNNNNNNNNNNNNNNNNNNNNNNNNNNNNNNNNNNNNNNNNNN
NNAAAATGGAGTGCAACTGGCATGGGTAAGGGTGGGGTTAGGAATATTCAAAGGTAATGG
TTAAAAGTTGGGAAAGGTTAGGTTTAATTGTATTATAATTCCATTAATTTGGGCCTTAAA
ATTGTGATTCCAATTCTAAAAAGACTTCTGATTTGTAGAAATAGGTTCAAAATATAAGGC
TCATTAAGTTGTTGTACAGTTACTAGGTTTGTCTTTATTTCCTAGATTCAGCATTCATCA
TTCATCATTGTACATATTCTTTTTACCATTTTCAATATAAATTGGATATTGACTCAATGT
TTTTCCATCGAACAATTTACCGAAATCCTTCAATTTGAACATGGTATCAAGAGCATATTT
GTTCCCTTCATTTTGGTACCATTTTTTCTATTTCCTCTTACTCCTTCCACCAGGTCCACC
GTCTCCTCATTGGTCGCCCCACAAAAGCTCATTGCCACTAGTGCTCCAACGCACCATCAC
ATGTTGCTACTAGTTTCCCAATGGATTTTTTGCCCAAGCGCATCTGAGTGTCTAGCACCT
TTTTTGGCTACCATTTCCACCACCTAATCCACCTCACTGTTATGAATCAAGCCCATATCA
CCTTATTTTGTCACAATCCTCGTGATGTTTGGTCCTTTATACAACACGTCCACCACTGTT
TGCAAACTTTTTCTTATCCTTGGGCGACCCACCAAGTCTGCAAATATGTCCTTATCCACT
GGTGAGTCCATTTTCAATTGTCATTCCTAGGCCTCTGTTGATCACTACAAATGCTAATCT
ACAAGGAAGGATTTTCTTAATTCAATCTTGAGGACAAGGCCACTTCTGTACCAAGAGGCA
TTGATAGGCCAAGTTCTGAATTAGGATGTTATAATTCTGTATTAGGAAGTTATTAAGGCA
ATTATTTTGTATGAATTTAGGATTAGGAAGTTATATGTTTTGGTGTGATAGTTATAGTTA
TATATAGGTCTGTGACAAACTTGTCGAAGGCAATTAAGATGTTAGATTGTTCTGGTATTT
TGAAAGAGGAAACCCAACCTTGTCTTTGTTGATGTTTGTGCTCAAATCTGGCCTAAAAAA
CCAGATTATTTCTATAATTTATTCATAATGAAGTGTTGTTTACTTCTTGATTCCAACATA
TGACAACCCTCTATTTCACATAACGAATTTTCCTATCTCTGGCTAGTAAAAAACTATTTT
GAGCCGCACAAAAAGAAAAAGGAAACATTGCAAGTCTAATTTAAGGTGTCAAACTAGAAA
TATACCTACTACAGTCTCTCGACCACAGGACTTGACCTTGATTTTGCAAACTCCACTCAA
AAATCTGACAACAAAGAACCAATTAATATAAGTGTACAATCCATTTCACAAGCTGGAATA
ACATTAAATTAATAATACTTGCCTTCCCATCAGAGCCGAGGCTAAAAATGCTAGTCTCAT
CTGGTCCAAATAGAATAGAACTGATGGAAGAATCATGAGCTGGCCAGCCAGTGATTTGTA
GACCAGCAGACATGTCTTCAGCTAGTTAAGGATGACATGATGGTCAAACAATGTGGCAAC
TGCTAGAACATTCAAAATACATTCTATTATCTAAAAAAAATTGCAGCATTTTATTTCACA
TTTTCACTGAACAACTGAGTCCAATAATAGGGAATCTCCAGAAAGTACAAGAAATCCCAG
CAAATTGGCAACTCCAGCAAGAGAAGATATAACTTAATAAATACCACCAACTGTTGAAAT
TAAGGGGATCTAAGTGTGATGCTAATTATTGATAAGTAAATATGAAACTAAGGAATCAAG
TGGAATTATAATCAAATGAAATAATTATGGAAATATGACAATCAAATCAAATGATAATAA
AATATGTTAACAGCAACAAAAAATTTATTTCATAGATGCATCACTAAGTACATCAAAGCA
AAGACATAATAATCAAATGAATAAAATTAAGGATACCAAACATGTGAATCATTCCATCAA
CAGCAGAAGCTGCCAAAATCTTTCCATTGTGATTAAAGCATAGAGAAGTAATTGCTGGCG
GATCTTCTCCAAGAGGAAGGACTGTCTTTATGAAATCCAAAATTAAAAATAGGCATAAAA
CAACATAAACATAAAACATTTTATACAAAGAAGCACATACCATGGCTTTCCACGTCTTCA
TGTTCCACACAGTGAGTGAAGCAAAACCCAGGTTGTCAATGTAGTTGGAACCAGCCCTAC
ACAGACAGTATGGTCCTCAAATTCCTCGCTAAAATGTGTTAACATCGTAATATTAACAAA
AGGTGAAAAACGGAAAGAATGGACATTGAAAGCATAATAAAAGGTGGGATACCCTGACAA
ATGGTATTTAACCATAGTTTCATCCTTATGTCCAAAATCAAAACAGCAAAATATACATAT
CATAATTAGACTAACATTGAGTTAAAATAGATTATCAAACCACAAAATTAAATTAATTTA
CTAGTTCAACAAAGAATCAATATTTAAAAATTTAACGAATACCCTCCAGATGCTGCAGCA
GACACAAAAATAGGTTCCACAGGACTGCACTTTATGTCCAATACACTGAAAAACCAAGAG
TCTAAGAGTTAAAAAGCAATGCACAGAACCTGAAAAATTTATAAGATTTAAATATGTTTT
AAGTCCCTGTTGTTAGGATTAATTCAAAGATGAAATAATTGAAAAGTTAGTTAGGAAGAT
TAGTTAGAAAGTTAGTTGGGGTTTGTTACTCCTAACTAATTTTTGTTGTTGACTAGCTAT
ATAAACAAGGTTAGTTATAAACATTTTTTAGGTAACACACTTTCTATCAAAATACAATTC
ATTTCATTCATGTTATGAGTGATTACTAACACCTACAAATAAAGTGATCTTTGTTTTTAG
TCCTTGTAATTTTTTTGTTTTGTTTTTGATCCCTGCAATATATTCACTGTCACTTAGTTT
GGTCCCCGCCATAACACTAGAGACTAAAAACAAAAACTATAATATTTTTTAGGGACCTAA
AAGTAGGGACTAAACAAAAATTGAAATTGATATATTTGTAGGGACTAAAAACAAAAATTG
TTATATTTTGCAGGGACATAAAACCAAAATTGTTATATTTGCAAAGATGTAAAACATATT
GTTGTTAAGGCTCGCGATAGGGACCAAAAACAAACATTGCAAGTAATAAAAAATAAAATA
AAAAATTATAGGGGCTCAAAATAAAAAAATTATAGGGACTAAAAACAAAAACTACAATAT
TTGCAGAGACCTTCAACATATTTAAGCCAATATATAATTAGGAAATACCTTGGAAATGCT
TCAGTGGTGTTGAGGTCACAGACAACTCTCTTTGCATCCACATTCCATGCCTTAATGCAC
CCATCAGATGTACCTATAAGAAGCTTTTTATCAAGAGGAACAACTTAATAATTTGATTTT
ATAATCTCATATGATCGTTACAACTGAATAAATTCAACCACCATGAGAAATCAATTCACA
TACCAATCGGTCTGATTTACATTCCCAGTCAAGTGACAAAATTTCCGTGCCACAATATAT
GGTTGCATTTCTAGACACTGGAGTTGATGTATCATATGTCCATATCCTTCATTAAAACAT
GCAAAGCAAACAAAGGCATAATTGCTGGAGAGAGATTTCATAAATATTAAGGAAGAGTTT
CAGTACTCAGCGAAAGATAAACAAGAAGCACTAATGAAGGGAAACATATAAAGGACATTT
TGTAAACAAAGATATAGTGGAGTGCATGAGTGCATCAAGCTTTTTTATTTAATTTGTATG
TGAAGTTGATGGTATTGCTATAAATACGTCTGCACACAAGGGTTCTAAATAGTGGCAAAT
GAGTACATGCTACAGCCCAGTAATTGAGACTAAAATAACAATTTACATCAACTCCCAAAA
AGGGTACCTGACAGTTCCATCCAGAGAAGCACTGGCAATATTGTTTCCGGATGCAGAGAA
GCAACATCGACTGATTGGACTGGTGTGCCCCAAAAATGTCTCCTAGAAACCAGTGATTTA
ATATTCACACAGCTTCCAATAAAACTTAATATACTCTTGCAAGGAAAACGAAAATGCAGA
GGGGAGGAGGGGAGGGGAGGAAGGAATAAATAAGGCTCCATAGGCAATGTTACCTGGTGC
TCTACTTTCACCTCAGCAAAATCTTCTTCCCCGTCATTTTCTGCTGCAAAATTAATTGTT
AATTGTTAGGTTGCTTCCTTGTTTCAAAGTCAGCTAAATTAACAAATACAAAGCTTTCTT
GTTTCATTTCCATGAGTTCTGCAAGATTGCAACTGATTCAATATCTACAGACTGGTTTTT
ACATGTCTGATACAATTTTATTCTTGCAAGATTCTTTGACAAACACAATCATTTGAAACC
AAACTATATTAGATATCCACAATCCACATACAAAATCAATATGTTGTTTTAGAGCAATTT
GTGCTTGCAAGTTAGAACTAGTGGCAGTGCAAAAGTAATATCATCATTGTCTTTAGGACA
AACATGGGTCATATTGCCAGAGAATTTCATTTATTTCTCAGAACTCACAGACATCTGACA
TTAGGTTTTTCCCTGCACTTCAATGACTAGTTAACTAGTTATGTTTTCAAAACAACAATT
CATCATTTTGAAGATGTCCTTACATGAATTTGAACAAGACTATCCATGTAAAGTAGCAAT
AAACTTGCTTAAAATACAATGACCAGGCAATTAATTAATATCCCTTCACAAAGAGGAAGC
AGCCTTGAAGTATATATGTCTGCCTATATGGGGATAGTCATGACCTTTTCCAGCAGTGTT
GTCAGCTCCACCATCTCTCAGACGGTCATTCGATAGAAAAGTTAAATCATCACTAGACCT
GGTGCCAATCAACTCGGAATGAAAACTTCCGGGTCCACCCACAACTGAATCTTGGCTAAT
CTCCGTTTGACCTACTCCTGGAATACTGGCTGGAAAAACCTCTGGAGACTCTTTCAACAT
ATGAGCCCTTTCTTCCCGCAGATTGCTCAATGAACCAATCCTCCCTTCCATACTTCAATC
CAAATTAATCAGAAAACCAAGCACGTCTCCTACACGCTAAAGCACTGAATAAAATATGCA
CATGATTACCTTCTAAATTGGCGTAATTGCGCCTCTTTCTCATCAAGCAAAGCCTGAAGT
TGTGACAACTTAAGATTTAAATGTATGATATCTCGTTTGAGTAGGTTGGTAGCATTCATC
TCTGAACCAACCTTCAGTAGAGCAGGTAGACGTGATACAATATTAAGGCTAAACAAGTTG
TGAAAGAGATCACCAACATATTGTGAATTAAACAACGAAGAAATTAACGACTCTGAAGGA
TATGAGTAGCATTGAAGACCTCGCTAAAGAAGTTTCTAGAAGAAAGATGCAAAGCCTGAT
ACCACTCCTTGGAGAAGAAGACCCGAAACTCGGGATCCAAGTGCGGGTTCTTTTTATAAG
GAATCGCTGCAATGCGACACAAAACGGTATCTCAGTATCTCATCTAACCGTACAAGAGAA
CAGAATTAAAAACGACGATAAGAGAAACAAAACGCACCGAACCATTGAGTCCAATCTTGC
GATCTCTGCAACAATTCGGTGCCGTAGAGTGCAAAGAATTCAACGACTTTGTCGTTGCGG
TTGCACTGCACGGCGTGAACGACGTAGAAGCGTAGAAGAGAAGCGTCCAGCTTAAAGAGT
GTGGACGCGAGCGGCGTCTCGGAGGAAGAAGAGAGGTAGTTTTTGAAGAAACCGAGGAGA
GCGACGAGCTTATCGGCGTGAAACTTGGGAACGTAGACGGAGAAGATTAGGTCGAGGATC
TTGTCGACCTCGAAGCCTTTGCCGATGTCGGTTCGCAATTCGGCCTCGTAGGATTCGAGA
GTGTTGGTGAATCCGCGGAACACCAGAAACTCCCTCACCAGCTCCTCCGCGTGCTGCATC
TTCTCCATCGCGACCTACGCGCGCAAACGAACGTCGTTGCCGTTATTTCATAACATCGAG
AATCGATCGATCTCGGTACGGGGAATTGGAATCGTGTTGGATTGAAAGAGGGTTTACTGT
TATGGCGTCGTATCGGAAATCGACAATTATGCTGTGGCGATGTGTGTTTGGTATGAAGAG
TAGTAGTTAGCACCGAACTTATGCCTGCACGTGCCTCGTCTTCGATCTTTGTTGGTGACT
GTGACCCTATCTTGATTCTTGAATTTATATACGGTCACGGTTGCCCTCACTTCCAATTAG
CTGAACTGTTCACGTTAAATTCTAAATAAATAGTTATGTTTAGATTAGGATTTTTTATTT
TTAATTTATTTTTAATTTATTTTTAGTTGTGAAAATGTTGTTTTATTTATTTTAGTTTTA
TCTTTAAATAAATGTATAACAATGATAAATTTGATTTTATTAATAGATGGTTATTTTATT
GATAATTTACAAAAACCAATTATTACATGTAATGTTAATTAAAAAAATTAAACATTTTTT
TCTCAATGAATGACTGATTAAAAAGAAAAATTACTAATTTGATGAACATATATCATAAAA
TAAAAAAGACACGTGACTATACAATACATATCTAAATTAACTCGGCCTCAAAAATAAATA
CACTTTTTTAATACACAGAAATAAATATTCAAACTTATGATATAAAGATAGATAATAATT
AAACTAATGAATCCGATGATGATTGTTTGTTTAATGTAATTTTAACAATTGTCTTTTGAG
AGAGGAGTTACGGATGAAGAAATACAAGGAGCAATAAGGCAAATGGGTAGCTCTAAAAGT
CCTTTGAAGTTGGAAGTGATGACTACATGCCTTATTTTATCGAACACAGTGGGAGATTGT
TGTCTCTTATTGTGCAAGCTAATAAAAAAATAGGATAAAAT
>H. podocarpum_contig2358_3237651-3384000
AAAATGAAAAATTATAATTATAAAAAAATAAAATAATTTTTAAAAATATAATATATTTAT
CATTTAATCTATTTTGATGATATTTGTGAATTATATTATTTTTCTAAATTAAAAGATTAA
AATGAGAATAAATGATTAAATTTAACAATCAAATCAATAAATAATTAAATTTAAGGAATA
TAATCTATTTTTTATATCTGAGAAACTTAAAGTTCCCTATCTTTACATTTTAACGAATCA
AAGTAGTATAGTACTGCAGTGGTTTACTTTAGTAAAGTTTATATATTTAAAAAAAGAGCT
GGGAGTGAGAATATAAAGCAGGGGTGTGCAAAGCAAAAGTAACATTGCGGACCACAATAT
CTTAATATTTGTCCATGACATGATGGCCCGTTATTAAGCCCACGACCCAAGTACTCATGA
AACCGAACGACACCGTTTTAGCCTCCTATTGCCCTACTCTGAAAAGCGCGGGAAGATTTT
CCGCCATTTTCAACACAACTGAACTCAATTCAACTCTGTGACTCGCATTCTTTAGATCCC
AAAACCCCACACTCTCAAACTCTCACAGCACCATGGACACCGAAGGCTTATCACTAGTCT
GCGCCGGCCTCGGAACCGAAGACGAACTTGAAGGTAAACGAATCGGTTACACCAAAGGCG
AATACTGTCTCGGTAAGCATTTTCGATTTTCGATTTTCGTTTTTCCTTTTTTTTTTCTTT
TTAAATTTTCATTCTTCCGAATTCGATTCGGTGAAAAATTCTGATTCCTCATCGCTCGCA
TTCGTCACTGATTACCAGATAACCTCAAAGACTTGCTGCGGTTTCTCCGGCGCGACGATC
CTCAAACGCGTGACGTGTTCAAACAAGTTTGCAAATGGAACATCGTTTACAAGGACTTGA
TACCTATCATCGAGTACTATCACGACGATCGCAGCTTGCTTCTGAATGCAGGTTTTTATT
TTTGTCTTACTTTAATTTTTTGAATTTATTGATTGAGGCTTGTTTTTGGCTTTCTTTGAT
TGGTATTTATTGTTTTGTTTTTCTCAGTGAAGGTTCTGGTGTTCCTTACGATGCCAATTG
AACCGTCTTCGACGGATATATCTCAGCAGTTGGAGTATCTGTGGGGTTTGAAGTCTGCTG
TGACGAACAGTGATGTTGTTGCAGCGATAGTGTCGATTCTAGAGAAACCGCTTGAGAATT
TGGAACGGTGAGTGAGTGACTCGGATCCATGAATTTGGAATTGTTGAGTGCGAATGCAAA
ATGTTGTATGAGTGTTGGGAAAATGACTTATTTGTGTTTTTAATTGTTTGTGTACAGTGA
TGCATTCAGTGAGGATGATTGGAAATTGGTGCAGTTAGTGCTTACGTTATTCAGAAATAT
TCTAGCTGTTCAAGAAATTCCGTCACACCAGAAGTCTGGGGGATTTGCTAGTCAGTTTTT
GTCGATGAGAGACAAATTTCTGGAACTTTTGTTTCGGGAGAATGTAACGGATATAATATT
GGTTATATCTCAGTGTGTTGGTGGATCTAATGTTTATCTCCGTCAGGATAACTTGCTTCT
ACTGGAAATTTTCCATTACATTTTCATGGGTCAGGACCCGGAGTTAATTATTAAGCCACA
TTCGAAGGGATCAAAGGTTAGCCCTCTCGTTGTGACTGATGTCTTATTTGCCAAGCTGGA
AAGAATTACCCTACTCATTTAGATTATTCTTTCTGGAATGTGCTTTGGTTACATAACTTA
CATGGTTTTGTGGATTGATTGATGATTTCCTCTTTCTTACTGCTCCAATTGTCTTATTCT
TAGGTTGTGTTTTTGTTTAGTCTTTTATATTTTGCAAACTTTATTTTAGGTGGATGAAGA
CCCCCAGACTTCTCTTAATAGTCTTCAGTTCATTATGGAGGAGGAAAAGAAGAGAAGAAA
TATTTGTAAGCTCAGCAATATAAGTCGACATTCGCAATTTAGTGGAACCTTTGCTCGGCT
TACTATGGTACTACTTTTTTGCCCTTCTGATTTTTCTGATCATGGTGGACTTGAGTGATA
ACATTTGTTTCTATTTGGTAGGATGGTTCTAAGGCAGTATTTAAGGGAAATCCTAATTCT
TCTCATAATGTGCTGCTTAAAGCACAAAATGTCACTCGGGGTCCTACCAAAAGAATTGCA
TGGGATCATCCAAGGTTGCCTTCAACAAAGGATAAGATATTGGAGTTGCTTCATGGATTT
GTTAATCAGTTTCTTACCGGGGGATACAATGGTATAACTTTTATTTATTGTGATAAATTG
TATCATTTGAAAATGTTTTTCTTCTTTTGCTTTCAAATTGTAAATGTAAAAGTATTCTCA
CTGCAATTTGAACCTGAATCAGTTTTGATGCGATCCATTCGAGAAGACATTGAAAAGGAA
CATCCCTCAATTCAAGAAAGTGATGTTGCTGTTTTCTTTCAAGTTGCTGAATTCGTCACT
TCATTTCAGTTTTACAAGTGTTCAGCTTCTAAGGTGAGAATTATAATATGAGAATCGTAT
ATTATTTTTTCCTCTTTCAAGCTGAAATAGTTAACATTATCCTTTGATTAGAGGTATTGA
ATGCAAATTTTTTAACCATTCATGGTCTTGATCAAGAAGAATTTTTTATTCATCTAAATG
TTGGGATTTTATAGATTCTCTAGACATATTCAGTTGCTTTCTAATTATTTAGCATTTAGC
ATTAAGCATTATTCATCTGATTGTTTATTGAAGTTGGTCTAATTTCTCAAAGCATGTTGA
AGTTCACTTTTAATATAATGATTGTTTATAGGCCTTAAAGTTGGTAAAACAATATGGCTA
TCTATTAGTGCATAGTGGAGAATACTCATTCTTCATATTTTTGGTGTAACACGATAAACG
AAATAACAAGAGGATTCAAATTCCCTTGATTTGATTTCTTTGCATTTTTGGATTTTCTTG
GCTTATTTATTTATTGTTCTTTCTGATCATTGATATTGGATTTCATGTTGAATATGAAAT
AAGTTATTATTCGTGCTCTAAATGATGAATTTATACATGAAGTTTTGTTTTTGGAAAAAT
GGAGACCATCAAATGAAATTAGACTGTAAATAACATGTGATTTATCAATCCATGTTTTAG
AAAAGATGTCATTCTTACATACTCTCTCTTTTTTATTAGACCAAGGAGGGAGGGGACACA
TTTGAGACTTTTGGTGATAAAGATGCAGATACCTCAGATTTCAGCGGTCAATTATGTGGC
CCAATTGCAGCATCCTTAAATGAGTCAACGTTTCAGTTGGTCATTTCAAAGTGGCGGCAT
GCTTATGATAGTCTAAAGGAAAAGAATAACTACCAATTTCTTTCTGCAGCTGGTTCTCTT
TTGAAAAACATGGTAATATGCACTACCAAATCTTAGTATGTTTTGGCTATTTAGTTTTTT
ACATGTATCCTTACACTGTGGGGTTGAAATAGACAACTTTTGACTTTCTTTTGTATTGTG
CTCTAATTTTTAACCAAGGTGCTTAGGTTACTGTAAACATTTTTGCTTTGTCAATGCCAT
TTTAATTTTGCATTCCACGGTTCCCACTTTGGTTTATTATTATTTTGGTTAATTTTACAA
TTTAGTGCATTTCCCTACAACATTAAGTTGAAAACTGGAACGGCAAAAAGAATTTCATCC
CTGTGCATAACCTCATTAAATGTTTTATTTGCCCTTTCGTGGTTTTTCAGATTCGCATGC
TGGATTTGATACTTAAATTGTTGCCTGAGGACTCAAAGGAGCCACAAACAGCTCGCATTC
TTCTGTACAAGTTATTTTATGATCAGACTGAGGAAGGGATGACTCAGTTCCTATTGAATT
TGATGAAAACCTTTGACACCCACAAGCAACCCAAAAGGTTTGACTTCTCTGTTGAGTTTA
TTCTAGAAAAGAAAATTATGAAGGTGAAAATATATGGACTGCTTTTTGCATGTCTTAAAT
TTATCTCTTAGCAGCCTTCTGGTCCTGAATAGTTGAAAGGCTATACAAAGGGCATATATT
CATGAATTACTAGTTGTCCTTTTAGTGCATACTTCATACCAAAATTAAAGCACAGCATAC
TCTGCTGCTGTACTAGTGTCAATTGTTAGAAGCTATATATGATAAGCTGTGTTATGTAGA
AAGTGGAAAAGCATTTCTTTCCAGTCAAATAAATTTTCTTCTTTAAAGTCAACTTTCTTA
TTTTCATTTTTCAATTCAAATGCACTCTGTGCAAAATTGTCTGTTATGGGAGGCATCCAA
TTGTTTTAATGTGAGTCCCAATGATAATAGTAATTTATACATATTTTTGTGTGTTTGCGT
ATAATCCACGGTTCTTTCTTTGCTGCTATGTTTATGATTGTTGTTTCCTTTCAGTGATCT
TGCAGATTTGGTAGAAATCATTCACAAGGTTGTAAAGCTGATGGATAATCTTCAATCACG
AGGAGCATTGAGGGTAAGTTGAAATTATGTGTTTGTGTCTAACTGTCTATGAATATGTAA
CTGTCAACAGTTGGTTATAGCTTTGGAATATAGTACCAAGATCTAGCACAAACAAGGCAA
GATGCCTGTTACCACTTATGCACATATAATTATCTATTCAACTTCATATTCAATATTGTA
CTTGTTCATAGTGATTTCGTTCACATTTAAAAGTAAAAAATTTGCTTGTTTGCTTTGTTA
AAGATGTAATAAAGCCATTAGCAAGCCTCCACTAATAAGTAATAGCTCAAACTATTTGGG
GAGTTGGTCCTTAACATCAATAACTAATAATCTATTATAATACATACAGATATGTAAAAA
ATAAAAAATAAAAAAACCTGTTGCAGATTACTGTCTAAGATTCACCATATTTTGATCCTT
TTCTTTACTTTATATCTTATAATTCAAGGTGTCCAGAAAATCAAGGAAAGTGAAAAAAAA
GAAAATTCCAGAAGGAACAGAATCAGGGGACAAACCAACTGAAGATCATTCCTGCATTCA
AAATGAAACCGGCATCTCAACTATCAATCAATCAGCAGAAAATCAGCCACTGGAAGAATG
CCTACCAAATGCAAATTCAACAGGGGAAGATGTAGTCCCTGATGATAATGATCATGAAAA
TCATGTTCTGGAAGATGAGAACTCCCAAGCAGGTTTAGAACCAATGGAAGCCACAAATTC
TGAACATGTTAATGAGGATATGTTGGATGCTACTAATGATTTTTCTGAAGATGAGCAACT
AAGTGCAATTAATGAAGTTGATTTCAAGGTTTCAACACTGGTCTCTACCTTTGCAAATCA
CAATATCATTCAGAACTTATGTTGGTTGCTCAAGTTTTATAAGAGCAATTCTCTTGCTAC
AAATCACTACATAATAAGCATGCTGCGGAGAATAAGTGATGACCTTGAACTCCATCCCAT
GCTTTACCAGGTGAAGTCCAGAAAGCATTTTATCTTCAATGAGATTATGTAATTTTTTAA
TGTGAATACTAAATGCTATTTATTACTCTTGTTGACATTCTTGCAGTTGTCACTACTCAC
AATTTTTTATGACATACTGGTTGAACAAAAGTCATGTCCCTGCAAGCAATATGCAGGTAT
AGTTGATTTCTTGACTTGTTTGGTTAGGAAGATGCTAAAGAAAATGAAAAGGCAACCCCT
CTTGTTTGTGGAAATCCTTTTCTGGAAATCTCGAAGGGAATGCCATTACATCAATGCTGA
ATATATGTTGAGCGAGCTTGGTCATTTGAAGAAAGAAACTAGCAATTGGAATAACACTCA
AGGAAATGGAGAAACTGGCTCATCCCCAGCAAAAATGTGGACTCGTAGAAACTTAGCTGA
TGCACTTGGTGAAGATGAAGCTGATGTTGTGATTACTCATGACTCAGGATATCAAAGGTA
TGATAAAAATCTCAAACTTTTCTTTGTAAGCTTTCAATGTAAGATTTTGTACTTTCTATT
TCTTTTGGAAAAAAAATTGCAACATGGAGATGCCCTTTTTCAGAATATGGACCAATTTTC
AATTTATGCCTTATTGGTTCATAAATAATCTTGATCAAGACAAAGGGAGATATATTACAA
AGAATTATTTGTAATGAGACCATTGTTTTTTTTTATTTGTTACTTTCTTCTATAGAGACA
AGCTTGATGTTATTGAGGGCTTTGCATCTCTCTAGCATTAACAGTGGCAAAGATGATCAT
AATTATGTTTACAACTTGACTTCAACTTTACTTGAAATTTCAAAGGCTTTGTAGTTCCTA
ATACTTGGTTCACTTGGACAAAGCAGTGGGGAGCAATTGATGGAAGATAAATCTCAAATA
GCTCCAAGGAGAAAGAAGAAACTTGTTCTTGGTGGTGATTTGGAAACACAAATTAAGGAT
CTCTATGAGAAGTAGGTTTAACCAGCTCAAACTTCTGTCTGAACTTTGGAGCATGATTTA
AATTAGTGCCTTTTCAAAAAGAAATTCAGTCTTTTTTCTTTAATATTTTTTTTACATCAT
TGATACACAACTACACACACTTAAGGGATCAGCAGGATAGATTGATACATAGTTTTTCAT
TTTTTTGTTTCTGTCTTGCACACAAGATTTAACTTTATTTTCATCAATGGTTCTTCTTCC
TTGTTTGACTATTCTAGATTCAAAGATGACCGACATTGCAGTCGTCGTATAGCTGAAGTG
CTGGATCCAGATGGTAAAATTTCACCAGCTCAAATTTCCAATAGATTAAAAAGATTAGGA
CTAACAGTTGCATCTAGAAAAAAGATGTGTGATGCCGACGGACCTTTGTCTACTAGCCCT
AAGCAATCGGATGGTGATGGAATAACAGGAGTAACCAATAAAACTTCAGTGGATTCAAAG
GATCAGTTCATGTAAGTTGTTTATATTGAAGTCATGGAAATGAAATGTTATGTCATTATT
ATTCATCCCAGTTCAATAGTTCTTTTTATATACATTTTGGTGCACTAAATATATTTAGCT
CTTCTGAGTTTGTTTCAATTTGATATTTATAGACAAAAAAGGAGAAGAGTCAGAGCTTTT
AATGAAGACCAGGAAGCACAAATCAAAGATCTTTATGAACAGTGAGTGTCACTCGGTTGC
TTGGTCATTCAATCTCTTTCTGCTCATTACTTGATGAATCCTGAACAGATAGTTATATAA
GAATATTCCACGTTTTCTGAATTTTCTATATTATTTTGCACAGGATGACAAAAGGCACAA
GAATTTTAGCTTTTGATTTTGCTGTTAACATTTGGTTTGTTATTTCTGCAGATTCAAGGA
CCACAGAAGATTTAGTTACATGATAGCCAATGCACTCGATGCAGATGGTAAATTCACTCC
TGCGCAAGTCTCCCGAAAACTTAAGCAGCTTGGTTTATCTCTTTCTCAGAAGAAGAGTTC
TGGAGGCAAAATGAAACCAAAGGATGCAGATCTCATGGATTGGTCAAATGATAGAGTGAA
TGAATCTGATGATGAGAAATTGATATCATTGGTGAAAAGGTAAGGCGTTATACTTCTGCC
TGTTCGCAAAATAATATTCACTCACTGGCATGTGTAACTTCTTCCAAAATGCCAGTTACC
ATTTTTCAACAGAGCCAGTGTTTCAAATTCTACAGATAAATATATGCTTCAGCTGAATTT
CAGTACTTTGTCAAATGCAATTTTATTGTGCTGCCCAGCTGGATGAGTCTCCTATCTCCT
TCCTTTTACTGTTGTTTAATGGTTATATAATTAATTTTAGGAAGAAATTGGAGAATGGAA
AATTATCAAGGGGGCGGTTACATGGACAAACCAGTGAGGATAGATTGTCAACAGATGATT
CTGATGATGAAATGCTCAGCTCTGTTCTCAAGTAATGTTCCTTTGCCTTTCCTTTCCTAA
GACCACAAGTTTACTAATCAATGCTAGGATCATATATGCTTGTTAGGAATTTAGTTTGAG
CCGGTGATTCTTCTTGCTCCTATTTGCTTTGACTTGAAAAATGGACCTGTCTCGTATAAT
GAAATATCAACAATTTACTTTATTTGGTATAAGATATAATTTCTTTTTGATTTAGCAAGA
AATGAAATAGCGAGGTGTCAACTGAACAATTTGAATGCAGCCGTGAGGATACATTGTGAA
GGATGATTCTGATGATGAAATGCTTAGCTCTGTTCTCAAAAAATGTTCCTTTGCCTTTTA
TTTTCTAGGGTCACAAGTTAGTATCAACGATAAGATCATGTATGTTTGTTTGGAATTTAG
TTTGAGCTGGTGATTCGTCCAGCTCCTGTCTGCTTTTACTTGAAAAGTGATGGACTTGTC
TCATATAGTGCAGTATTAACAATTTATTTTATTTTGTATTAATTATCATTTTTTTAATTT
AGGAAAAAAGTAAATAACGAAGTATCAACTGAGCTATTTGAGCGCAGCAGTGAGGATACA
TTGTCAAGGGATGATTCTGATGATCAAATGCTCAACTCTGTTCTCAAGTAATGTTCCTTT
GCCTTTTGTTTTCTAGGATCACAAGTTTACTGATCAATTATAGGATCGTATATGTTTATT
TGGAATTTAGTTTGAGCTGGTGATTCTTTCTGCTCCTATCTGCTTTGACTTGAAAAATGA
TGGACTTGTCTCGTATAGTGCAGTATGAACAATTTATTTGATTTGGTATTCATTATCATT
TTTTTTTTATTTAGGAAAAAAGTAAATAGCGAAGTACCAACTGAGCAACTTGAACGCAGC
AGTGAGGATACATTGTCAAGGGTTGATTCTGATGATGAAATGCTCAACTCTGTTCTCAAG
TAATGTTCCTTTGCCTTTTCTTGTCTAGGATCACAAGTTTACTGATCAATTATAGGATCA
CAAGTTTACTGATAAATTATAGGATCGTATATGTTTATTAGGAATTTAGTTTGAGCTGGT
GTTTCTTTCTGCTCCTATCTGCTTTGACTTGAAAAATGATAGACTTGTCTCATATAGTGG
GATATCAACAATTTATTTTGTTTGGTGCTAATTATCATTTTTTTAAAACTAGGAAAAAAA
GAAATAGCGAAATATCAACTGTACATTTTGAACGCATCAGTGTGGGTACATTGTTAAGGG
ATGATTCTGATGATGAAATGCTCAGCTCTGCCCTCAAGTAAGTATCCCATGCATTCACTT
TTTCTTTTTTCTTGGATATTAGTGATCAATGATAGGACTGTAGATGTGTATCAGGAATTT
AGTTTGAACTGTTAATTCTTCATGCTTGTTCCTCCGTCTGCTCTGACATGAAAATCTCGA
TCATTGGTTTATCGTTTTTGAGACATGATTATTCCGATGGCAATTGAAATAAAATAATCC
TCTTCACTCGTTTATATTCACTCATTTCTTAACTCCAAGTGAATATAATGTGCTCTGATC
ATCGTACCTTTTCTATATTATACCAACATACCTGTTTCCTATTAACATTTTGCCTGTACA
GAACATAGGTTATTACTCTTCTTCTGTTTAATTGTGGTGGAATCAAGCAGATTGTGTCTG
ATAGAACATGGCTAAGTTGATATTTAGTTTACGCTGTTGGTGTTTTCATATCTAACATAA
CAAATTAATATCTATAAAACGATGTAGAGTTAGAAATATACGGATATTTATCTCAGCCTT
TTTTATGATCGAATTTGATTATTTGGTGGTTGAATTGTATTTGCACTGGCAGAGAAAATC
AGGCTGGTTCCAAGAATTCCTCACAAGTAGAATACCAGCAAATGGATGACATGGCAGATT
CAGAGGATGAAGTGGCTGTTGGTGCAGTTGCTGACAATGCAAGATCCAGAAGGAAGCTGA
GAATGGTGATTGATCCTGAGGATGATGAATGAAGGGACAAACATAATTAGGATACAGGTT
TCTTTATTTTTGCAATTATGTTATACTAAATTGATATTATTTAAAGAATGGATCCTTCTG
TATATACTCACTCTGATTGACAATTGCTCAAACAGCAAACTATCCCTAAAAAAGTACTTG
TTCACTTCTAAATAAAGATGTAAACTCATTGAGTTGCAAGGAGTTAATAGGTGACAGGGA
TCACACTCAATTGCGTCACATTTTGAGGTGTGGAAATACTGTTGTTGACAGTCTAGCTAG
GCTAGCGTTTTCAACTTTTGATTATACTCGGCTTGAGGAATGCCTTTCCCAAGTCCAACC
ATGATGTTTTAGCCTTGGTTGCCCCAGCTTTTGAATAAATTCATGTTTCCCGTCAAAAAA
TAAAAAATGGAACTAGTCGTCCTCAGAAACAAAATGTGTAAAATGATAATGGAACTAGTC
TTCATTCTAGTAAACTTCCCTTTCTAGGAATGGCATTACAACTGCCTTTGATTCAGTAGG
ATGCATTACTGCATATCCTCTTACAAATTTTTGTTGGTATGTTGCGAGAAATCTGAAGCA
ATATATCCAGATTAATTTCCAACCTGAGGATGCAATAACCGTTGCTGGTATGGAAATTAC
TTGAATGTTAGTTGAATGATCAAACATGGGTTTGGATTGTTTGGATTTTCAGAGTTGAAT
GATCAAACATGGGTTTGGATTGTTTGGATTTTCAGATATGTTTATTGTACAATTTGAACC
AAACCAACCAAGAATGAAGTGGTTTGGTCCGGTTTAGTTTAATTGAATATAAGTTATTTT
GCAAATGTTAAATTAGTTTTTTTAAAGAAAAATACAAATAATCTTTATCATTAGAATAAT
ATAGATAAGATTTTATTATAACATATTCACATCAACCAAATAATAATAAAAAATTAATTC
TTACAAAATATTTCATGAATAATAGTAAAATAATATATATATATATATATATATATATAT
ATATATATATATATAATGGAAATGATCTAGTAGATAACTAGAATTCACGACAACCAGTTT
ATAAAATATGAAAAGAGAGAAATATTAATGTGTATAAAATATGAAGGAAAGGAAATATGT
ATATATTCTGTGTGAGTGAGTTGACTGGTTAGCCGCGTATTACAGTTGTTAGCGAAGTAA
AATTATATATAATTTAGTTTGAATCTGTAAAATACAAAATACACGAATCAGTTATTCTGG
TGTTTAATGGGTTGATTTGCATCATATCAAATTAACTAAAAAAATCTAAATAATATAATT
AATTTGAGTTGGATTTTTAAATTCACTAGACTATAACAAATGAATAACACCCTCCTAAGT
TATAAAGAGGACACCAACGATATTAATTGCAATATTGTATCATACTATTTTTTTCTGTAA
ATCATCGTCATGATATACATGCTTCGTCCTCGTCTTTTTTGGCCAATTTTTGAGACTTAG
TACCATCAAGTTGGTAAAGAAACTGTTTATCAATAGAAGAAATGGAAAATCATTCAATAA
AGTTTATGTGAACACGCCCCATACCCCATGCCCCAAAACTAGTCTTTTTTGGTGTGCGCG
TGTGTGAAAGGGAACAAATTGCTTTGTTTGAATAAAAAATTTAACCAAAAAATTCAATCG
GATTTTCATGACCTTGCATTTTCCTGGGTATTTGCGACTCGTGATGGATGAAATTTGAGG
AAAAATCATTCCATTTGATCATAAATATTAACTGTTCGATAATAATGGTAATAAGAAAAA
ATGTTCATAACAAAACTGTCTTCCGTAAATTCATATTATACATGACCGAGATGGTTTCAG
ACAACTTGTTATTGAAGAGACAGCATACATAGAAAGTTTTACAGTACAGATCAGTAGTCT
TGTTAGGATCTAAAATACCGAACACATTCACATTTGTAATGTCTTACATTTCGACACGGC
TGCATGTGCCTTTTCTGTCCACGAAGACCATTGAAATTAAAACTTTCACATTGTAGTATG
GAAGACTTAGGCATATAAATACTTTTACTGGATTGTACCCCTTCCCATCATCTTCATCTC
TTCTTCTGTAATCATGAATACCTCTCCCTCAAGTTTTACATTTAAATTCCTTTTACTTTC
CTTACTATGTGCAATCATATTCAAATCTGTCACGTCCACTTTTAATATTCATTGCAATGA
GAAGGACATGAACACGCTCCTAGGCTTCAAAAAGGGAGTCATAGATCCTTCAGGTTTGCT
CTCTTCATGGTTACCAAAAATAGATTGTTGTGAATGGACAGGAGTGAAGTGTCATAATAT
GACTGCTAGAGTTACACACCTTAATCTCCCTTGTCATACAAATCCACCTAAAATTGCTCC
TTTGGGAGCGAAGGACGACAAATCACACTGCCTAACAGGTGAATTCAGCCTGACACTGCT
GGAACTCGAATTTTTGAGGTATTTGGATCTGAGCAACAATGACTTCAAGTCTATCAAATA
CAATTCAATGGGTAGTCATAAATGTAACGACTTATCAAGAGGTAACCTTTCTCATCTCTG
TGGAAACTCCACCAACCTTCATTATCTTGATTTATAGAATAATTATGATCTTGTTGTCGA
TAATCTCCATTGGCTATCCTCTCTTTCTTCATTGAAATATATTGACTTTGGTGGTGTTTA
TCTTCACAAGAAAATTGATTGGCTTCAATCAGTGACCATGCTTCCTTCACTTTTAGAGTT
ACACTTGGAGAGTTGTCACCTTGAAAACCTCTATCCACCTCTTCAGTATGCTAATTTTAC
TTCACTTCAAGTCCTAGATCTCGCTGACAATAATTTTGTATCTGAGTTACCTAAATGGTT
ATTCAATCTTAGCTGTGACATTTCTCAAATTGACCTTAGCCACAATCATATACATAGCCA
ACTACCTACAACATTGCCAAATTTTAAAAGTCTGTAAGCCTTCATTTTAAATGATAATTA
TCTCAAAGGACCCATTCCAAATTGGTTAGGACAACTTGAACAACTTCAAGCACTTGATCT
TTCTCGAAATTTTTTGTCGGGTCCAATCCCAACAAGACTGGGAAATCTATCTTCTTCAAC
ATATTTGGCACTCGAGTCAAATGAGTTGAGTGGAAATCTTCCAGAAAATATCGGGCAACT
CTTAAACTTGGAGACTCTTGGAGTTTCAGGCAATTCCTTTACAGGAAATGTGTCTGAAAG
AAATTTAATTTCTCTTTCAAATTTGACGTACCTTTCCCTGAGTTCACCTAGTCTTTTCTT
TGATTTTGATCATGAATGGGTCCCTCCTTTTCAACTTGGAAGGATTTCATTGGGCTATGT
TAAAGACAAACTTCCAGCATGGCTATTCACGCAGAGTTCTCTGAAATATCTTGAGATCCA
AGACTCAACTGCTTCATTTGAACCTCTTGACAAGTTTTGTAACTTCACTGCTCAACTTCA
ACTTGAATATTTCATTATGGTAAACAACACAGTCAATGGGGACATATCAAACGTGTTGCT
AACCTCAAAACGTGTTTGGTTAGTTTCCAATAATTTAACAGGTGGCATGCCTCGTATATC
ACCACAAGTGTCTGTTTTAACTATATATAaTAACTCGTTGTCTGGATCCATTTCTTCTCT
ATTGTGTAATAACATGACAGATAAAACCAATTTGATAGACTTGCAGTTGGGTTATAATCA
TTTATCTGGAGAACTCACAGATTGTTGGAACAATTGGAAATCATTGGTTCATATTGATTT
AGGAAACAATAATCTGACAGGCAAGATTCCTGACTCAATGGGATCCTTGTCTGACCTTCG
TTTTCTGTATCTAGAAGGCAACAATCTCTTTGGAGAGGTCCCTTCATCACTAAAAAACTG
CAAGAATCTCTGGATAGTTGATCTTGGTCACAATAATCTTTCTGGAGCTATACCAACCTG
GTTGGGGCAGAGTATGAAAGGTCTTAAATTGAGATCAAACCACTTCAGTGGCAATATTCC
CAAGCAGCTCTGCCAACTTGAGTCTTTGATGGTGATGGATTTAGCAAGTAATAGATTATC
AGGATCTATACCAAATTGCTTGCATAACGTTACAGCCATGCTTTCTAGTGATGCTTCAAC
TCGTCAAGTGGGCTATGTTGTTAACTTACCAGGTTTCTCATTAACCATGACAGTGAGCAT
TATGATGAATATAAAAGGCAACGAGTTAGAATATTTTAGTTTGATGAATGTGATTGATCT
GTCAGGCAATAACATTTCTGGAAATGTGCGTTTAGAGATATATAAATTGGCTGGATTAAA
ATCCCTGAATTTGTCCCATAATCAGTTAATGGGAACCATACCACAAGAGATTGGCAACTT
GCTACTGTTGGAGTCCATTGATCTCTCAAGTAATCATTTCTTAGGAAAAATTCCTGAGTC
CATGTCTGCCTTGAACTATCTTTCAGTCTTGATTCTGTCATTCAACAATTTGGTGGGGAA
AATCCCATCAGGGACCCAACTTGGTTCCACAAACCTCAGCTTTATCGGGAATCCAGGCCT
ATGTGGAGCTCCACTTACAAAGATATGCCCACAAGATGAAAAATCTCACAACACAGAACT
CATGGGAGAAGGAGATGATGTTGATGATAAATCTCAAGTATATTCAATGTTTTACATGGG
CTTGGGAATTGGATTTGCCGTGGGATTCTTGGGAGTATTGAGTGTCATTTTCTCCAACAC
TAGATGCAGACATGCTTATTTTAGATTTCTGCAGCGGATCTATGACTTTTTGGTCCAAAA
GATGAACCTGTGATTCTTTGAAATTAAGGAAATTGTTAGATATTTAAATTGTAACAAATT
TATATACAACTTTTGTTTAAATCAAGGATTGAGTTTTTTTTCACTCTCAATATTTTTTTA
GTAAATCGCCACATTTTAAGTTCTTTATTTATTTTTCATCAATATTTTTATGTGGTAATA
TCAAATTAGAATAACGTGTCTTTGCATAAAAACATAACGAGACACTTCCTATTAAGATCT
AACAATTTTAATCAACAGGGATTAAAAATTTTTGTGAAACTAAAATTGAGAATATAAATA
ATTTATAGATGAAAAATTTATCTAACCTTGAAATAAATGAACTATTCAGTGTTCAGTCTC
TCAAAATTTAAGTATGTTCTACTCTATTTGATCCGACAAGAACATACACAAACACATGAA
TGCATGTATATAAATATACACACATAAACCTGAGTGCGCAGACATATAATAACTCTAATT
ACATTGCACAATAAGTTACTTGGTGTCCATGCTTCTACAAGTTACTTCACACGGACATTT
TAAAGAGGCCACAAGAAAATTCATGTGTTATTCAGAATATAGAAATAAAGGCCAGCTGTG
ACTTGTACGTTACCTATAGCAAACACATCTATTCACTCCAAGAGATTTGTGTTTTGTGAA
CAGTTTGTAATGTTTTATAATGTTATATAAATATTTTGAAGATGGTTTTAGGATATATAA
GTTTTAGAATGGTCATTCTCTATTAACTTCCTTTCCCTTTTTCACCTGCTATGTCTAACA
TGATTGTTTAACCATAACCATATAGTTATAGGTAGTCTTAAGAGGTTTGATGAGAAAAGA
AAAGTAGGATTGATATCCCTTTCACACCCTGCATTAAACAAGGCAAACTGAAAGCTGGTG
GAGAATTAATTAATATTTAAGGTGAAATATTTCTTTTTCTTTAACCATCATTTATAAAAA
TAAGAAAATTTTCATCTTTTAATGTGAGTAATTAATTGTTCACATAAAACTACGGACCAA
ATATATATGGTCATCAGTTTCTCTTTATTGTTCTTTTTCTTCTACTTTTTAATGGTTTTG
AAAAATTAACAAAAGATTAAGATATTATGTTTATATGCTATCTATAATTTCATTGATTTC
TTTTTCTAAAAACAATTATAAAACTAGAAAACATTTAATAGAAAGAAAAAGAAATTCCCT
GTTTCTTTTCCAACCAGAACCCAATTCTCCAAGATGCATGTCCGAAAGTGCTTTCATTAT
TTTTGTTTTAGGCCATAACTATGTTTCCTTTTCGTGTTATGAAATTCATATATCATTAGT
AGTATAATTTAACTCAAGTATTTTTTCTTCATGTGCAATGAAATTTGACAAGTCATATTT
TGTTTTTGTGTGTGATTTTTAGTATTTAATTTCCCGTAGTGGAGATCTGACTAGCCCCAG
CCCCTCAAAATTTGGAATATTATCTTACTTACAAATAGCTTTAGATTATAAGTAATTAAT
GTTCTAAACGTATCGGGCCATTGTAAAAAACTGAACATTTTATGTCAGTTATTGAATAAC
ATAAAAAAATAGCTTTACAATAAAATGTGGTATATTTTTACAACAGTTGTGATAATAACC
GTTGTAGAAAGATTACTTTCGAAGACAGTTATCAAATTGACATTCGTAGAATGTTCATTT
GTAGCCATGCTGGTTTAATGTAAAAATTCTTAAAGTGCTTTTTTTTTTCTAATGCGCGTT
TTGTTGTATATTTTTTATCCATAAATATTTAAGGCAGTAAATAGCTAGAATACTGCATAG
TCTCTTCCAAATTTATGCTGTTAAGGTGTGAGAAATCTGCGGCATTAAATCTAAAACCTG
TGCATGCAATCGCCACTTCTGGTATGAATATTATCTTGATATTGTTAGAATGAAGAAACA
TGATTCTGATTTTCTATATACGTGCGCCTCACACCATCTTTTCAATTCATTCAGAAAATA
GCTTGTTGGTAGCGTACTAACCCAACAATACTTCTAGCCTAAAATAATTCATAACTCTTT
TTTATTAATAAGTGACATTTTTTATTTTTATTTTTAAAAACTGATAGGAAATAAATTTTT
TTAAAAGACTTTATGTTTGAAATTTAGTTACTATATCCTTACGTGACGAAACTTTTTTAA
TAGGCTTAAAAGCAAGCAACTCAAGTTAAACTTACTAACATGCGTCTCATTATCATATGT
TTATTCCATCATTTTCATCAAGCGATGCTTTCTAGTTTTGCTTCAACTCGTAAAATCGGC
ATAATTGTTCACTCACTGCACGGTGTTTCAGTATCCATGTTATGTCCTGTTGCGATGCTT
ATAAAGGACAAGGAGTACGTTAACGTATGGTAATGTGATGAATGGCATTGATATATCGAA
TAACAACTTATCTAAAAGTGTTCCTTTAGAGACATATATGCTTACTGGATTACAATCCTT
GAATTTGTCCCATTATCAATTATTGGGAACCATACCATAAGAGATTGGCAACTCCCTCCT
ATATGGGCCTAGGAATTGGATTTGCTGTGTGATTCTTGGAGTTTTGAGTTTTACTATCAT
TATAAAATCATTTCTAAAAATACAATTATACAAATAGTTATTTAAATTATATACCCCGTA
CGTCTAATAATTATAATAAGTTACATCGTATACTGCAGGTTTTTCATGTTCATGCTTCTT
CAAGTTACTACATCAAGAAAATTTTGAAATAAGTCACGAGATTCATGTGTTATTCAGAAT
ATAGAAATAAAAACTCCGACTTAACAATTATATAAAAAGGGGAGAAGGAGGGGAAAATAT
AAGAATAAAGAGTTAGAATTTCATTAAGTAAAATAATACAAATATATATATATATATATA
TATATATATATATATATATATAATCAAGAAAATGACTAAACTGCTCTTGAAACAAATAAA
TTAAAAGGATAAAATATAAATATATAATATTATTTAACACTTCCTCAAATTCATGATGCA
TCAATAGGAAACATAGAGAGTTTTCTAATTAAGAAACGAAAACGTGAAATAGAATGCGAC
TTTGTAAACAAGTCAATAATTTGCATGGAGAAAGATGTGAAGAGTAAAGTAATTATTCTT
TGTTGAAAATAATGTCGAGTGAAATAATAGTCAATCTCAATAAGTTTGATGTGTTTGTGG
AAGACTGAGTAATGAGTGATTTATATAACACTCATGTTGTCACAGTACATAGGAGCGAGT
TCAAGAGAAGTAAAAGTCATAGACTCAAGTGACCAACACAACTAAACTATTTCAGTAATA
ATAAATGTCACGACGCGATACTCAACTTCTTATTCTCCAAAAAAACGCAAAAAACGCAAA
ACCTTGTAATAAATAATCAACACAATTAAACTATTTTAGTAATAATAGATGTCACGACGC
GATACTCAACTTCTTATTCTCCACGAAAACGCAAAACCTTGTAATAGACTTACAACCAGT
GGAATAATTACCCCAACCAACATATAACTAAGCACGTAATTTTGCTCATTCAACAAAAGC
AGACGACACTAATCATGACAGCGGAAATTAGATACATATTATCCGAATTCCATGATACGT
GAAACGAAGGAAACAAAAAGAGAAGTTGGTGCATTTACTATCAAGGGTTCGGCACGTACC
TAGATAAATTGATTCCTTAATTATATTGTTGGGTACGTTAATTTGTGTGATTGACTTCAT
ATTTACAATGTAAAATTTTCACACTTTAATAAATTATAATCTATCATATATAATAAATTT
ATTAATTTTAATTTTAAAATTTCTAAAAATAATATAAATTACACAAATATTTACATTTAC
AGTTTGTAATTATTAAATTCTCATAATAATCGATCTTAAAAGAAGATAAATATCATATAC
AGAGTGGATGTTAATATAATATATGAAAGTTAACAATTAATATTTTTTGAACAATAATTT
TTTTTTTATGTTTATGTAAAATAAATAGGCTATTTATATAATGACACAAAATTTTTCGAA
TTATGTGAGTGTAATTTGTTAAATATACAAAATGAAAAAGAATTATCTATGGTAAATAGA
AGCTTCTTCAGGTGAAAATATTAATCACCTCCTCTGTAATTCAAAACACCTTTTACTATT
AATCAATTTTGAAACATCAAACAAACCTTTTCTATCCTTCCAAATTTTAATTACAAGTTA
TAGAGGTTATATATATATATATATATATATATATATATATATATATATATTCTATTCTCT
CACCATTTTAGTTTGAATTTGAAAGTCGATCCTTGCCTTAACTTGTTTACTTATAGAGCT
TGCACCAACTCATTTTATAGAGAAAATAAAACAATAAATTATAATTATAATTTTTTAAAA
AATATACTTAAAACATAAATTATTAATTTACTTATTTTAAAAAACAAATTTATCGTAATT
CATAATATATATATACATATGTAAGTTACATAATATATAATTATGTGAATGTCAGAAGCA
CAGCATCTTAATTTAACTAGATATTGAAATTTCTAATCAAATAAGGACTTGTCTCTGAGT
TAGTTAATTGTGTTAGGTGCATGTCAATTTCAAAATTGTATCAGGTATGCATTCTCACTT
ACGAAGAACGTGAACTTTGGGTCAATGTACATAAACGGTGCCCTACATATGGAGGATAGT
TGGTAAATAATTTATGAGGGAGTCCCTTTATAATGTGGTGTGGCAGCACATTAATTTAAG
GGTGGTGATGGTTAAGGATAGGTTCTGGACAGGACCCATTTGTGCATAAAGTGTTGGTTT
GCATAGACCTAGTCACCGAATAAATTACTGCACAAGACAGCCTTCGTAAATAACTTTATT
ACGCTAATGTAATACGCAGCCAACCCACTCATAAAATATTTGTGTATTTTTTTCTCTTCA
CACTTTATACGTATATCTATTATAATTGTCTATCAAATATTTTTCTTGCGTAAGGGCCTT
GAGAAGATACGAAGATCTGACATTCTGTTCACTCACAATCACATTCAATTTTAAAATAAA
TAATTAGTGGACAACTTCTAAATTAATTTATAAAACTTCTAAATTAATTTACAAAATATA
TGTATATACATATTTTTTTAATTAACTTTTTTTTTGTTTTTGTTTTACGTTTTAATGTTT
TATTGTCTGTGTATAAGAATTATCAACTGAATATTTTTCTAACTTTAAATGGTATACATT
CACTCATGAAGAACGTCAACTTTTGGTCAATGTACATAAGGGTTTGTCATTGAGTTAATT
ATGTTAGGTGCAATGTCAATTTCAAAATTTAATTTATCATCAACTATGGATAAAAATGAT
GTGGTATATATACATTCACTTATGAAGAACTTGAACTTGGGGCCAAAGTCATCTAATTGC
CGCTGCTAGATATTATGTGAATACTGTTAGAACAAAGAAACATTATTCTGATTTTCTTTA
CGCTTCACACCATCTTAGAAAATAGCTTGTTCGAAACTAAGTCATATATTTGTGGTTCTT
AAAAGTTAAGAGATATAATTAGGTTTATAATTAACCCAAAGATAAGTGAAGTCTAAAATA
TTTTTTTAAAAAAAATTAACTTCAAATAAAAAGTTATATAATAAAGAATTCAGTAGTGAT
TTTTTTTTTTTCAATAAGTAAGACTTTTCTTAATAAAAATTAATAGAAAAATAACTTTGA
TTAGTAGACTCAAAAAACTTGAATTTTGGATAGGTTGTGTTTAGGCCGAGGCACTTTTGG
ACAAACAGGCAAGTCGAGTTAAACCTACTAACACACTTTTCCTTTACACACAAATTCTAT
TATAGATAAGATTGTTATTTAATCTCATATTATCAAACGTTTATTCCATCACTTTGATCA
AGAGACGTTATGAAGGAAAAAAATTGAGATTTTTGTCTAACTTCTACTTTGCACAGGCCC
GTCTTGCCTGTAAGGCGATTTTTGCCTTAGCCACTAATTATTTACATATTTAATATTTAA
TAAGTTAAATTTAGTGTATTTAAAAATTTTAATTATTTCAATTTAGTGTTGGACATACTA
ATTACAAAATCAATTATCTATTAACATACAAAGTAAAACGTTTGCAACTTATTTTTTATA
AATATGTAATTATATATTTATTAAAATAGTTTAAATTCTCGCATAATATTTACTATAAGT
TTAATTGTCATGTATTATTGATGGAAATTCAGCCTGCTTCAAAACATAATAAGGGAGAAA
AAAAAAGAGCACACAAAAAATTAACGTGTTTGGTGCCTCAAGACCTAGTCCACGGTTCCA
CTGGAACAAAATTCATTATTTATAATTTTTGAACGAAAAAATTACAAACCCTCCTCACAT
GTAATTTTTGAACGAAAAAACTACAAACCCTCCCCAAAGTGTAATTTTTGGACGGAAAAA
CTACAAACCCTCCCCAAGTGTAATTTTTGGACGGAAAAACTACAAACCCTCCCTATATGT
AATTTTTGGACAGAAAAACTACAAACCCTCCCCAGATATAATTTTTGAACGGAAAAATTA
TAAACCCTCCCCAAAGTGTTACACTATCTAAAACCTAAAACACCCATAATAGATTCTAGG
ATGTGGTGCGAGTGAATAAAACCTAATACTCTCACTTATATAGGTTTTTCACTCATCTCT
CCATCTAATGATGTGGGACTTTGAATTAACACAAGACTCAACAAATCTCCCCTTAATTTA
AAGTCCTACACTTTTACAATAATCCTTCTTTACATCAAAACTAACAAAACTTTTCTAGAG
CGATCTTCTCTTGCAACAACAGTATAATCTTCTGACTTCTGGAGCAATCTTTCCTTGTAG
CAGAATCTTCTGATTTCTGAAGCAATCTTCCCTTGTAGCAGAATAATCTTCTGAACTTTT
GGAGCAATCCTCCCTTGTAGCAAAAATCTTCTAACTGGCAAAATTCTTCTTCTCCTTCAA
GCTTTGCATCTTCTGATGTGGGACTTTGATTGCATCCCAACAATCCTCCCTTCAAACAAA
GGACCACTATACTTTCTCCCTCCCGTAGCGGAAGACTTTCAACAAAAGGAATCATATCAA
GATAGGTCCACCTGATCTTCATGGATTTATCTCTCGCCAAGGCGAACCATCAGCTCTGAT
ACCACTTGTTGGGAATTCAGCCTACTTCAAAACATAATAAGGGAGAAAGAAAAAGAGCAC
ACAAAAAGATTAACGTGTTCGGTGCCTCAATACTTAGTCCACGGTTCCACTAGAACAAAA
TTCACTATTTGTAATTTTTGAACGGAAAAATGACAAACCCTCCTCACGTGTAATTTTTGA
ACGGAAAAACTACAAGCCCTCCCCAAGTGTAATTTTTAGACGGGAAAACTACAAACATTT
CCCATATGTAATTTTTGGACGGAAAAACTACAAACTCTCCCCATATATAATTTTTGAACA
GAAAAATTATAAACCCTCCTCAAAGTGTTTGACACACACTACCTCAAACCTAAAATACCC
ATAATAGATTCTAGGATGTGATGCGAGTGAATAAAACCTAATACTCTCACTTATATAGGT
TTTTCACTCATCTCTCATTCTAATACTCTTCGATGTGGGACTTTGAATTAACACAAGACA
TATATATATATATATATATATATATATATATATATATATATGAAAAAAAAATTAATAATC
ATCTAATCATAATTCAAATTATATGTGACTTTTAAAATCGTTAGGATAAAACTTAACTCT
TTTTTAAAAAAATATGTAATATTTTATAATTAGCCAAAAATATAAAAATATTTATATTAA
CACAATTTATATTGGATTATTGTATCGTGATGTTGCACGTAATATTATTTATTTTTTACC
CATTTACTATCAATCATGATGCGTAAGTTATGAATCCTTGATTAATAATTTGATTGTTTT
TACTGTATTGTATAAAATCTAATGTTTTTATTTAAACCTTTTTAATCATCTCATTTGTTT
TTTTCAAAACATAAAGTTAATTGTTAAAGTGAATTATTGAGTCTTTTTTTAAAAAATTGC
TTTAACCTCAAAATTTTAGACATGGCCCTGACTAACAAAAGATGGTTAACGTTAACATCA
CTAGCAAATGGTCATCCCATGCATCAATTTCGTGGTGGGTTATCAAGGAAAATTGAAGAG
GCGACTTTGAAATTAAAGGTTATAACTTTCTAATAACTGTCAAAAGTCGTGGGTATGGTT
ATCAGTTACATATATATCACTTTCTTGAGTATCATAAGTCATGCCTATTTGACAAATAGT
CATGAAGAGTTATTGTTCCCTAGAATGTTCTTAGAGTATATTTTCTTTAGCTGAAAAATT
AATTAACTAATATTAGTTGGAAGTTAATTACAATTTAAAGAGTTATTATATATAAAAGAA
AATAAAATAAGCTCAAATCTAGCTTTTTAAATGCAGTCTAAACAGGAAACATTTACTGTG
TACTATATCAATTCTTTCCAGTAAAAAATTTCAGTTCAACTACTTTAGGTTCTTTGTAAC
ATTCCATGATCATATAAATGTATGTACAAAATTCATTTAGCAATTGCAAACTATTGATGT
AATCATATCTCTTAATCTTACATGAATTCCTATTGAAATATGAAAAAATTCAATTAAACA
ACTTAGTATTATTGGAGTGCTGAGAATGTAGATAATTATAAATAATTACCAATTAAATAA
CTTAGAGTGTAGCTCACTTGGAAATACATGCTAAGTTTGTGGGGAGAATATGTGTTTGAT
TCATATAGAATTCACTCTTGGGAAGCGGTGAGGAGCGTTTAAGTGTGAATAAACCGTGAA
TCGAGTGGTTTATCTTTCCTATTTTTTCTTTCCCAAAGCAAAGTTATTTTCTTTCTTCTT
TCCTTAAATCTATGCCAAGCCTACAAAAAGTTCTCATTATCTTCCATTTTAAAGGTGTAC
AGAGCATGGGTTAGACTCCTCTTCCTGTTTTCATCAATAAATTTGTATAAAAAATGAGTT
TCCAGTTCTTCCCAATTAATGAATTTTCCAGCAGATTGTGATTTGAGCCAGATTTTTGCT
TCTCCATGCAGAGTATACGAGAAATATATTAATCTGGTAATTCTTGGTTTGCAGTTCCGA
CAATGTGATCACATTTAAAAAAAAGCTTCTCAAATGTTCGGCTGCATCCTCATCCCACAG
ATTATGAAATTTGCAATTTTGACTGAAGTAACTTATTAAATGGGTTCACTTACCGTCATT
TGCACCAGGAGGTAATGTGATTGGTGGACCAATATTCAGAGTGCTTTGGGAACATTGAGC
TATAGGTCATAGGTTGAACAAGTTGTTCAGTGTCCTGATCCATGTTGAAGGTTGGCTTTC
ACAAATATACCACAATCATCAAGTAACAAGTATTTAAGAACAGGGTTGTCGATCCCATGA
GATTAAGAAACTTCAATTTATTTTATTTAATTCTACTATTTTAAAAAGGTTCTAGGAAAT
TGATGAGAGCACAATTATTTAAAATAAAAATGTAAACAATTAAAGAAGTGACCGAGATCC
TAATTTCACCATTAATTATCCTAATACTCTCCTATATGTTATTCAAACTATACTCTTGGA
TGAATCATATTTCTACCCTCGTAACCGTCCCTCTCAGGATCACCTACGCCACTTATATTA
GCCTGATTAAATAATCTCTTAATTAAACTAAGTTAATTAGGGTTTATGTTTTGTGAATTG
ACTGATAACTGTTAAGTTAATGACTATTTTTTCAGTACCACCTAAGTTTCTTTTCTCAAA
GTTCCCCAGGTTTACAATCAATTCATTAATGACCAGTTAACAAATAACATTAAGTATAGA
AGAAATAAGCGTCCATTCATGTATTGAATAACATCAAGAATTATATTAAAAATAATTAGG
GTTACATCGTTCTCCCAATCAAAGAGAGATTTAGTTCATACTAATAAGGGGAACACCACA
AGGATAACAAGAAAGAGAATACATAGGTGATCAAATTCTAAAGAAGCCGAATGTTCTTTG
AGTCTTCTTCCTTAGGCTCGGTTGAACTCCGAATGTCGCCTGAACTGAGGGTGATTCTAA
TTCCTAGGCGGGAAAAAATGATCTGCTGATAGTGAAAGATGAATAAATAGCCTCTTGATA
GACTTGGGCTTTTTGCGAGTCTAACTCGCGCGAGCTTGTAAGCAAGTCACACGAGTTGAG
GTTCCAGAGAGCAAAAATAGTCTTCAAGCAAGGTCAACTAACGCAAGCTGTGTAGTAGGT
CTCGTGAGTAGAGGTTCCAGAGAGCAAACTTAGGCTGAAAGTTATGTCAACTCGTGTAAG
TTCATAGGTAAGTTGCACGAGCTAAGTTGATAGAGATGAATGGTCCACCACTGAGCTCCA
ATTCGCACGAGTCAAATCCTAACTCGTGCGAAATATGTTCCTCTACACGTTTTCTCTTAT
TTTTAGCTATTCTCAACCCTTGAAACATTTAAACAAACCATCAACAAGTCCTAACGTAAA
ATGTTATGAATTAGAGCATTTAGTGGTTGTTTTAGTTTGCTTAAGAGTATTTACTAGACA
ACTTACGTAGTAAAAAGAGTATAAAAATAACTCACTTTTGTGAGTTATCAGTGATTCTTT
GTTTGCGGGAGGACTTGTTGGGATAGAATCGAAGTCTCACATTAGGAGAACAATGTAGAG
CTTGAAGGAGAAGAAAATTTTTGCTTGCAAGGGAGAATCGCTCCAGAAATTTTTGTTAGT
TAGAAGATTCTACTACAAGGGAGAATCGCTCCAGAAGTCACAAGATTTTGTTGTAAGGGA
GGATCGCCCCAGAAGAGTTTTGCTAGTTCTAATGATGCAAGGAAGGATAAAACTGTACAA
CTTTGAATTAAGAAGAGATTTGTTATGTATTGTGTTAATTCAAAGTCTCATGTCGGTGAT
CACTAAAAATAGAAAAGAGTGAAAGATCTATATAAAAGAGAGTATTAGGTTTTATTCACT
TATTCCACATCCTTTAAGTCTATAAAAGGAGTGTTTAAATTTTTAAGTAGTATGTGTCAA
ATATTTTAGGAAGAGTTTGTTCCAGTAGAACTTTGGAGTAATCTTGAGGTACCCTATGCT
TTTTCTTTCTCCCCTATTTTTTTTTTTACTATATCCCAAGTCCCAACATAATGAAGTGCA
TCTTGATGAGATTTTGGACCGTTGATAGAGAAAGCATTTTTAGTGGTGATGAAACAGAAT
GGCCTATAAAGGTTGATATTGAAGTTCTACTGTCCAGAAACAAAACCTGCATAAGTGGAG
TGTATGACTGTAAGAACAAATGAAGATTAGTATTGGCATCTCAAGTTTAGCCACCTAAAA
TTTAAAAGTCCGAGTCAATTACACAATGATATGGTGGTACTGCCTAAGATAACAACATGC
CTATAAATCATATGAATCATCCATGATTGGTAAATAATTAAGATTATATTTTCATCAGGA
ATATGAATTTTTATAATTCAATTTTAATTTTAACTATGTTTTTTTTAATTATAATTCAAG
AGTAGTCATCGAATATTTTTTATAAATCCATAGAACCCTTTAAAATCTAGTAAATTTATA
AATATAGTAATATGAATTTTTATAATATAAACCTAATAAAAATCATATTACAGAATCTTA
CATGTCATGAAATCATAAAAATCTCTTACAAAAATCTTAGAGAACTTTCTTATTCTAAAA
TAGTCTTGTGAAATTTGAATCGAAAATATCCCTAAACAATTAGGGTAATTAAATGTGATT
AATTATATGTATGTAAATATGATTAAGCTGGTCTCGCGAAGTAGTTAGTAATATTATAAG
ATAATTAACTATCACACCTAATTAATTACGCATAGAAATATGTTTAACTTTGCTTTCACA
GGTAATCAATATTATATTGCAGTTATTCACTGTTCAACAAGCTCTCAATTAAGTTTTTCT
AGCAGCGGAAGTTGTTAATTGGTTATTTTTTTTAATCCACGACCTTTCTCATCTTTCCGT
GTTCTCTTTTTTCCTTTACTTAATTATGATATCAATAAGAAATATATATTACTAAAAGTA
ATTACATAAAAAATATACCTTAAACAGACAATACCGACATTGCTCTGCTTACTTAATCTC
CCATCTCCCTTACCATATTGATATGTTTAATAAATATTATTTTTAATAGTTTGTGGTATT
CATTTTAGACTACTTGAAGTGTTTAGAATAGTTTAAAAAACTAGCTTCGAACTTACAATT
TTTTTTTTTTGTCATTGTAAATAATACTTATTAAGTTTGTCTTTTTAAATATTTTAATAC
ATTACACAAATCAATATAATCATATATGACCTTTACATAAAACTGTGTTATTTTTATCTT
AAACTTTAAAATATTTTAAATTATAGTATAGTATAATACAATTTGTGCAAAAAAAACTTA
TAAGAATTGAAATTTGTACAATTAGTTTTCACTTATGAAAAAGATCAATGTAGATCAAAA
CATTTTACGTCCAAACACGTAATTAATTAAATATTATAAATACAGTTAATTTTATTGGTA
ATTAAATATAAAAGAATCGAAATTAAATAATGTAATTAAAATTATTTATTTATAATTAAT
AAAGCAATCCGCCAAGAACATTGGATTTGTATACCAATTTCCGCAATGTCCACATCTATG
GAAGACTTACATGTAAGCGCCATATAAATACCTGTCATGGTTTGTATATGGCTTCAATTC
TCATCATCAAACATGTCTTCTTGCGTCCTCATTGATGCCTCTCCCTTCACTATTAAGTTC
TTTTTACTTTATTGCTTTTTATGTTCAATCACTTTCAACTCTTTCATGTCCACTTCCATT
CTTCATTGTAACCAGAAGGATATGAACACATTACTACGCTTCAAACAAGGAGTCACAGAT
CCTTCAGCCTTACTCTCCTCATGGCTCCCAACAATAGATTGTTGTGAATGGACAGGAGTG
AAGTGTCATAATATGACTGCTAGAGTTACACACCTTAATCTCCCTTGTCTTACAAATCCA
CCTAAAATTGCTCCTTTGGGAGCGAAGGACGACAAATCACACTGCCTAACAGGTGAATTC
AGCCTCACTCTGCTGGAACTCGAATTTTTGAGGTATTTGGATCTCAGCAACAATGACTTC
AAGTCTATCAAATACAATTCAATTGCTAGTCATAAATGTAATGACTTATCAAGAGGTAAC
CTTTCTCATCTATGTGGAAACTCCACCAACCTTCATTATCTTGATTTATCCGATAATTAT
GATCTTGTTGTCGATAATCTCCATTGGGTATCCTCTCTTTCTTCATTGAAATATATTGAC
CTTGGTGGTGTTTATCTTCACAAGAAAATTGATTGGCTTCAATCAGTGACCATGCTTCCT
TCACTTTTAGAGTTACACTTGGAGAGTTGTCAACTTGAAGACCTATATCCTTCTCTTCAG
TATGCTAATTTTACTTCACTTCAAGTTCTACATCTTGCTGGCAATGATTTTCAATCTGAG
TTGCCTAGTTGGTTATTCAATCTTAGCTGTGACATCTCTCATATCGACCTTAGTCAAAAT
CAGATACATAGCCAACTGCCCAAAACATTGCCAAATCTTAGAAGTCTGTACGCCTTCATT
TTAATTGATAATTATCTCAAAGGACCCATTCCAAATTGGTTTGGACAACTTGAACAACTT
GAAAAGCTTGGTCTTTCTAGTAATTTTTTATCTGGTCCAATCCCAACAAGCTTGGGAAAT
CTATCTTCTCTAACACATTTGGGACTCGAGTCAAATGAGTTGAGTGGATATCTTCCAGAC
AATCTCGGGCGACTCTTAAACTTGAAAACTCTTAGAGTTTCAGGCAATTCCTTTACTGGA
AATGTGTCTGAAAGAAATTTATTTTCTCTTTCAAATTTGACGGACTTTTCCGTGGGTTCA
CCTAGTCTTTTCTTTGATTTTGAGCCTGAATGGGTCCCTCCTTTTCAACTTTCAAAAATT
AGATTGGTATACGTGAGAGACAAACTTCCTGCTTGGCTATTCACACAGAGTTTTCTGAAA
TATCTTGAGATTCAAGACTCAACTGCTTCGTTTGAACCTCTTGACCAGTTTTGGAACTTC
ACTTCTCAACTTCAACTTGAAAATTTCTATATGGTAAACAACACAGTCAACGGGGACATA
TCAAACGTGTTGCTAACCTCAAAAATTGTTTGGTTGGTTTCCACTAATTTAACAGGTGGC
ATGCCTCGTATATCACCACAAGTGGTTGTTTTAACTATATATAATAACTCGTTGTCTGGA
TCCATTTCTTCTCTATTGTGCAACAACATGACAGAAAGAACCAATTTAATAGACTTGGAG
TTGGGTTATAATCATTTATCCGGAGAACTCACAGATTGTTGGAATAATTGGAAATCATTG
GTTCATATTGATTTAGGAAACAACAATCTAACAGGCAAGATTTCTGACTCAATGGGATCC
TTGTCTGACCTTCGTTTTCTGTATCTAGAAAGCAACAATCTCTTTGGAGAGGTCCCTTCA
TCACTAAAAAACTGCAAGAATCTCTGGATAGTTGATCTTGGTCACAATAATCTTTCTGGA
GCTATACCAACCTGGTTCGGGCAGAGTGTGAAAGGTCTTAAATTGAGATCAAACCAATTC
AGTGGCAATATTCCCAAGCAGCTATGCCAACTTGATTCTTTGATGGTGATGGATTTAGCA
AGTAATAGATTATCAGGATCTATACCAAATTGCTTACATAACATTACAGCCATTCTTTCT
AGTGATCCTTCAACTCGTAAAGTGGGCTATGTTATTAACATACCTGGTTTCTCATTAACC
TTGGTCTCAAGTATTATGATGAATATAAAAGGCAGCGAGTTAGAATATTTTAGTTTGATG
AATGTGATTGATCTCTCAGGAAATAACTTGTCTGGAAGTGTGCCTTTAGAGATATATAAA
TTGGCTGGATTACAATCCTTGAATTTGTCCCGGAATCAACTAATGGGAACCATACCAAAA
GAGATTGGAAACTTGCTACTGTTGGAGTCCATTGATCTCTCAAGTAATCATTTCTCAGGT
CAAATTCCTGAGTCCATGTCTGCCTTGCACTATCTTTCAGTCTTGAATCTGTCATTCAAC
AATTTGGTTGGGAAAATCCCATCAGGGACCCAACTTGGTTCCACAAACCTCAGCTATGTC
GGGAATCCAGGCCTATGTGGAGCTCCACTTACAAAGATATGCCCACCAGATGAAAAATCT
CACAACACAGAACTCATGGGAGAAGAAGATGATGTTAATGATAAATCTCAAGTGTATTCA
ATGTTCTACATGGGCTTGGGAATTGGATTTGCCACGGGATTCTTGGGAGTATTGGTTGCC
ATTTTCTTCAACACCACATGCAGACATGCTTATTTTAGATTTCTGCGGCGGATCTACGAC
TTTTTAGCCCAAAAGATGAACCTGTGATTCATTGGAATCTAGGAAGTTGCAATTGTGGCG
GAGGTACGTAAAGGATCTATTTGTTATATATTTAAAATCTATCAAATATATATGCAACTT
TTGTTTAAATCAATGTCGCAAAATTATGTTTTACTCTCATTGTTCCAACGCACATGCACA
AACACAAGCTACATGTATATAAATATACAGACATAAATCCGTGTGCGCAGATAAACAATA
ACTCTAATCACATTGCACAATGTACCGCAGGTTCTTGGTGTCCATGCTTCTACAAGTTAC
TTCCCACAAACGTTTCTGAAAGAGGCAACAAGAAAATTCATGTGTTATTCTGAATATAGA
AATAAAGGATGTGACTTTATGTTAGATATTGCAAAGGCATCTATTCGCTCTAAGAGATTT
GTGTTTTGTGAACATTTTGTAATGTTTTTGTATTATTATGTTGAATAGTCTGAAGATGGT
TTTTGGATACATAATAAAAGGTTTAGGAATGGTCGTTCTCTTTTAACTTCCTTCCCCCTT
TTCACCTGCAATCTTGTAGTTATAGGTAGTCTTGGGAGATTTGATGAGAAAAGTAAAGTA
AGATTTCGCACATTATTTTCTTTAATTTGTTTAACACTAATCACGAACTAACCGGGGATG
GATATCCCCGTCACACCGTGCAGTATGGCAAACAGAAAGCTTCTGAGAATCAATTAAATA
ATGGTTTATCGTTGGTTTTTTTATTCGTCTAGTTTTTAATGGTTTTGAAAAATTAACAAA
AGATTGAGACATTATGTTTATATGCTAATTAAAATTTCATTGATTTCTTTCTTTTTAAAT
AATTATAAAATTAGAAAATATTTAATAGAAAAAAAAAACGTTTCTTTTCCAACCAAAAAC
CAATTCTCAAAAGTGTCCTAAAGTGCTTTTTCACTATTTTTATTTTGGGCCAAAAATGTG
TTTCTTGTTCTCATTATGATTAATAGACTTAATGTTTGAATTTTAGTTATTATATCCTTA
CGTGATGAAACTTTTGGAGAAGTAGGCAACTCAAGTTAAACTTATTAACACGCGTCTCCT
CTACACAAAAATTCTATTATAGATGAGATTGTTATTTAATCTCATTATCAAATGTTTATA
TTATTCCATCACTTTCATTAAGAGATATTTTCAAGGAAAAAGAGTGATTTTTATCTCCAC
ATGTTTCTCCATTTTCTACTTTCCACACCCTTGTCATCAATTAGCTCTGACGGATGCATT
AAATATACATCAAATGGCTAACGCTGACCGCAAGACCTAATGGTCATTGCACGCGTGAAT
TTTGGTGGAGTGTGTTATCTATGAAAAGAGAGCACTCTTTGATTGGGAAATGCATATAGT
CGCCACTTTGAAATTAAAAAGTATATAGTGCATGGGTTGGTATGACTATCCTTAAATATA
TATCATCATTTTCTTGAGTATCAAAAGTCACGGAAATGTTAATATTAAATTGTCATTGGA
GTTATTAATTAACTCCTGTCAAAATCGTGGGTTGGATATATGGCTATCTTTACAAGTCAT
GGGTTTATTTGAAAATTTGTCATGTAAGGGTTGTTACCTGCAATTTTTCTTAGAATATAT
TTTCTTAGTAAACAATGGACGCAATCTCAAAAATATGGGTCATGTTATATAAATATCTTT
TATTCAAAACATTTGGGCAATAACTTTATTACTATTGACACTGATATTTATTGTCACAAT
TATCATTTTTATTACAACAAAAATAAAGATAATGGTTATAGTAGCAGCAGCACGGACAAT
CATAATAATAATAAATGACGTAGTCATGATTGATAATGACTACATTATTGTTGAGAATAC
GATTAAAAATAACTGTCACAATAATAATAACTTGTCGACCGTATTACAATGTTATTATAA
TTTTTTTCATTCATATATTTGCTTTCAATTCCTACAATGTTATTTCCAAGAAATATGCCC
ATTTTTATTTTTAGTCTCCAGTGACATTATCATTTGATAATACGGAACAACATAAGTATT
TGATAATATAACATCTATATTACATAAATATATTACAACAACAAAAATCCAATGAAGTCT
GAAGAAAGAATAATGAAAAAGACTCAAGATACAAGGAAGTACTATGATAAAGATGTAACT
CGGACAGAGTTATCAGCTGAGCCAGTCAAGAAAATGGGCAGGGTGGGATGCCAATCCACA
GCAGTAATAGGAGCACCGTGCGGAAGTGTTCTCCATCCACTCAAATGACCATCAACCTGA
CACAAAACAATTCCTGATAACTAACAAGATAACCCGAAACATTCAAACCAAAATTTACTG
CATGTTTCAAGTCAAACCCATATATGGATAATAAATTATAATCCTTAAAACCAAATGGTC
TAATCACATTTCGATTCACCACGAAACATCAACCTGATATATGGGTGCTCTAACTGAACT
GGATGTTACCAAGAGTCTCCTCCCAGTTGCATCTAATGCCATCTCATGTCTGCAATATTT
TGAACCATGGAGGGGGTAACAGAACCTATGAAGGGTAAAAAAAGGTCATGCTGAGAATTA
ATTCTTCAAACATATCTAACACTAAGGATAGGAGGAATCGAGATAAAAATTCTTTAGTCA
ACAAGCCAAAAAATGTACACATTGGATCACTGTTACTTTACATATATTGCATTCAGTTGT
AAATAATGGGATCCTCAAGAGCATCATACTTCCGCTTTAAAGCATTGTAATTATCAACAG
AGTCGTCTGATGATTGAGGTGATCGCGGTTCAGACGATGGACCTCCAGATTCAATCACAA
GAGGGTGTCTAGAAGTAGGCATAACTACTTCTTCATTTGAATCAACCTCTATCACAATGG
GGTTTACCTCAGTTGCCTTCAAATACAAGGTGAATAGAGGAAAGTCCATCTTAGAATTGA
AGTTTTCTTCCCATTGCAATTTGTAAATCTTGTTGAAGGTTGTGAGTTGATAGTGCTGAG
GCATATGGGGTGGAAGAGTGTACGCATAGGCTCCACCAGGGTAGACTCTGCCACAAGTTA
CAGATTCTTTATCAAATGAAGTGCCTGAGCAGAATCTTAAAGTATTCTGATGTTCCTCTA
TCATCCTTTGAATCTTAGGATTGATAGGCCTTGTAGAGTTAGTCTAAATAGCTTTCAGAT
GATCATAAGCAGCTTGGGGTAGATACTTGACAATGTGTCTAGCATACTTGAACTCCTTGG
GGAAGGGAATTCTTTCTTCTCTTTGCCTTTTGCATGCATTCTTATAAGGCATGGTCTTGA
ACGATCCATGCTTACAAAGAACTTTGTTTCATTAGATACAAACGCAGAGAACTGAGAGCC
CATGAGAAAAGGTAGAAAGCGTCCCTCTTTCTCAGCTCTATGTTGGATCAGACGAAAGGA
CTATAGTCTGTCCTTGATCTCATTTTTATAGGCTCTTAACATTAGAGTGTATGTCGCATC
ATAATCAACAAGTAAACAATGATAACACTCTTCAGGTGTTTCATACTAGTTGAAGTTGAG
GAAGTAAGTTGGTTGAATGCCAGAGCAATGAGGTCTGAGCCAAGGTAGAGTTAGGCCAAT
GGTGTAGCCTAATCTAATGAACTCTGTCTTATTCATTGGGATAGTTAAGGGTTGGGGATC
ATGTTTATCCATTGCATCTAGGTGCCAATGAGAGAAGCATTCAAGAATGGAGATTTGGGA
CATAAAGTCACCAAATACACAGTGACGATGAACTGGTGCTCTCTCAGGGTGATAGCGAAT
GAATCTTCTAGAGGTGACTTTAGAGACGATGTTTGGTTCATATCCCAAAGTTGGTCCTTC
AATCAATAGACCATCAAGGTGGCGCTTGTAATCGTCTATCCCTTCTAAGCCTTTAATTTT
CAATTCAGCAAGGGCATCCCAAGGCAGACGCTTCAACCATTCCTTCTACTCTTTACTATC
ATATTTTCTTGACATGTCAAAGTCAGTAGGCTTCAATGGTTGGTAATAGTTCATAGGATT
GACATATCTTCCTACTTGAAATCCTTTCTTTCCTCTGTACCTGTAGGGGTTGTCTATTTC
AATGTAGGGAGATTTTGTCTCCTCAATGAAAGAATCTTCATTGTCTGCGCAATAATCATC
ATTGCCAGACTCAAATCTATCAGATTCAGAAAGATCAGAGGCTTCCATAGCATGATCTAA
AATTACCCATTCAGGCTTCTTAGGCCTCTCAGCACATCCAATGATACTATACCTTTGTAT
AACGAGATCGTTGAGAAAAGTGTAGTCCATTTTGTGTTTAGGTGAAAGGTCTTCTTCATT
TAAGACCTCTGCTGGAATCTTCAAATCTGGTGCCATATGTCTTGTGATAAGACACTCTTC
GTCGTCTGATAAAGATGAGTCTAAGTCATGGATGACGAACGAAGGCTGCATCGTCTGTAA
GCAGCTTCCTTCTCAGATTCTTCAGTTACCGTCTGAAGAGGTATGGCACGAATGAGAGAC
GAAATCAAGACCACATCATCTTGTCTTGATTCATCTATTTGAGTTGAAGATTCAAACTCC
ATAGAAGGCAAGTTTTCACTGAGCATAGTAGACAGTTGCTCAGCAAGGATTGCGTTGTCT
TTTTGGATCTGGGCATTTTCTTCAACGTCTATGCCTTTTGAAATAGTCTGAGCTTGAGAA
GCTCCAAACGATCCAATTCCCTTAACACTTTCTCTGAATCTATGCTTTCTTTCAGCTTCA
GAGAGAATGGATGCTTTTCTAGCCTTTTCCAATTCTCTTTGTTCATCCAAGATTGTAGAG
ACTTCAACAATGCCCTTTCTTCCACCTTTGTCATATGCCTTTCGCATCTCCTTGTGTGAG
ATATAGACATCGTCTAGCTTGGCTTTTTTGCGCACGTCTACTCGCCTACTAGCAGACTCT
GCATCCTTAGACGCTTCTTTAGTAGATGAATCATCTTGAGCAGACGATTCAACTCGTGGC
ACTCTCAACTTGATAGACTATGTTTTTCGTCTAACAAGAGGTACTTCTTCTGTCGTCTAA
CAATAAATGTTTATAGAACCGTCGTAATAAATCTTTTTAATGACTTTATTTTAACAATCG
TCATTAAAGATGCTTTTAATTATGCACGTGGAGTTTTTCCTTTATTTTTTCGTAGCATCT
GTAACAATTGTTGTTACAATAACTGTCGTTAAAAACATTTATTACGGTGGTTCTATTGAT
AACTGCCGTAATGAATGCTTTTAATGATGATTATTGTAATAACTGCCATTAAAGATCCTT
TTAATATATCAAAAACGCATTTTCCTCTCACTTTTTTGTTTTCGCCTAGCAGCCTAACTT
CTCTTTTCTTACTGTTTCTCTCTTCTACGACGACAAGTTCTCTCTTTTCTCAATCGATGG
TCATTGCTTCTCCACGACCATTGTTTCATTCTTCTAACTGGTTGTTCACTTTCTCTTTCT
CTTCTCACCTTGACGGTCATTGGAAGTCGTTTCTCTTCTCCACAGCCACTTTCGACAACG
TTTTGCTCTCCATGGTCATTGTCGCCATCATTCTCACTTCCGACGTGGTTGCTCCGTTCA
CTCCCACCGTGGTTGTTCCATTTGGATTTTTCAATTAGGTAAGTTAAATTTTTTATATAT
TTAGTTAATTTAATTTAATTTTCCTTATACTTTGATTATATTTTCATATTGAACACATTA
TTAATGATAGATAGCAAATAACCTCTTGGGCTCATGCAACTTGGTTCTCTGTTGCCACGA
ATTTATGCAGTGCATTTTATTCTTTTGGGTCTAGGAACAAATATCAGGTTTAATTAGGGA
GAAACAAACATAATTGCTTGCATGTTAATTTGTTGCGAGGTGATTGTTGGATTTTTTTAC
TGGATTGAAAATATTTTGATTGTAAGAAAATAATGATTTGATTGTATATTGGATTGATTT
TAATTCTGTTTGTTAATAACCGCTGTAATTTTTGTAAAAAGTATCATTTACGATGGCAGT
TGTTAGCGAATAACCTATTTTTTAGGGCGGTTATTAACTAATAAATGTCGTAAAAAATGC
ATTTATGACAGCGGTTGTTAGCTAACAACCACCGTAAAAAATAGGTTTTTACGACGGTTA
TTTAACCGCCATTAAAAATAGCCTATTTTTTACTTCTCCCATATATTACAACGATTCTAA
ACCCGCCGTAAAAAATGTTTTTAACTGTCGTAATATAATATTTTTGTACTATTAATGAGA
GCAATTCATCTCATCGTTCACACGATGTGAGACTAAAATTACATTACATATTCTTAACAA
TCTCTCACTTGGAGTTTGATTTACACCACCACCTAGTGTAATGCCTTCATCATCAATTAT
ATCATCTCCTTGGTTGCTTCTCAAATGTAACTCCACTAAGTGGTCTCTTGTACACCTGTC
CACTGACAAGTCTTCTGCCCTGTCCACTGACGGGTTTCTAGCAAAACTCTCACTATTTCT
ATCAATGATGACCATTAGAGCTTTGTCGCGACAGTTCTTGAGCTTCACATTGCCGTTGAT
AAGTCCTAGTTCTTGCACCGCCGTTCTGATTGCTCACATCAACGGCTCACGCAACTTAGC
CACCCCTGCTAGGAAGACTTTTGATACAAGAGATCCCCCACAAAGAAGGTCTACCTAACC
TTCACTTAGATCCACTTCAATCATAAGTCGAACCATCGGCTCTGAAACCACTTGTTGGGT
AACTCGGGGAAAACTTCACAAGGGAAGAATTTACACACACTTCTCTTCCAATACCATTGT
TCTTGCTATTTTCTTAGGAAAGCTCCAACTGTCTCTCTACCATGAGGATAAACCAATCTT
TTCTGATATTGAAGATCAGATTAAGACACAACCATAGAGTATACTAAGATATTGACTCTG
ATACCAATGATTAAGAACAAAGTAATAATAAAAGAAGGATGTAAGGAAGAATGAGAAAAG
GAGACTCAAGAATTTAGTATGGTTCGGCAATTGTCTAGATCCATAGACACATAATATATA
TTGTTTTTTATTATGCACATAGAAATTTTACAATTAATTATTTATACAGAGACATGAAAG
CAATTCCTCTCATTATGTGGGACTAAAATCAAACTACATTTACATAACATGTCATTGCCA
TGACTTACTTACCAAGAATTCAGATGCAAAGAGTGACTAATTGTTTTAGCCTCTGACTTA
TTTATCAAGAATTCAGATGCAAACATGACTTACTTAACTATATTATTTCACAAGAAAAAA
ACTAATTTTTTATTAAAAAAAGTTTTACTTTTGTTGTAATAAATAATTAAAGAGTATTTT
TTAATATTTTGAAATTTTCGTATAAGAAGTGTCGTATTTTATAATCATTCAACAATTGTT
ATAATTGTAGCAAAAGGTAATCGATGAAGAGACCGACACTGTTAACAGAGGGACAAGTGG
CTTGTTTTCTTTAGCCTAACCTTACTCCTTTGTTAGGTTTAGGCTTTTTTCTAAAATTTG
TTTCAATAAAAAGCGTAAGCACAAGCTTTAAAATTTTAAATATGTCAAGTTAATGTGTGT
ATATATATATATATATAAAATAAAAATGAAAAAAATTAGAATGATAATATTTATATATTA
AAATATAATTTTATTTAACACATATTTTATTTATATATTATATTTTATAGATAATTTAAA
AGTATTTTAAAATTAAAAAGATCTTTTGAAATATAGATAGTCAATTCTAAATGCATGGAA
GTATGCTTTTATCATTATTAAAAAATACCTAATTTTAAAAAAAAGGCAGTAATATCATGC
TGTTATTATTTAATAGATAAATTTCAATAAGAATACAATTAAAAATAATATAAGATCATT
ATTAAACTGAAAAGGTCTCGCCAAGGATATTTTAAATTTTTACATGTTTATTCTTGTTAT
TGTTAAAGAGAAATATTCAGACTTATAAAAGAGATAGCATATAAAATTAAAAAAAAAATC
CTCATTAAGATTTATTAGGATGTATATATATATATATATATATATATATTAAATCTTTTA
AAAGAAAACGTAGAAATATTTATTATAAATTAGTTTTTTAATAAATTTATAGGCTGAATC
GAACTGATTAGAAAGAAAAAAAGTCTATAACAAACAAATAAACAAAGCCAAACTTTTTTA
TTTTTAACTAATAGAAAAAAGTCATTATGCCCCCCAAGTAAGACTTGTATAAGCTAAAGG
ACAATGAGTCCTAGACTCCAAATTTTTCTAGACAATCTCTCTCTTTAGACAAAATTCTAA
AATGACAAACGATTTTTTTAATACAAAGTGTCAAATTGTTATTCATCACTTTAAAGTGTC
ACGAACAGTATTATCAAGAAAAGTAAAATGAGCATTCAGACTTGTTTCTCCAGTTTCTAC
TTTCCAAATGTTGCTACTCAATTAATTGGCTGGCCTGCATAAAGTCGTAACGTCAATATC
TGTCACCAAAGGTTTCTCCAAACTCTAATATCTAATTTCCACCCTTCGCAATAGGCTTTG
CCAAGTTGATAAACGACTTTGAAATTCAAAAGATATACTTTGTAGTAATTAATTTTATTA
TTTTTATTTGTGGACAGGGAAAAAATTTTGTTGACTAGTAAAATATGAAAGAAGATATCG
GATAAAAAATAAATATGTTGTTTCATAAAAGTATGCTAAAGTATATAAATATGAAAGAAG
GAAAAAAAAAATTATTAAATAAAAAGAGAAAAAAATCATATGACAAAATCTTACGTATTA
TAATATCATAAAAATCTCTTAAAAAAAAATCTCAGAGAATTTTTTTATACTAAAACAGTT
TTTTAAAATCTCAATCGAAAACATCCATAAACATTTAGAGTAATTAAATGTGATTAATTA
TATGTATGTAAATATGATTAAGCTTGTCTACCAAAGTAGTCAAAAATATTATAAGATTAT
TAACTATCACGCATAATTATTTACATATAGAAATATGCTTAACTTTGCTTTCATGGGTAA
TCAATATTATATTGTAGTTATTCAGTGTTCAACAGGCTCTTAATTAAGTTTTTCTATAAT
TATAATTTTATTTATAATTAAATATAAAAGAATTCAAATTAAATAATGTATTTAAAATTA
TTTATTTATAATTAATAAAGCAATCCGCTAAGACCATTGGATTTGCATGGACATGGTGTT
TCTTACTTGGGGCATACGGCAAACTTCCACATACGGCAAACTCATACGCAGCCTCATCCC
ACAAAATTCTGAGACTTAATTATTAGCCATTGACTTGGCAACTCTATTTGTTTATAAAAA
GATGAAATCAAATGAATTTAATATAAGTTTCAATCAAGGTAAGCCTCACCCAAACAGTAC
CATATGTGACATCCCAGCTTGAAATTATTATTTCAATGAATATATACATACAGTTAAGAT
TGAAATTGGAGATATTATATTTACAATTGAAATTGATCAACACTTCACATATTAAAACAA
TGACATCAAATTATATTTTTATTTCATATATAATTTCATAGGGAATACTATCGTCATTTT
CTAAAATATTCTCCTTCTAACCTTCTACTCATTTCTATGTTTTCTTAAAATCAATTGAAA
ATTATAAAGTTATTGTTATTTTTTCTTATAGTTTCTTACATATCACTCTTTAATTCCTAT
GATTTATATGTGATCATTTTAAATATAATTATTGTATAAAGATGTAGTTATGTAAATAAA
TTGTTATATATATAGATAAATATATTTTATTATTTTTTTCTAATAGTTTCAAAAAAATTT
CCTTTTGATCCAATAATATATATGTAGTCATTTGAAACCCTATGATTTATCAGTTTTCGT
TTTTTTGTCTCTATCAGTTTTTGATAATATCATTAATGATAACATCACTAGTTATGCTAT
CAAAATTTTACTGGCAAGAACGTAAATTATATGAATTTTACTGGCAAGAACGTAAATTAT
ATGAATTATAGATGGGGAAGTTTACCTGGAAAAAAAATAATAAAACTTTTTGATAATATG
ATTTCAGCCTAATAAAACTGACAAAAAAAATATATTAAAAACACACTACAAGAAATTACT
ATTTAGTTGTTAACAATCGCCGTCACTAAAGCTATAAATTGGTTCATATAAAACTAGTGA
CTGAATAGCAAAAGAATCTAAGCAGTCGAAAAATATGAAAATATAAGTATGAATAAAAAT
TGAAAAAAACTATACTTAAAAATATTTATATAAAAGTATAAGTATAAATATTGGTTCATA
TAAAACTAGTGACTGAATAGCAACAGAATCTAAGCAGTCGGAAAATATGAAAATATAAGT
ATGAATAAAAATTGAAAAAAACTATACTAAGTATAAGTATAAATATAAATACAAATCAAA
AATATTTTTGAAAAGTATTTTTTAATAAATAATTAAAAAGTATTTTTTAATATTTTTGAA
ATTTTCATATAAGAATTCGTACCGTACTTTGTATAGTAATCATTCAACAATTGTTATAAT
TGTAGTAAAGGTAATCCATAGTTCGTTGTTAACAGAGGGACAAGTGGCTTGTTTTTCTTT
GGTCTAACCTCACTCCTTTGTTAGGTTTAGGCTTTTTTCTAAAAATTTATTTAAATAAAA
AGCGTAACCTCAAGCTTTAAAATTTTAATTCTGTCAAGTTAATGTATATATATATATATG
CAAAAAAAATTTTATCAAAAAATGAAAAAAAACTAGAACCATAATATATATATATATATA
TATATATATATATATTAAAATATAATTTGATTTAACACATATACTTCATTTATATATTAT
ATTTTAAAGATAATTTAAAATTATTTCAAAATATTAATAATATCTTTTGAAATATACATA
GTCAATTCTAAATGCATGGAATGTTTTTATTATTACAAAAAAAATAACTAAATTTTAAAA
AGAAACAATAATGTCATGTTTTTATTATTTAATTCATAATTTTCAGTAAGAATAAAACTT
GAAAATATTATAAGATCATTATTAAACTGAAAAGGTATCGTGAAGGATATTTTAAATTTT
TACATGTATATTGTTGTTATTATTAAAAGGAAATAATCAAACTTATAAAAGAAATAGCAT
ATAAATTAAAATAAGTCCTCATTAAGATTTATTAGGAAATATATATATATATATATTAAA
TTTTTAATATATATATATATATATAAATATTTATTATAAATTATATTTTTTTGATAAATT
TATAGGCTGAATCGATTTGATTAGAAAAAAAAAAAGTCTATAATAAAGAAATAAACAAAG
GCAAACTTTTGTATTTTTAACTAATAGAAAAAAGTCATTATGCCCCCAAAGTAAGACTTG
TATTAAGCTAAAGGACAATGAGTCCTAGACTACTCCAATTTTCTACTTTCCAACAAGTTG
CTACTCAATTAATTGGCTGGCCAACATAAAGACGTAACGTTAATATCCAAAGGTATCTGT
CACCAAAGGTTTCTCCAAACTCTAATATCCAATTTCCACCCTTGGCCTTGGCTTTTCCAA
GTTAATTTATAGACGACTTTCAAATTCAAAAGATATACTTCTAATTAATTATTAATTCTT
ATTGATTTTATTTGAAGACAGGGAAAAAATATTGTTGACTAGTAAAATATGAAAGAAGAT
GTCGGAGAAAAAAAGAAGATATTGTTGACTAATATAATAATAAGTATTTTGTTTCATAAA
ACTTAAGTTTTTCTAGCATCAGAATTTATTAATTGTTTGTTTTTAATCCACGACCTTTCT
CATCTTTTCGTATTCTCATTTTTTCTTTTCTTAATTATGATATTAATAAGAAATATATAT
TATTCAAAGTAATTGCATAAAAAAGTATACCTTAAACAGACAATACTGACATTGTTATGC
TTACATAATATCCCCTTTCAATTACCATATTGATATGTTTAATAAATATATTTTTTTAAT
ATAGTTTGTTGTATTTTTTTAGACTGCTTGAAGTGTGTAGTATATTTTAAAAAACTAGCT
TCGAACTTACAGTTTTTTTTTTCTGTCATCGTAAGTAATACTTATTAAGTTAATCTTTTT
TTCCTTTTTAAATATTTTAATACATTACACAAATCAATATAATCATATGACCTTTAAACA
AAACTGTGTTATTTTTATCTTAAACTTAAAAATATTTTAAATTATAGTATAAAAATAGTA
GTAGTATAATACAATCTGTGCAAAAAAGCTTGTAAGAACTGAAATTTGTACAAATAGTTT
TCACTTATGAAAAAATCAATGTAGATCCAAAAATTATATGCCGAATTAATTAAATATATA
AATACGATTAATTTTATTAATAATTAAATATAAAATAATTGAAATTAAATAATGTAATTA
AATTATTTATTTATAATTAATAAAGCAATCCGCTAAGACAATTGGATTTGCATACTAATT
TTTGCAATCCGCTAAGACATTTATGGAAGACTTACATGTCTTCTTGCTTGCTCATCATAT
AAATTGTTGTGATGGTTTGTATATGGCTTCAATTCTCATCATCAAACATGTCTTCTTGCT
TGCTCATGGATGCCTCTCGCTTCACTATTAAGTTCTTCTTACTTTATTGCTTATTATGTT
CAATCACTTTCAACTCTTTCATGTCCACTTCCATTCTTCATTGCAATGAGAAGGATATGA
ACTCACTCCTTGGCTTCAAAAAGGAAATCATAGATCCTTCAGGTTTGCTCTCTTCATGGT
TACCAGAAATAGATTGTTGTCAGTGGACAGGAGTGAAGTGTGATAATATGACTGATAGAG
TTACACACCTTAATCTCCCTTGTCATACAAATCCACATAAAATTGCTCCTTTGGGAGCGA
AGGACGACAAATCACACTGCCTAACAGGTGAATTCAGCCTCACTCTGCTGGAACTGGAAT
TTTTGAGGTATTTGGATCTGAGCAACAATGACTTCAAGTCTATCCAATACAATTCAATTG
GTAGTCATAAATGTAATGACTTATCAAGAGGTAACCTTTCTCATCTCTGTGGAAACTCCA
CCAACCTTCATTATCTTGATTTATCCGATAATTATGATCTTCTTGTTGATAATCTCCATT
GGGTATCCTTGCTATCTTCATTGAAATATATCGACCTTGGTGGTGTTTATCTTCACAAGA
AAATTGATTGGCTTCAATCAGTGACCATGCTTCCTTCACTTATAGAGTTAAACTTGGAGA
GTTGTCAACTTAAAGACCTATATCCTTCTCTTCAGTATGCTAATTTTACTTCACTTAAAG
TTCTACATCTTGCTGGCAATGATTTTTTATTTGAGTTGCCTAGTTGGTTATTCAATCTTA
GCTGTGACATCTCTCATATTGACCTGAGTCAAAATCAGATACATAGCCAACTGCCCAAAA
CATTGCCAAATCTTAGAAGCATTAAGTCCTTGTTTTTATTTGATAATTATCTCAAAGGAC
CCATTCCAAATTGGTTTGGACAACTTGAACAACTTGAAAAACTTGGTCTTTCTCGTAATT
TTTTATCTGGTCCAATCCCAACAAGCTTGGGAAATCTATCTTCTCTAACACATTTGGGAC
TCGAGTCAAATGAGTTGAGTGGATATCTTCCAGACAATCTCGGGCGACTCTTAAACTTGA
AAACTCTTAGAGTTTCAGGCAATTCCTTTACTGGAAATGTGTCTGAAAGAAATTTATTTT
CTCTTTCAAATTTGACGGACTTTTCCGTGGGTTCACCTAGTCTTTTCTTTGATTTTGATC
ATGAATGGGTCCCTCCTTTTCAACTTTCAAAAATTAGATGGGTATACGTGAGAGACAAAC
TTCCTGCTTGGCTATTCACACAGAGTTCTCTGAAATATCTTGAGATTCAAGACTCAACTG
CTTCGTTTGAACCTCTTGACAAGTTTTGGAACTTCACTGCTCAACTTCAACTTGAACATT
TCTATATGGTAAACAACACAGTCAACGGGGACATATCAAACGTGTTGCTAACCTCAAAAC
TTGTTTGGTTGATTTCCAATAATTTAACAGGTCACATCCCTCGTATATCATCACAAGTGT
TTGTTTTAACTATATATAATAACTCGTTGTCTGGATCCATTTCTTATCTATTGTGTAACA
ATATGACAGAAAGAACCAATTTAATAGACTTTGATTTGGGTTATAATCATTTATCTGGAG
AACTCACAGATTGTTGGAATAATTGGAAATCATTGGTTCATATTAATTTAAGAAACAACA
ATCTAACAGGCAAGATTCCTGACTCAATGGGATCCTTGTCTGAGCTTCGTTTTCTGTATC
TAGAACGCAACAATTTCTTTGGAGAGGTTCCTTCGTCACTAAAAAACTGCAAGAGTCTCT
GGATGGTTGATCTTGGTCACAATAATCTTTCTGGAGCTATACCAAACTGGTTGGGAAAAA
GTGTGAAAGGTCTTAAATTGAGATCAAACCAATTCAGTGGCAATATTCCCAAGCAGCTAT
GCCAACTTGATTCGTTGATGGTGATGGATTTAGCAAGTAATAGATTATCAGGATCTATAC
CAAATTGCTTACATAACATTACAGCCATGCTTTCTAGTGATCCTTCAACTCGTCAAGTTG
GCTATGTTGTTAACGTACAAGGTTTCTCATTTTCCATGACCGCATGCAATGTGATGCTTA
TAAAAGGCAACGAGTTAGCATATCTTAGTTGGATGAATGTGATTGATCTGTCAGGCAATA
AATTTTCTGGAAATGTGCCTTTAGAGATATACAAATTGACTGGATTACAATCCTTAAATT
TGTCCCATAATCAGTTAATGGGAACCATATCAAAAGAGATTAGCAACTTGCTACTGTTGG
AGTCCATTGATCTCTCAAGTAATCATTTCTCTGGACAAATTCCTGAGTCCATGTCTGCCT
TGCACTATCTTTCAGTCTTGAATCTGTCATTCAACAATTTGGTTGGGAAAATCCCATCAG
GGACCCAACTTGGTTCCACAAACCTCAGCTATGTCGGGAATCCAGGCCTATGTGGAGCTC
CACTTACAAAGATATGCCCACCAGATGAAAAATCTCACAACACAGAACTCATGGGAGAAG
AAGATGATGTTAATGATAAATCTCAAGTATATTCAATATTCTATATGGGCTTGGGAATTG
GATTTGCCGCGGGATTCTTGGGAGTATTGGTTGCCATTTTCTTCAACACCACATGCAGAC
ATGCTTATTTTAGATTTCTGCGGCGGATCTACGAATTTTTAGTCCAAAAGATGAACTTGT
GATTCATTGGAATCTAGGAAATTGCAATTGTGGCGGAGGTATGTAAAGGATCTATTTGTT
AGATATTTAAATTCTATCAAATATATACGCAACTTTTGTTTAAATCGATGTCGCAAAATT
ATGTTTTACTCTAATTGATCCAACGCACATGCACAAACACAAGCTACATGTATATAAATA
TACACATATAACTCTAATATTGCATAATGTACCGCAGGTTCTTGGTGTCCATGCTTCTGC
AAGTTACTTCCCACAGACGTTTCTGAAAGAGGTCACAAGAAAAATCATGTGTTATTCTGA
ATATAGAAATAAAGGATGTGACTTGTATGTTACATATTGCAAACGCATCCATTCGCTCTA
AGAGATTTGTGTTTTGTGAACATTTTGTAATGTTTTTATCATATTATGTTGAATATTATG
AAGATGGTTTTAGGATAAATATATAAAAGGTTTTGGAAAGGTCATTCTTTGTTAACTTCC
TTCCCCTTTTTCACCTGCTATGTGTAACATGATTTTTAAACAATAATCACCCGCTAACCG
GGAATGGATATCCCCTTCACACCGTGGCAAACAAAAGCCAGTGAGAATCATTAATTAATA
TATATACATAAGGTGAAATATTTCTTTTTCATCTTTTAAAGTAAATAAATAATTATTTAT
TTAAAACTACAACTAAATATATATGGTCATCAGTCTTTTTTTTATCGTTGTTTTTTATTC
TTCTTGTTTTTAATGGTTTTGAAAAATTAACAAAAGATTGACACATTGTGTTTATATAAT
TTCATTGGTTTCTTTCTTTTTAAATAATTATAAAATTAGAAAATATTTAATAGAAATAAA
AAAAAAACGTTTCTATTCCAACCAAAAGCCAATTCTCAAACATGTCCTAAAGTTCTTTTT
CACTATTTTTGTTTTGGGCCAAAAATGTTTTTCTTGTTCGCATTATGAAATTTGATTATG
AATTTATCATTAGTAATAGTTTAACTCAAAAGTATTTTGTCTTCATGTGCAATGAAATTT
TACATGTCATTTGGAGTGGAGATATGACCAGCCCCAGTCCCTGAAAATTTGGATTATCTT
ACACGCGTATAAATAACTTGAGATTATCGGTTATGTTCTAAACGTTATGGGCCATAGTAA
AAACTGAATCTTTCATGTCAGTTGTTTATTGACATAAAATATAGCTTTTTTCAATACTTA
TTAATTCATAAAAAGTTGTGGAATTGACAATCGTAGAATGTACATTTCTACTACAGTTTA
ATGCAACAACTCAAAAATTGCATGGACAAGGCAATATCGAGCATCATGAGAGTCTAAGGT
AGAATGAGTTCAACTCATAAATCGCCCACTTTATTATCTTGATATTGTTAGAAAGAAGAA
ACATGATTCTGATTTTCTATAAGTCTTTTTATTAATAAGTGACATTTTATATTTTTATTT
TTAAAAAATTAATAGAAAATCATATTTTTAATAGACTTAATGCTTGAATTTAAGTTATTA
TATCCTTACGTGACGAAACTTTTGGAGAAGAAGGCAAATAAAGTTAAACATACTAACACG
CGTCTCCTTTACATACAAATTCTATTACAGATGAGATTGTTATTTAATCTCATTACCGCA
ATATGTAATGGTCATTCCACGGGTCAATTTTGGTAGACTGTGTTATCTATGAAAAGAAAG
CACTCTTTCATATATTGTGAAAGGCATATAGACACACGCCACTTTCAAAAAGTATACATA
AAAGTCATGGGTTTATTTGAAAAATAGTCGTGTAAGGGTTGTTACCTGCAAATTTTCTTA
GAATATATTTTCTTTAGCCGAAAAGTTAACTAATATTTGTTGGAAAGTTAATTAAAAGTT
AAAGATTTATTACATATCATAAAAATAAAAAAACTGAAATAAGTTCAAATTGAGCTTTTT
ATTTTTCATATGCTCTCCAAATATATACCAATTGATATTTCCGGAAATCTTGCATATATA
GTCCAACTGCTCGATGTTCTTTGCAACATTCCGTAACAATAAAAGTATGTACAAACTCAT
TTAGCAATGACATATATACAATTAATGATGTAACTTTATTACTTAGTCTCACATATCATT
CTAATCAGATTTTAAATATTTTAAATAAAAATAAAACATTAAACTTCTGGAATTTTATCA
TAATTCACTAAGTTAAACTTTAAAGTAGATTAGAAAAAAATATCTCAACTTTCCCTCAAC
AAATAATTTCTACCTTTTGATATTGAACTCTATCGATCGACCCATGTTTTGATTTTATTT
TTTACTAGATTTCAATGTTTTATTATTTAATTTAAATAATAAACCAATATTAAAAATTGA
CGTGATAAGATAAATCATTTCTAAAAATCTAATAAATATACATTTTAACAAATAGACTAA
CGCTGATTACATTTAGATTAAAATCAATTATTTTTAAAAGATGGAGGATCAAATACGAAA
ATAAAATTTTCAAATAGAGCTTAGTAAACAATAGATACGAATCTGAAAAATATGGGTTAT
AAAAAACTTATAATGCTTTGATTGATTATTTTGGTTGATGACTAAAAATAAATTTGTAAA
GGAAATTTCTAGAGTTGTCTTTGTTTTCAAAAGTTTTTCCATTTTTCTTTTATTGAAATA
TTGATGGAAGGTTTATACAAGAATTATACCATATTCATAGGGTTATATTGGGTTATACCT
TTAGTTAGACATGTGGGTGATAGACCTAACTTAACCCTATAAAATCAACTTGTAAGATGA
GGATTGTTCCCTACTTATATGCATAAAACAAATCATATCTCTAAATAATGTGAGACTTCT
AACACTTTTCTTTGTTTTCTTTACTCTGAGATCGTAATTAGAGTTTGCTCATATGCTTTA
AAGAAGTCTATTAATTCTATCACTGATAGAGTGGATGGATTTTTTATTTAGTCTATTGTT
GTCACAATTGCATTATATTCATGAGGAATAAAGATCAAAATTTTATCGCTAATTTTCATG
TCAAGATATCTTTAAATATCTTTCACACACGCTCTCATTTAACTATCTATTTCTTTTATT
CAAAAATAATAATTCCTTATTTTTATTAACTTAAAGTCATGGCTTAGACTTTAAAGTTTA
ACGACACGTACTTGAATGCTACCTTAAAACTCTTCGTCTAATGTACTCTACACATTACTC
TACTTCAACTCCTTTCTAGAGTGAGAGTTGAAATGTCAATGTAACAATAAATCTCTCTTC
TATATTATCCCATAGATCTTGGGAAAAAAAATTTCATTTTAATACTCTATTAATCATAAT
TTTCTCCAATAAAAACAGAAACGTTAAGAATATTGGTCATAGTTCACAGAGAAGATTTCT
AAAAGTAACATAAAGTACAGTGGGATTTTGTTAAAAATAGTTGAATAATATCCATGTACC
CAATAGATGACCGAATGTAACTCTAGTTCCACTATTAGAATATAAGGAAGATAGAATAGA
TTTACTGTTTAATAGAAGAGTTAGAAAGAGTCAAAAATAAAAGTGAAGTTATTAAAGTGG
AAGAGTTAAAAAGAGTTAATAATAAAAGTGAAGTTATTAAAGTGGTCTGGTAACTCATAG
CAACCGTATTTTATTAACGTGAGAACTGCTACAATTTGGAAGGGTACATCTAATATTGCA
CATGCACATCCTATTTTTAATCTCATAAAGTTGGTGATATCAATTAACCTTTAGTTCTAG
AGTTATTTAGCTAGGATTTTATTCTAGACTAACTTTTTTTTACAAGTTCTACATGACATG
TATGCTATATCTTATTTTTTCTAGAATCATTTTTTTTCAAACCTTTAACTTTTTCATTTG
ACTACATAGTTGTAGCAACTAAAGAATCAATGGATCTTTTGAGGTTATGATGATTGAAAA
ATTACAAAGTTCTTTAGAAGTTCAAGAATGAAACTACTTGAGAGAAGTGTGTTAAATATT
ATGGATCAAATGAAGAATTATGGTGAAAAAATGTCTAACAAAACAATGACTGAAAAGATC
ATCGGAACCTTAACTTTTTCATTTGACTACATACTTGTAGCAACTAAAGAATCAATGAAT
CTTTTGAGGTTATGATGATTGAAAAATTACAAAGTTCTTTAGAAGTTTAAGAATGAAACT
ACTTGAGAGAAGTGTGTTAAAGTTGCAGACCAAGCTCTGAAAGCCTAGACCTTTAAAAGA
AATAATGGTAAAAAAATTGGGAAATGGATAAGAGAAAGGAAAATACTAAAAAGTAAATTG
AAAAGATAAGGAAAAAAATTAAAATCCTTTAGTAATAGATCTTGGAAGAATTTAAATAGA
ATGTTATCCGTGGCTCTAGAATCTAACATTCAAGAACTTGTATTGTTAGAATTAACGGAC
ACAACGGAAAACCTGTGGCATTAGCCTATGTATCATCATTACTAGAATTAGTGTGATTCA
ACGCTGTGATTGCTTGTGTCAATTGTTGAACCCGGTAATGTGCTAGAAGAATTAGAAGCA
TCTGTCGCATTCACTACCAATTGATTCCCACAAATAAAATTGCGTTGCCCTTTGAATTGT
CTTGATTTGCTATTTCTTTTGTTTTTCAGTCAACATCTCTCCTCCGCGTGACTCCTCTTA
TCACATAACTTTGAAATTTCAAAGTACGACATTCATCTATGGTATGCCAGAATCAATTGC
AATGATCACACATTTTATGCTTTGAATTGCCTACTTTTCTTGGGACTGCGGCTGCGATTG
AAATGTTCTCAACAGGCTTAGAAGAGACTCAACACTACATCTCTTACTTGATAATCAAAG
AGTATGCACTTGATGAACATTCAACGGCAACGTCATCAATATGTTAGATCTTACCACCTT
ATATGACTCATTTACACCCATGAGAAATTGCATAAGGCTCTCTTCCCTCCGCTCAAGATG
AGTTGATTACAAGTGAGTGGACTCAATATGTCTCACAAGCTCGTCCCATGAAGTCTTATT
TGTGAGGTCCAGCCACAAACAAATGCTTTCGGTGGAAAGCAGAAAAGGAAATTTCGGTGG
AATGGAATTGCAACTTTCGGTGGAATGGAATTGCAACTTTCGGTGTTTTTCTTTTATTAA
AAATTGGCATAGTGCCAATTTCCTTCTCTTATAAAAGGAGAAGGTTTGCACACACACAAT
ACACACCAGCAGTGAAGAGAAAAACCGAGAGAAGAAAAAAAAGAGAGAGAGAGAAGTGTG
AGAGAGAAAATAATTAAGTGAGAAAAATATCTACGAGTGTAGTATATTTTTCTGAGTGTT
TGTAAATTTTCATCTTACACTTAGTGGAAATTTTCCGACTCTGTCCGTGGTTTTTCTCTC
TAAATATTTTAGAGGGTTTTCCACGTAAATCCTGGTGTCATTTATTTTATCTGGTTACTA
TTTACGGTTTTACCATAGTTACTATTTACGGTTTTACCGTAGTTATTATTTACGGTTTTA
CTGTGGTTACTATTTACGGTTTTACCGTGGTTACTTTCTACGGTAATTACTATTCACAGT
TTTACCGTGGTTACTATTCTGGTGATTTTGGCTCTTTCTGTGGTAACTGTAATTTACCAT
TTACCGGTGCTACAAATTTTACCGTCGGTAATAATATTTTCTTTTACCACAGCCATTCCG
GTGTGGGTTCCGCATAGGGGATTGGAGGCTTTAAATCCCAACAACTGGTATCAGAGCTCT
TGGTTTAATCCGGGAGTAATGATCAAATTGACGGAGTCGAATTACTCCATGTGGAAATCC
AGAATGGAAGATTACCTTTATTGTAAAGATCCGCTTGATCCAATAGAAGGTGATGAATCA
AAACTGAGGAATTGCCCTAAGCGATGGGACAAGTTGAAGAAAAAGACATTGGGTACGATA
CGCCAACGGGTAGATTCTAGCATTTACAATCATGTGAAAAGGAAACAGATCCCCGGTTCT
CTCGGAAGAAGCTAATCAATGTACGAGAAAAGAATGCTCAAGGAAAGGTTTTTCTCATTC
GAAAAATTATGAACTTGAAGTCAGTTCGAGGGACGATCGGTTTCACAAAGACTGAACGAT
TTCAAGGACTAGTAACTGAGTTAGCGATTCATGTATATGTCCTTGGATGACGAAATGCAA
GCATGTCTATCAAGTTAGGATCTCTCACGGATAGTTGATACTCTTGTTGTATCTTTTGAG
TAACTCACCCGATGGTGTGGTGACGATGGATACTGTAAAGAAAAGTATGGACAATGAAGA
ACTCAGAAGGAGAAATGTTGCCAGCACCAACTCACAAGCCCTTGTCACGGAGAATATGGG
TCGGAGTAAGAGTAGAGGTCGAGGACATGTACAGTTCAGGGGATAGATCCAAGTCCGGGA
GAAGAGACGGTGTTACCATTGCGGTAAGGAAGGCCATCTCAAAAAGAATTGTTACCTTCT
CAGCGGAGAAGGGAAGAAGGTTCGAATGATGACACATCTCTACGCTTGGCGTAAGATGGT
GAGGTAACGTGTGTTTCTCACGATGTAGATTGTTGTCATATTTCGATGTAGATACCGAGT
GGATAATAGACCGGAGCGTCCATATCACCGTGTTCCCAAAAGGGAATACTTCTCCACTTA
TAAAACAGAAATTATGGCACTATTAGAATGGGCAATCACAAGTGTCTCGCAAATAGTGGG
ATCGGTGACATCTCGTGTGAAGACCAGTATTGGGAGCACATTGAAACTTAACGATGTGCG
GCATGTTCCCGATCTACGGTTGAACCTGATTTCCGCAAGCATACTGGACAAGGAAGGATA
TCACCATCATATGGGTTATGGAAACTGGAAACTCACCAATGGATCTTTGGTGGTGGCGAG
AGGAAGATTATGTTGCTCGCTGTACAAGACGCACGCGGTGTTAGGCAGTCAACCGAATGC
GATTGAGATGATGCTTCACCAAATTTGGGCACAAGCGATCGGGCGATGTTGGTGAAAAGG
GGTTAAATGTGTTGGCTAAGAAGTCCCTCATACCATTAGCCAAAGGTAAAATCAACCCTT
GTGATTATTGTTTATTTGGGAAGCAACATCGTGTTTCATTTCAAAAGAGCTCGAGAAGGA
GAGACAACAAGTTGGAGTTGGTTCACTCTGACGTTTGTGGTCCCATGGAGGTGGAATCAC
TTGAGGTAACAAATATTTTCTTACCTTTGTTGATGATTTCTCACGAAAGACATGGATATA
CTTGTTGCGACAAAGGATCGGATCGTATTCCGGCAGTTTTAAATTCCATGCAATGGTGGA
AAGGGAGACTGGATGCCGCTTGAAGTGTATGCGTACAGATAATGGTGGTGAATATATCTC
TAGGGATTTTAGAGATTATTGCAAGAAGCATGGTATCGTGCATGAGAAGACAGCTTCGGT
ACGCCTCAAGACAATGGCGTTGTTCTTGAGCTAATGAATCGAACCATTATGGAGAGAGTC
GATCCATGCTCGATGGCTAATTTACCAAAGTCATTCTCGGGAGAAGTCATGCAGATCGCT
GCCTACCTAATCAACCAACTACCATCGACCTTTGGACTTTGACGTTTCGAAAAGGTCCTG
ACAGTAGGGACATCTCATACTCTCATCTAAGAGTATTTGGTCAAAAGGCGTTCATGCATG
TTCCGAAGAGCAATGGACAAAGCTTGATGATAAGTCAATGCCTTGTATATTTGTTGGTTA
TGGAAACGAAGAGTTCGCTACAGGTTACGGGATCCAAGAAAGAAGAAAGTTGTCCTAAGT
CGAGACGTGGTGTTCCACGAGAATGAGATCGTGGGGATACAACTGTGGATGGTGCAAGTT
CCACAAGAGGTGGTGTTGATTTTACACCAAGAAGCATTCCAACAGATGGTGCCACAGAGA
GGAATGCTAGAGTCGAATGGGAAGAAGAAGAAGAGCCGGTCGTGGGGATCAAGAATCAAC
CGTAGATGATGAAGAGGTTGTCGAGCGGGGGAGCCAGAGAACCTCGTTCCACCGTAAAGA
AGAAGTTGGACCTTCATTGAGAAGGTCAACTAGAATGCATCAACCATCTACGAGGTACCC
TAGTTCGATTATATTTTAATTACCATGAGGGGGAGCCGATATAACTTTTTAGATGTACAA
TCTTGCAAAGATAGAGATTGTTGACGAAGGCCATGCGAGAAGAGATGAATTCTTTAAAGA
AGAATGACACGCATTTAGCCGGTGAAACTTCCAAAAGGGAAGAGAGCACTCAAGAACAAA
TGGGTGTACAAGATAAAGAAAGATGATGGTAACCTAGTCAGATACAAAGCTCGATTAGTC
GTCAAAGGTTTTACTTAAAAGAAAGGTATTGATTTTGACGAGATTTTTTCACCGGTTGTG
AAAATGAGTTCTATTCGAGTTGTGCTAGGTCTTGTAGCCAGCTTAAACCTTGAGTTGGAG
CAGCTCGATGTAAAGACCGCATTCTTGCATGGGGATTTAGATGAAGAAATCTATATGGAA
CAACCAGAAGGTTTCAAGGTCAAGGGAAAGGAGGACATGGTTTGTCGCTTGAGGAAGAGC
TTATACGGGTTGAAACAAGCCCCGCGACAATGGTATAAGAAGTTTGATTCCTTCATGGAG
AATCAAGACTTTACAAGGACGGAGGCAGATCCTTGTGTATATGTCCGAAGATACCCTGAT
GGTAAATTTATCATTCTTCTCTTGTATGTTGATGATATGCTAATCGTTGGACCAGATGTA
GATATGATTAGCAAGTTAAAGGGCGATTTGTCAAAGGCATTTGACATGAAGGATTTGGGA
TCGGCAAAGCGAATTCTCGGAATGGAAATTATCCGAGACCGGAAAAACGTAAGTCAGGGT
TATCACAGAGAAATATATTGAACGAGTTCTACGAGGTTCAATATGAAGAATGCTAATCCC
GTTAGCACTCCACTTGCCGCTCACTTCAAATTGAACAAGAAACTCTGCCCGTCAACAGTA
GAGGAAAGAGAAGACATGTCTAAAGTTCCATATTCTTCAGCGGTCGGAAGTTTGATGTAC
GCCATGGTGTGTACGAGACCAGATATTGCTCATGCAGTTGGTGTAGTGAGCCGTTTTCAG
TCAAATCCCGGAAAGATGCATTGGGAAGCAAGAAGTGGATCTTCGATATCCGAGAGGGAC
CTCAAAGTTATCCTTAACTTTTGAGAGGAGAAACCTGCGCTGATAGGCTATACAGATGCA
GACATGGCAGGTGACCTTGATGAACGGAAGTCGACATCAGGTTACTTATTTACATTCTCA
AGGGGAGCTATTTCATGGCAGTCAAGGTTACAAAAATGTGTTTCATTATCAACTACCGAA
GCAGAGTACGTTGCAGCTACAGAAGCAGGGAAGGAAATGCTTTGGTTGAAACGATTCCTT
CAGGAATTGGGAGTGCAAATGAAGAATACGTAGTTTATTGCGACGATCAAAGTCTATAGA
CTTGAGCAAGAACACTATGTATCATGCACGGACAAAACACGTTGATGTAAGGTATCATTG
GCTCAGACTTGCTATTGAAGAGAAGACATTCCAGTTGAAGAAGATTCATACAGATAAAAA
TGCTGCTGATATGTTGACAAAGGTCGTCCCCAAGGAGAAGTTCGAGTTGTGTGTCGGACT
TGCTGGGATGGGCTCTTACTGAGAGTCGATTGAAGACCTCCTCTAGTATGTGACAGTTGA
GGCTGGAGGGGGAGAATTGTGGGGTCCAGCCACAAACAAATGCTTTCGGTGGAAAGCAGA
AAAGGAAATTTTGGTGGAATGGAATTGCAACTTTCGGTGGAATGGAATTGCAACTTTCGG
TGTTTTTCTTTTATTAAAAATTGGCATAGTGCCAATTTCCTTCTCCTATAAAAGGAGAAG
GTTTGCACACACACAATACACACCAGCAGTGAAGAGAAAAACCGAGAGAAGAAAAAAAAG
AGAGAGAGAGAAGTGTGAGAGAGAAAATAATTAAGTGAGAAAAATATCTCTGAGTGTAGT
ATATTTTTTTGAGTGTTTGTAAATTTTCATCTTACACTTAGTGGAAATTTTCCGACTCTG
TCCGTGGTTTTTCTCTCTAAATATTTTAGAGGGTTTTCCACGTAAATCCTGGTGTCATTT
ATTTTATCTGGTTACTATTTACGGTTTTACCATAGTTACTATTTACGGTTTTACCGTAGT
TATTATTTACGGTTTTACTGTGGTTACTATTTACGGTTTTACCGTGGTTACTTTCTACGG
TAATTACTATTCACAGTTTTACCGTGGTTACTATTCTGGTGATTTTGGCTCTTTCTGTGG
TAACTGTAATTTACCAATTTACGGTGCTACAAATTTTACCGTCGGTAATAATATTTTCTT
TTACCACAGCCATTCCGGTGTGGGTTCCGCATAGGGGATTGGAGGCTTTAAATCCCAACA
TTATTTTTCTAAAGTGGGTCGTTATTGTGTCATGGTTGCAATTGATTTTTGTATCTGAAA
AATAGCAGGAGCATTCTTCTGTGAAAACTGAATTCTTCTGTGAAAACTGAACCCATAAGT
CAACCCATACTTCGCGCGTCGTCTTTGCATGAATAATCCCTTCAGCAGTATCTGATTCAA
CAGCACGGGTGAGCCAAGAAAGTATCATGTTGTTGCATGGGTTCCATTGTTCAAACACAA
ATGGATCATCTTCTTGTGATGACTCGTCGATAGTACCATCAACAAAGCCAATTCAATTTT
CTTCTTTGCAGTAAGGGTATGAAAAATTGTTGTGCTCCATGACAGGTAGTTAATGTCATT
CAATTTGATTGGAACCAAAACATGGTCTGGTTGATCTGAACGATGGATGTAGAAAAAATG
TCTGTGGTTGTAGCAAATATGAAAATTTGATAATCAAGAGCACTAGAATTTTGCTCTAAT
ACCATCACAAGAATAAAAGATTTGATTTGATTGTAATTAGTGTTAATTTTCATTGAATCA
ATATATATAGAGAGTTGATCTCATCAATTCCTAAAGTCCTAAAACTTAACTATAAAAACA
AAATTACAAGATTAATTATGCTCCTACAATCATCAAATTAACTTAAGAAATCATCTAATT
AACTCAAGAATAAACACACAATAGTTATCGTGTCCTTTCTTTAATAACTTGAGATTATCT
ATTATGTTCTAAATATTATGGGTCATAGTAAAAACTAAATTTCTTATGATTGACATAAAA
AATAGCTTTTAACATACTTATTAATTGATAAAAAATGGTATTTTTATGCGAGTTATGATA
ATAACCATTGTAGTAAGATTACATTCTAAGACAGTTGTCAAATTGACATTCTATACATTT
CTACTTCAATTTAATGCAACAATTCATAAAGTGCTTTTTTCTAATGCGCGTTTTTTTTTT
ATATTTTATCCATAAATATTTTATGCAGTAATTAACTAGAATATTTCTTCCAAATTTCTG
CTCTTTAGGTGTGAGAAATCTGAGCATTATATCCAAAACCTGTGCATGCAATCGCCACTT
CTGGTGTGGATGGATATTGTCAGAATGCAGAAACATGATTCTCATTTTCTATACGTACGC
CTCACACCATCTTGTCAATTCATTCAGAAAATAGCTTCTTGGGAGTGTATAAAATAATTC
ATAACTCTTTTTATTAATAAGTGACACATTTTTTATTTTTATTTTTAAAAATTAATAGAA
AATCTTTTTTATTAATAGACTTAATGTTTGAATTTAAGTTATTATATCCTTACGTGACGA
AACTTTTGGAGAAGCAAGCAACTAAAGTTAAACTTACTAACACGCGTCTCCTTTACACAC
AAATTCTATTATAGATGAGATTGTTATATAATCTCATTATCAAATGTTTATTCCATCACT
TTCATCAAGAGATGTTTTCAAGGGGAAAAGAGTGATTTTTATCTCCACGGTTTCTCCATT
TTCTACTTTCCACATGGTTCTCCATTAGCTCTGAACGTGAAATGCATATATATGGATGAC
TTTGAAATTAAATATAACGCTGACCGCAAGACCTAATGGTTATTGCACGCGTGAATTTTG
GTGGAGTGTGTTATCTATGAAAAGAGAGCACTCTTTGATTGGGAAATGCATATAGTCGCC
ACTTTGAAATTAAAAAGGTATATATCACAAGAGATTGACAACTTGCTACTATTGGAGTCC
CTTGATCTCTCAAGCAAGGTTCTAAATATCGGTCACGATCACTGTCACGGGTTGCGTTAA
GGCTTTTACGGTTATGGCCGTTGCGATCGCTGCAGTGTGAAATATGTAAAGTAAAGTAGA
GTTGCGCCGATATGTTAAGTTTCGTACAGTTCCGAAACTGATATGTTGCGACCGATATTT
GTGTTTCGAAGCGATATATAAAACCTTGCTGTCAAGTAATCATTTCTTTGGACAAATTCC
TGAGTCCATGTCTGCCCTGCACTATCTTTCAGTCTTGAATCTGTCATTCAACAACTTGGT
GGGGAATTCCCATCAAAGACCCAACTTGGTTCCACAAACCTCAGCTATGTCGGGAATCCT
GGCCTATGTAGTGCTCCACTTATAAAGATATGCCCACAAGATGAAAAATCTCACAACAGA
ACGCATGGGATTTCCATTTAAGATTATCGAATATTCTACTTCGAATTCATACATTTTTCA
GTTTTTCCGTAGCTAAAGGAGTGTCTATTTGGAAAAACGCAACCAAAGACTTCCACGTTC
TTAAAGACTTGATTTTAAAACAACCGAGTAACCCATACGCAGACTTGACTTGGGCCATTA
GGCATACGTCCACATCCTTAAAGACTTGACTTCAAAACAATCACAATCTAGTAACTCATA
CGCAAACTCATCCCACAAAATTCCGAGACTTATTTGCCATTGACTTGGTAACTCAAGTTG
TTTTTGAAAAGATGAAATCAAATGAATTTAATACAAGTTTCAATCAAGGTGAGCCTCACC
CAAACAATACAATATGTTACATCCAGCTTGAAATTATAATTTCTTAGAAAATACTATCAT
CATTTTCTAAAATAATCATATAAAAATAAATAATACCAATATATAATTTAACATCGCCTG
ACATAATTATTTTTATTTCATATTTCTAACTTTTATTTTATAATTTTTTTTTCAATTTTT
GGTAAAAAGGTAAAAAATAAACGCGGATATTGATAGAAACTAATTTTATTTGGTTTTAAA
ACACATTATATTTTGTAATAAATAACAACATCGACGTGATACACCTCCTACGTTTGTTCT
AAAACAATAACTGATGAAAATTCCGTTGCTATTTTTAAATTGGGACCAAATCTACATTAT
TGCAAATTAGAAAATTGCAACTAAATGTTCCTGGGTTATAACAATTGACTTTGCCAACAA
ATAACAGTAATATGCATAAATTCATTATGGAATGCCCTCTCAACCACATTTATTTATCGG
TTGCAGGTTCGTTGCCATGACTTACTTGTCATGAATTCAGACACAAATAGTTACTGATTT
GTTTCGGTCTCTAATTTCTGTGGCATATTTTCTTATAATAACACAACGAAAAGTTTAATT
ATATGATTTCACGAGACAAAAATTAAATTTTTTATTAGAAACAGCTCTACTTTTGTTGTA
ATAAGTGATTAAAAAGTATTTTTTAATATTTTGAAATTTTCATATAAGAGTCATACCGTA
CTTTATACAGTAATCATTCAACCATTGTTATAATTGTAGCAAAAGGTAATCCATAGTTCG
TTGTTAACAGAGGGACAAGTGGCTTGTTTTCTTTGGTCTAACCTCACTTCTAAAATTTTG
TTTAAATAAAAAGACTAATCTCAAGCTTTAAAATTTTAAATATGAAAAAAACAAGAACGA
TAATATTTATATATTGAATTATAATTTTATTTAACACATATATTTCATTTATATATTATA
TTTTAAAGATAATTTAAAATTATTTTAAAATTAATAAGATCTTTTGAAATATACATATTC
AAATCTAAATGCATGGAAGTATGTTTTCATTATTTAAAAAAATACCTATATTTTAAAAAG
AAACAATAATGTTATGTTTTTATTATTTAATTGATAATTGTAAGTAAGAATAAAACTTAA
AAATAATAAAAGATCATTATTAAACTTAAAAGGTCTCTTGAAGGATATTTTAAATTTTTA
CATGTATATTGTTGTAATTATTAAAAAGAAATAATCAAACTTATAAAAGAAATAGCATAT
AAAATTAAAATAAGTCCTCATTAAGATTTATTAGGAAAATGTATATTTACCTATATATAT
ATTAAATTTTTTAAAAGAAATCATATAAAAACTTATTATAAATTAGGTTTTTTAATAAAT
TTATAGGCTGAATCAAATTGATTAGTAAAAAGTCATTATGCTCCCCAAGTAAGAATTGTA
TAAGCTAAAGAACAATGAGTCCTAGACTCCAAAGGCGTTTTTCTATGATAATCTCTCTCT
TTAGACAAAATTCTAACATGACAAACGATTTTTTTAAAATAAAGTATCAAATTTAAAGTG
TCACGAACAGTATCGTCAAGAAAAATAAAATGAGCACTCAGAGTTGTTTCTCCGATTTCT
ACTTTCCAACATGTCGCTACCAATTAATTGGCTGGCCTGCATAAAGACGTAACGTTAATA
TCTGTCACCAAAGGTTTCTCCAAACTCTAATATCTAATTTCCACCCTTCGCAATAGGCTT
TGCCAAATTAATTTATGGACGACTTTCAAATTCAAATGATATACTTCCTAATTATTAATT
CTTATTATTTTTATTTGTGAACAGGGAAAAAATATTGTTGACTAGTAAAATATGAAAGAA
GATATCGGAGAAGAAAAGAAGATATTGTTGACTAATATATTAATAAGTATTTTGTTTCAT
AAAATTAAGTTTTTCTAGCAACAGAATTTGTTAATTGTTTTTATTTTTCAATCCACGACC
TTTCTCACCATCTTTTCGTATTCTCGTTTTTTCTTTTATTAATTATGATATCAATAAGAA
ATATATATTATTAAATGTAATTTCATAAAAAATATACCTTAAACTGACAATACTGACATT
GCTCGATCTGCTTACATAATCTCTCCTTTCCCTTACCATATTGATATGTTTAATAAATAT
TTTTTTTGATAGTTTGTGGTATTTTTTTAGACTACTTGAGAGTGTATAAGATAGTTTAAA
AAGAAAAATATTTGGTAGACAACTGAAATATGCAAATAATCAGATAAGTTATAAGAGAAA
TATCTATATGTATAAGATATGAAGAAAAAGAAATATGTATATATTATGCGAGTGAGTTGA
TTGGTTAGTTGTGCATTGCTGCGAGGTAAATAGTTTAAAAAACTAGCTCATAGTCTTTTT
TTCGCCATTGTATGTAATACTTATTAAGTTTGTCTTTATTCCTTTTTAAATATTTTAATA
CATTACACAAATCAATGTAATCATATGACCTTTACATAAAATGTGTTATTTTTATCTTAA
ACTTAAAAATATTTTAAATTATAGTATACAAATAGTAGTATAATACAATTTGTGCAAAAA
AAAACTAAACTTATAAGCATTGAAATTTGTACAAATAGTTTTCACTTATGAAAAAAGATC
AATATAGATCCAAAAATTTTACGCCCAAACACGTAATTAATTAAATATATAAATACGGTT
AGTATTATTAATAATTAAATATAAAAGAATTGAAATTAAATAATGTAATTAACACTATTT
ATTTATAATTAATAAAGCAATCCGCCAAGACCATCGGATTTGCGTACTAATTTCCGCAAT
GTCCACATTTATGGAAGACTTACATTCGCCGTATAAATACTTGTCATGGCTTCAATTCTC
ATTATCAAACATGTCTTCTTGCATACTCATGGATGCCTCTCCCTTCACTATTAAGTTCTT
TTTACTTTATTGCTTTTTATGTTCAATCACTTTCAACTCTTTCATGTCCACTTCCATTCT
TCATTGTAACCAGAAGGATATGAACACATTACTACGCTTCAAACAAGGAGTCACAGATCC
TTCAGCCTTACTCTCCTCATGGCTCCCAACAATAGATTGTTGTGAATGGACAGGAGTGAA
GTGTCATAATATGACTGCTAGAGTTACACACCTTAATCTCCCTTGTCATACAAATCAACC
TAAAATTGCTCCTTTGGATGAGAAGGAAGTTAAGTCACAATGCCTAACAGGTGAAATCAG
CCTGACTCTGCTGGACCTTGAATTTTTGAGGTACTTGAATTTGAGCAACAATGACTTCAA
GTCTATCAAATACAATTCAATGGGTAGTCATAAATGTAATGACTTATCAAGAGGTAACCT
TTCTCATCTCTGTGGAAACTCCACCAACCTTCATTATCTTGATTTATCCGATAATTATGA
TCTTCTTGTCAATAATCTCCATTGGCTATCCTCTCTTTCTTCATTGAAATATATTGACCT
TGGTGGTGTTTATCTTCACAAGAAAATTGATTGGCTTCAATCAGTGACCATGCTTCCTTC
ACTTTTAGAGTTACACTTGGAGAGTTGTCAACTTGAAGACCTATATCCTTCTCTTCAGTA
TGCTAATTTTACTTCACTTCAAGTTCTACATCTTGCTGGCAATGATTTTCTATCTGAGTT
GCCTAGTTGGTTATTCAATCTTAGCTGTGACATCTCTCATATTGACCTGAGTCAAAATCA
GATACATAGCCAACTGCCCAAAACATTGCCAAATCTTAGAAGCATTAAGTCCTTGTTTTT
ATCTAAAAATTATCTCAAAGGACCCATTCCAAATTGGTTAGGACAACTTGAACAACTTGA
AAAACTTGATCTTTATCGAAATTTTTTATCTGGTCCAATCCCAACAAGTTTGGGAAATCT
TTCTTCTTTACCATATTTGGGACTCGAGTTAAATGAGTTGAGTGGATATCTTCCAGACAA
TCTCGGGCGACTCTTAAACTTGAAAACTCTTAGAGTTTCAGGAAATTCCTTTACAGGAAA
TATGTCTGAAAGAAATTTATTTTCTCTTTCAAATTTGACGTACTTTTCCGTGGGTTCACC
TAGTCTATTCTTTAATTTTGATCCTGAATGGGTTCCTTCTTTTCAACTTTTTGGGATTTC
ATTGGCCTATGTGAAAGACAAACTTCCAGCATGGCTATTCACGCAGAGTTCTCTGACATA
TCTTGATATTCAAGACTCAACTGCTTCATTTGAACCTCTTGACAAGTTTTGGAACTTCAC
TGCTCAACTTCAACTTGAATATTTCTTAATGGAAAACAACACAGTCAATGGGGACATATC
AAACGTGTTGCTAACCTCAAAACTTGTTTGGTTGGTTTCCAATAATTTAACAGGTGGCAT
GCCTCGTATATCACCACAAGTGGTTGTTTTAACTATATATAATAACTCGTTGTCTGGGTC
CATTTCTTCTTTATTGTGTAACAACATGACAGGAAGAACCAATTTAATAGACTTTGATTT
GGGTTATAATCATTTATCCGGAGAACTCACAGATTGTTGGAATAATTGGAAATCATTGGT
TCATATTAATTTAAGAAACAACAATCTAACAGGCAAGATTCCTGACTCAATGGGATCCTT
GTCTGACCTGCGTTTTCTGTATCTAGAACGCAACAATTTCTTTGGAGAGGTCCCTTCGTC
ACTAAAAAACTGCAAGAATCTCTGGATGGTTGATCTTGGTCACAATAATCTTTCTGGAGC
TATACCAAACTGGTTTGGGCAAAGTGTGAAAGGTCTTAAATTGAGATCAAACCAATTCAG
TGGCAATATTCCCAAGCAGCTATGCCAACTTGATTCGTTGATGGTGATGGATTTAGCAAG
TAATAGATTATCAGGATCTATACCACATTGCTTACATAACATTACAGCCATGCTTTCTAG
TGATCCTTCAACTCGTCAAGTCGGCTATGTTGTTAACGTACCAGGTTTCTCATTTTCCAT
GACCGCATGCAATGTGATGCTTATAAAAGGCAACGAGTTAGCATATCTTAGTTGGATGAA
TGTGATTGATCTGTCAGGCAATAACTTATCTGGAAATGTGCCTTTAGAGATATATAAATT
GACTGGATTACAATCCTTAAATTTGTCCcATAATCAGTTAATGGGAATCATACCAAAAGA
GATTAGCAACTTGCTACTGTTGGAGTCCATTGATCTCTCAAGTAATCATTTCTCTGGACA
AATTCCTGAGTCCATGTCTGCCTTGCACTATCTTTCAGTCTTGAATCTGTCACTCAACAA
TTTGGTGGGGAAAATCCCATCAGGGACCCAACTTGGTTCCACGAACCTCAGCTATGTCGG
GAATCCTGGCCTATGTGGAGCTCCACTTACAAAGGTATGCCCACCAGATGAAAAATCTCA
CAACACAGAACTCATGGGAGAAGAAGATGATGTTAATGATAAATCTCAAGTATATTCTAT
GTTCTACATGGGGTTGGGAATTGGATTTGCCGTGGGATTCTTGGGAGTATTGGTTGCCAT
TTTCTTCAACACCACGTGCAGACATGCTTATTTTAGATTTCTGCGGCTGATCTACGACTT
TTTAGTCCAAAAGATGAAAATGTGATTCATTGGAATTAATCTAGGAAATTGCAATTGTGT
TAAAGGATCTATTTATTTGATATTTAAATTCTATCAAATATATATATATATATATAACTT
TTGTTTAAATCGATATCGCAAAATTATGTTTTACTTTCATTGTTCCAACACACGTGCACA
AACACATGCTATATATATATAATGTTGGGAAAGACACAAGTACGTAGCGGAAGATTACAC
AAAAAAATCTGAAAGCCTGTGTAAGATAAAACCTTTCCTCTTGATTGAAACAAGAGGAAC
ATAATATACGGCAATCTAAAAATTACGGAGATCAATAAAAATGTAAATGTAGAGCAAGAA
GAACACCAACAAATTTTTAATGTGGAAACCCCCAAGTAAAGAGACAAAAACCACGAGACC
TATTCTAGAAAAATATGCACCGTTAAATATCAAATAGTACAGCAAAGGTCCTTACACAAA
AGAACTCACAAAATGCTTTACTCATAAAACTAGTTGAAAAACACTGATGCAGCAAAATCA
CCAAACAAACCGCACAGATGAGCAGGGACGAACATGACAGGGAAAGGATGAGCAAAACCC
TAAAAATGTTCTCTTTAGTGAAAAACTAAAAAAATTGCTGCTCAGAACAAAAAATCAAAA
TGGACTGATAAATATTCTATTTAAATATAAAACGTTGTTGGGCCTAACTTGAGGAGGATC
CACCCAACAAACTCCCCCTCCGACTCAAGAGAGGTCAAATGTCAGCCCAGACATGAATCT
ACAAGATTCAAACTTTCCTCTTGGTAGAGTCTTTGTCATCATATCAGAATTATTATCATA
TGTATGAATCTTCTCAAGTTCTAATACCTTAGACTCATGAATGCTAAACGAAGTGAAAAT
GTTTTCGAAATGTGAGGATGAATGGAACTAGTACAGTTGGTCCCTGACGGGCGTCGTAAT
GGCCTAGGACTTGGAGGGTATTCGCGGTGGGGAAAACTTTCACTATGGCCGATCACCATG
AGTGGGAAATGACTCCTATTGCAACACTGGTTGCCCTAACTGTAACTGTCTAGTATTTCT
AGTGAGAGTGTCAGATGTGACATGTACTCCTAGCATCGTTCAGTTGTTTTGATGGTACCA
CATGGCATGAGAGTGAAATGTGAGTGACATGCATCATATTGGGTTGAATAGTTAATTGTG
ACGATTTGTTAATTGAAATTTCATGTCTTCTTTATATTTGTTGTTTGTGTGTATGGTTCC
TATGATTTTATTATTATCATTGAATTATGAGCTAACCCTATAGTTGTGTCTGTGGTTGAC
ACCTGTGATGACTCCGCAAACGGGCGAGCAGATGAGCAATTGCTTGGAGACACCAGGTCG
TAGGCTAGAGGAGAACCTGATTTGTTGAAGACATCATGATGCTATTACTTTCTTTTTCAT
GTTTGGGAAATTTAGATTATATAGGAATGTTAGAAGTCTAAGAATTTTTATTTTTTGAGA
AATTTACATTTGCAATTGTAGAAATTTTACTTGAGAAATTACTCTATGTAATAAGATTTA
GTTTGTTTGCCTAATGAATATTTAGTTACTGTAGAGAAATCAGAGTATTTAGATGGAGAA
CTTGAGGGTGTTACAATTGTGGTATCAGAGCTTAGGTTTAATTTTCTCGGCTTGTGGATT
ATGGGGACTATCTCATTTTTGAGATGTATTGCGATTAGGAACTGATTACTTACTTTGAAA
GATGAGATATGATAGTGTGAGATTCTTAGTATGTTTCTATAGGTTTGCTATTTTATCTAG
ACAGTGAGGTTAGCTTATTAGGACATATGATCTCGAGGGATAGTTGTATACCTTTAAGGA
AAAGTTGACCATAACCTTTTGTATTAGTTTTCCTTGACCTTGATGAGAGTTTTGTAGTGT
ATTATGATGCTTCTAAGCTAGGACTTGGTGTTGTATTAATGCACATACAATAGGTAGTAT
CGTATGGTTCTAAGCAACTTAAGGTCCATGAGAGAAACTATCCTACCCATGATTTGGAAT
TGACAGCAATAATGATTGTGGTTAAAATTTGGAGATATATATTTTTACACTCACAATTTG
AGGTTTTTAGGGACTATTAGAATTCAAAATATTGGTTTGATCAAGGAGAGATAAATATGA
GATAAAAGAGATAGTAAGAGTTTCTTAAGGATTATGATTTTGAACTCAGTTATCACTTTG
ATATAGTTAATGTAGTGGTTGATCCTCTTAGTAGGAAATCCATGCATCGGCCTACATTGA
TAGTTAGGGAGATAGATCTCTTAGCCTAGTTTAGGGACCTTAGTTGACATGTGAGCTTAT
GCATACTAGTGTTAGACTAGGTGTTTTGATGTGTTTGATATGTTTATCTGTTCCATGTGA
ATGTTGTGCTTATCTTTCTTTCTAAGTTTATCATCTTCTTTGTTCACAATTGGGGATGGT
TATAAGAAATGTTAGGGCTCTAGAGACACTAATTCAACCTATAGAAAATCAGAATGGAGA
GTCATTGTTCTCAACAAGGTCAAATCCTCTACTTCCACATATTAGATTCAAGGTATAGAT
TTCCTCTAGAGTATTCTTCTAATTGTACCTTTTAACTCTAGTGAAACAAACTCCTTTGTG
TCTTGCTCTTTTTTTAAAAAATAAAAATAAAAAAAAATACATACATAAATAAAACAAATT
AGAATTGACCATTTCCCTTTTTAAAGATTGACTTATTAGTTTTACTCCAACTAGTAATTC
TATTGTTACTTCACTGATCTATTTAAAACATCCTTGAAAATACTTGGTTAGTCTTTCTGT
TAATTTGATTTGTTTATCCTCACATAATATAGATGTTACTTGGTGTGAACTAGTTATCCT
CCAATCATGTTCTTTGGGACTTTTTTATTGGACCACTGATTTGATAGTGTGGAAGTAAGT
AGAGATAAAACTTTCATATTTGTCAAACACATTGTCTTTCTTTAAGAAAGACAGTTCAAG
TATATGTGATATTAATCAACCTAGAAGCTGTGAGTCAAGTGACTCTTGTTAAGGTGTCTC
TAGCATGTGAGTTCCATGATACTTCTTGAAGACATATTTTTCTTACCTCCCAATAGTGAG
ATAGATTTTGGTATAGACCTAGTGTCCGGAACTGGACCCATATTTATAGTTCATTATAGA
ATGTCTCCAATAGAGTTTGCTGAGTTAAAGAGTCAAATAAAGGTTTTCTTCAATATATAG
TTCATTAGAGCCAATGTTTCACCTTAGAGAACTCATTATGTGGTTAGCAAAAAGGATGGA
AAGATGGTTCTATGAAGTTGTGTGTAGACTATAGACAGTTGAATAAAAATACTATTAAGA
ATAAGTGTCTTTACCTAGGATAAATGATTTGATTGACCAGTTGGTAAGAACCTATGTGTT
TAGCATGATAGATCTTAGGTTAAGTTACCCGCAGGTCTAGGTTAAATCTAAGGACAATTC
GAAGTATGACCAATATGAGTATCTTGCGAGGCTATTTTTGAGCAATGTTATTATTATGTT
TATGGACCACATGAAATACATCTTTCACTCTTACCTAGGTAGATGTGTAGGGGTTTCATA
TATGATATCCTAGTGTATTCTATGACTACGGAGGAATATACTGAATATTTGAGGATAGTG
TTTTTGACTCTAGGATATCATAAGTTGTGTGCCAAGTGGTCTAAGTGTGAGTTTTGGTTT
AGTAAGGATAGATTATGTAAGACCCTAAAGGGAGAATAATTGTAAAATGTTCTAAGGTAC
TCGCAACGTTTAAGTGGAAAGCCCTAAGTCAATTTTGAGATTGATAATTATTTTTGGGTT
TAGTTGGATACTATCGTAGGCTCATACAAGACTTCTCTAGATTAGTCTTACCCTGACCAC
CTTAACATGGAAAGGTTAGCCTTTTGTTTCAAAGGAGAGGTGTGCGAGTAATTTACAGAC
CCTCAAGACGAGTTTTAATACAACCCAAATTTTAGTATTGCTTAACCATAGTGAGTCGTT
TGTAGTTTTGTGATCCATCTAAGATGACACCTCATGGATATAACCCCTGCTTTCTGCAAA
AATATATAAAAAATAAAATATAGAGTAAGGAATAAGCATGAATTTTAGAAGTGACAATGA
TCTTAAGGTTGAGAGATGTTAAGAGGTATAGATTTGCTGTCAGGCTTAAATGCAAGTTTG
GAGGATGCAGAGGAGTTGATTAGACCTTCTAAGGGTTTTTGTTTCTTTATGGGTTATAGT
CAGCAGATTGTCAAAAATCGTTCACTTTAAGACCTTTTGAGACCATGTGTTTTAGAACAC
AAAGGGAATTGTGATACCTTTTTGCCTCTAGTTAAGTTCACCTATAATACCTTTCCTCTA
TGGATATAACACTATAGGAAAGATTACGACAAAATATATAAGACCCTGTCATTCTAAGTT
GTATTGGAAATAGTTTACCTTAGGTCTAGATGTGATTCAACAAATTACAGGTAAGGTTAG
GTTTATCCAAGAAATGATGAAAGTGGCTCAGAATAGGTAGAAGAGTTACTATGATAAGAG
TAGAAACGATATAGAGGGTGAGGATTATGATGTATCTTTAAGAGACAACTTGTCATATGA
GACTTATTCGTTAAGGTTTGTTGATAGAGAGGTAAAGTTGTTAAGAGACAGAGAGATCCC
TCTGTTGAAGGTGATCTGAGGTGGAGCATCTGATGAACGAGTAACATGGGAGTTGGAGGA
CAAAGTGAAAACAAGATCATCCTAGAATGTTTACATCAGGTAAATTTCGGGGACGAAATT
TTTTTAGGAGGGTGGAATTGTAACAGCCCAATTTTTTGAATAATAATAATAAATTATCTA
ATGTTTATTTTAACAATAATAATAATTAATTGTGTAACGTCTTATTTTAATTATAATAAT
TGAATTATAACGTTTCAATTTAATAAGATTGAAGAACAGATTTTATGTTATTTTTGTATC
TTATTCAATAAATGAATATAATATGAATTTATAGACTAGGTACAACTTAATTAAGGAAAT
AGGAAATAAATAATTAAGGTGATACAAATCAAATCACCACAAATCTGTTCCAAATCACCA
CCAAATCTGTTAGGAAACAGAATCTGCACTAATTAAGGAAATAATTATCTTCAACAAAAT
AATGAAAATTGATTATGTAATGTTATAATTTTAATGGATAATAAATGCCCAGGGGTGGTT
GAGCAGCTATAAAAGGGCGAGTCTGCTGCACTTTCTGATCACACATCCTTTCTCATTCTT
CCTTTCTTTCCTTTCTTTCCCTCACGCTCTAGTATTGTCTTTCCCCCTAAAAGGAGATTG
AAGTTTTCGATGAGAGGGTGGAGATTGGAACTCTACCAACTTCAGTTTTTCTTCACACAC
AGTGTGTCGAGTTCAGGTTAGGGTAGTTCTTAATTTGATGATAATATTGAGTATGAGTGA
TTAATTGTTTCTAAATATTGTTTTTTGTAATTTTAATGATTAAATTCACTGGGTATGATG
ATTGTGGTTCTATTATTGGATCATTGCTATTATGAGTTCCTGAGTATTGTTGGTTTGACA
ATTGTGATTAATTATGTGATTGTTTTTATTGAATAAATTGGATTATTATGCTCTAAAGGT
AGATTTTGTGATGGGACTGATATATTGTGAATGAGTGAGCGAATGAGGGTTAAGAAAATC
AGAGAAATGAAATTATAAAATATGAAATTTCTAGGGATTGAAGATTGACATTTTGGATTA
CAATATTTTTATACTAAGAAACCTTGAATCCTTTTATAGTTGTGAGAACCCTTGGTTAAT
TAGAAAATCCAGAGAATAAGTTTTGCCTATTGAGAACCCTTTAAGTGAGAGTAGTTATAA
GAATTCAATGATAATGAGTATGTCATGAGTGATGATTTCTTTATGGATAATTATGTGATT
GACGTGACTGTTCAATGTAATTAATTTTCTGATTTTAGTATTAGATTTTCATGATATCTT
ATTACTCATAGGATTTGAGTAGAGATAAAAGGAATATAGAATTGTCAATGGATTCCTATC
ATTGTGATAAATATGTTTAGTACAAAGGTGATAATATTTATTGAAAAGGAATATGATGAC
GAAATCTTATTAAGGATAAAAGGATATGGTTAGGCGTATATAAAGGTGGATGTAAACATG
ATATGGATAGTTATTGCAGTGTTTGATTTGGTAAGTAAGGCATTGTAATTAAAGTAACAA
GAGATTGAATATGCGTGAGGTGAAAGGAACAGTGAGAGAAATTGGGGCAATAACTAGACA
TTTAGATTTTGAGGTATGAAGGTTGACTTTGGTAATTTGGACTTGGTTAAGCATTAGTCA
ATGTATAAATAAAACTTTAGGTTGAATTATGATTCTATAGAATTCCACATGTTATTATTA
GTGCACTCTTCCTTCTTTATATTGTTGACAATTGTAATGATGTGTGTGTGAATGACATGT
GAATTACATTTATTAATGTTAATGAGAAAATTTTGATGTGGATTGAGAGATTAATTTTGT
GGGTCATATTGCATTGATGAGTCGTTTAGGTTCATGATAATCAAATGAAATTATTTGAAA
GGGAAAGGGATGGATGCCTGCTCCTGTGGACGAGGAGGAGTGTGAGGTTGCCCCTAGTGA
ATATGCTTGTAAGGCATTGTGTTTTAAAAATGAGAGAGATTATCATGAACCTAAACGACT
CATCATTGCAATATGACCCACAAAATTAATCTCTCAATCCACATCAAAATTTTCCCATTA
ACATTAATAAATGTAATTCACATGTCATTCACACACACATCATTACAATTGTCAACAATA
CAAAGAAGGAAGAGTGCACTAATAATAACATGTGGAATTCTATAGAATCATAATTCAACA
TAAAGTTTTATTTATACATTGACTAATGCTTAACCAAGTCCAAATTACCAAAGTCAACCT
TCATACCTCAAAATCTAAATGTCTAGTTATTGCCCCAATTTCTCTCACTGTTCCTTTCAC
CTCACGCATATTCAATCTCTTGTTACTTTAATTACAATGCCTTACTTACCAAATCAAACA
CTGCAATAACTATCCATATCATGTTTACATCCACTTTTATATACGCCTAACCATATCCTT
TTATCCTTAATAAGATTTCGTCATCATATTCCTTTTTAATAAATATTACCAACTTTGTAC
TAAACATATTTATCATAATGATAGGAATCCATTGGCAATTCTATATTCCTTTTATCTCTA
CTCAAATCCTATGAGTAATAAGATATCATGAAAATCTAATACTAAAATCAGAAAATTAAT
TACATTGAACAGTCACGTCAATCACATAATTATCCATAAAGAAATAATCACTCATGACAT
ACTCATTATCATTGAATTCTTATAACTACTCTCACTTAAAGGGTTCTCAATAGGCAAAAC
TTATTCTCTGGATTTTCTAATTAACCAAGGGTTCTCACAACTATAAAAGGATTCAAGGTT
TCTTAGTATAAAATATTGTAATTCAAAATGTCAATCTTCAATCCCTTGAAATTTCATATT
TTATAATTTCATTTCTCTGATTTTCTTAACCTTCATCCGCTCACTCATTCACAATATACC
AGTCCCATCACAAAATCTACCTTTAGAGCATAATAATCCAATTTATTCAATAAAAACAAT
AACATAATTAATCACAATTGTCAAACCAACAATACTCAGGAACTCATAATAGCAATGATC
CAATAATAGAATCACAATCATCATACCCAATGAATTTAATCATTAAAATTACAAAAAACA
ATATTTAGAAACAATTAATCACTCATACTCAATATTATCATCAAATTAAGAACTACCCTA
ACCTGAACTCGACACACTATGTGTGAAGAAAAACTGAAGTTGGTAGAGTTCCAATCTCCA
CCCTCTTATCGGGAACTTCAATCTCCTTTTAGGGGGAAAGACAATACTAGAGCGTGAGAG
AAACAAAGGAAAGAAAGGAAGAATGAGAAAGGATGTGTGATCAGAAAGTGCAGCAGACTC
GCCCTTTTATAGCTGCTCAACCACCCCTGGACATTTATTACCCATTAAAATTATAACATT
ACATAATCAATTTTCATTATTTTGTTGAAGATAATTATTTCCTTAATTAGTGCAGATTCT
GTTTCCTAACAGATTTGGTGGTGATTTGGAACAGATTTGTGGTGATTTGATTTGTATCAC
CTTAATTACTTATTTCTTATTTCCTTAATTAAGTTGTATCTAGTCTATAAATTCATATTG
TATTCATTTCTTGAATAAGATACAAAAATAACATAAAATCTTTTCTTCAATCTTATTAAA
TTGAAACGTTATAATTCAATTATTATAATTAAAATAAGACGTGACACAATTAATTATTAT
TATTGTTAAAATAAACATTAGACAATTTATTATTATTATTCAAAAAATTAGGCTGTTACA
ATATCGAACATCAATATGTTTAGATCTACCATGAAAAACAGAATTCTTGCCATGATGGAT
AGCACTTTGACTATCACAAAACAGAGTATACTTTTGCTGCTTAAAACCAAGTTCTTGCAT
AAATTTCTTCATCCAAAGCAACTCCTTACAAGCTTTGGTAATAGCAATGAACTCAGCCTC
GGTCGTAGACAATGCCACACACTTTTGCAATCTGGATTGTCAGGCCACAACTCTCCCTAC
AAAGGTAATCAAATAACTCGAAGTAGATTTTCTAGAATCAACATCCCTTGCCATATCAGA
ATATGTGTATCCAAAAAGAGCAGGTTCCCCACTTCCAAAACACAGTTTCAAATTGGAAGT
ACCACGAAGATATCTTAGTATCCACTTCACAGCTTTCCAATGCTCAAAACCTGGATTGGA
AAGAAAACGACTAACAACACCAACAACATGAACTATATCAGGCCTAGTACAAACCATTGC
ATACATTAAACTTCCTACGACAGATGCATAGGGAACACGTTGCATATCTTCCTTTTTCTT
TATCACTAGAAGGAGCTTGTCTAGTGCTAAACTTAAAGTGTGAAGCCAGAGGTGTACTTA
CAGCTTTAGCCTTGTGCATGTGAAAACGTTGAAGTACCTTCTCAATATACTTCTCTTGTG
ACAATCAAAGTTTCTTGGCATCTCGATCACAAGAAATATGCATGCCAAGAATTTGCCTTG
GTGGTCCTAAATCTTTCATAGCAAACATCTTGTTGAGTTCCTTTTTCAACCTGATAATCT
CAGACAAATTATGACAAACAATTAACATAGAGCAATAAAATAATGAAATCGGTATCTGAG
AATTTCTGCATAAAAACGCAATAATCAGAAATAGTCTTTCTAAATCCCTGTTGGATCATA
ACAGGCTCAAACTTCTTGTACCACTATCTCGGGGCTTGTTTCAACCCATACAAATTTTCT
TCAACTTGCAGACATAATCCTCTTTGCCTTTCACTACAAAACCTTCAGGTTGCTCCATGT
AAATTTCTTCTTCAAAATCACCATGAAGGAAAGCAATTTTCACATCAATCATCTCAACTT
CTAAATCAAGGCTAGCTGCTAAACCCAAAACAACCCAGATGGAAGACATTTTTTTTAACA
ACATGAGAGAAAATCTCATCAAAGTCAACACTTTTCTTCTGATGAAAGCCTTTGCCAACA
AGTTTTGCTTTATATCGTAGTGTAGAACCGTTCTCTTATGTCTTCAGCTTGTAAATCCAC
CGATTTTCAAAAGCTTTCATGTCTTTTGGCAACTTGACCAACTTAAAAGTATGGTTGTCA
TGCAAAGACTTCATTTCATCTTCCATAGTTGCAACCCATTTCTCCTTATGCTCACTCTCC
ATAGCCTCTTCGTAGCTTTCTGGTTCTCCCCGTCAGTGAGAAACACATATTCATGAAATG
AGTAGGGAGTAGATGACAAACTCTATCTAAAAGACCTCCTAAGAGGAACATCAGGTTCAC
CAAAATTACCACCAACATTATCATTATCATCATTGGTCCCAATAGAATCATTTGGAGTAT
GATCCCCAACATTATCATCATGATTGTCAAAATTTGCTACATCAGGCATATTGGTCTGCG
AGCTGGATCAAAATCAGACAGACCACTAGTACTTGGAGACTCTGGTTTCTCTGGCTTTCC
AATATCATCAATGGTCTGGTCCTCCAAAGAAATAACATCACGGCTTCGAACAAGCTTCTT
TTAAGCCGGATCATAAAATCTATAGCCAAATTCATCATGGCTATAACCAATAAAGATGCA
TTCTCGTGTCTTGCCATCTAACTTGGACCTCTCATCTTTTGGTACATACACATATGCCTT
AACACCAAAGACACGAAGGTGGTCATAGGAGACATCTTTCCTGTACCACACTCTATCAGG
AACATCAGCCTACAAAACAACAACGAGAGATAAATTTATAACATGTGCAACAATATATAA
AGCCTCACCCCAAAAAGTATTAGACAATTTTGCTTTAGAAAGCAAATGTAAAATACAAAC
ACATAAGAAGGGGGGGTTGAATTGTGTTTTCCAAAATCTATTTCAGACGATGAGTTTTGC
GTCTGTACAAAATCGTCAGATCAGATGCAAACTTAAACTTATCTTTAAAGATTGATTTTA
ATAAAATAGTTTAAGTTATTATTATCCCCAATTAGTAAGTAGTTAAAATATAATCAAAGC
TATAATATTTTTATACTGGTTAGTCTTATGAAAAACTACGTCCAGTTACGCATCAACTTG
CTGAGGTTCCACTAAGAGTATTCTTTGAACCCAGCCACTCCTGGCTAACAATACAGATAT
TCTTTGAACACAGTCTTCTCAAGCTAAAGCGATATTCTTTGACCCCAGCCTCTGCAGGCT
AAACCCAGGTATTCTTTGAACAAGCTTCCACAGGCTAACCAAGGCATTCTTTCAACACTT
AACCTCCTCAGACTAAAGAAGATATTATTTAGACTTCAGCCTCCACAGGCTAGACTCACG
GTATTATTTGGACCTCAACCTCTGCAGGCTAGATTCAAGGTATTCTTTAAAACACTTAGC
CTCCTCAGGCTACAAAGATACAACAACAGTGGCTTACAATTAAGTTCAAATATAAAATAT
CCTCTACGCATAGAGGGATTTTACAATAAGAATTCTATTCTAAGTTTGTGGCGAGCAAAC
TTGTTTTCTTTAGAGCTTGAGCAAGTATGTATATGATCTTGATCAGAATAGTTCGTCAAA
TTGAACTCTCAGGGATGAAGTCCTTTTATAGGTGATTGCGTGAAGTAACCGTTAGACTAT
AGATGTTAACGTTAGTTCTTGTCTTGGGTACTTTCGCATCTGGTAGAGTGAGCAATCAGA
ACATTTAATGTTAAGTCAGCGATTGTCAGCGTGAGATCTACCTTTGACTTGATTTGCTCA
GTGATTTCACTAAAACGTACAATTGTTTTTCGTGTTGCAGAGGTTTATTTTGAAATCCAT
TTCCACCTATAGAACATTCTGAGTAACGGTTGAATAAAAATGAGTGCACGTGTTACTCAG
AGTCTTGAACTTCATAAAAGGCTAGACGAATGAATAATTATAAAGAGTTGTGTGTTGAAT
TCATTCGTCTGTCTTTAAACTTCGTCTTCAACTTTAGTCTTCAAATCTTCACACTTGAGC
ACATGACTTGAAGTTGAGACGTGCTCTCCGTCTGATCTAGAAAGTTCTTCATCTGATGAA
AATACTTTGTAGCATGACGACTTGAACTTTGCGTCTTGAAATTTTAATGTTTTGAGGGTG
CATCTTTCGTCTATAAATAATGATCCATCTGATCATTGTTCCCTATGTGTCTGTAGATGT
TTCTGTCTGTCTTGTAATTATCAAAATTAAGATGTTAAGTCATTTTGACTTAACAACAAA
CATCTAACTCTCTCCATCAATGTTCTGTTCATCTTTCCTACCAAGCCATTGAGTCGAGGA
GTCTTGGGAGGAGTCTTCTGATGTCGAATACCCTACTGTCTACGGTATTCATCTAAAGGT
TCACGATATTCACCACCATTGTCAGTGTGAATACATTTCAGCTTCTTTTCGGTTTCTCTC
TCAACTGAAGCTTGAAATTGATTAAAGACACAGAGCACTTGGTCTTTTGTCTACAAAACA
TAAACACAAAGCTTTCTAGAATGATCATCAATAAAGGTGACAAAATAAAGTTCACCACTA
AAAGTCTTGGTCTTCATTGGACCACAAAGATCTGAATGCACCAACTCAAGCACCTCTGAT
TTTCTAGATAGACGATGACTTTTGAAAGAAACTTTGTGTTGTTTTCTAGCCAAGCAATGA
GCACAATTTTCTAACTTTCCTCCTTTCAAACCTGCTAACAAATTCTTCTCGACTAGACAC
TGCAACCGCTTCTCACTAATTTGGCTAAGCCTCTTATACCATAAATCAAATGAATCATCA
CAATCAACAACATTTACAGCATTAAACAAAATAGAAGCTTTCAGTCAATACAAACTAGAA
AATTTCTTACCACAAGCCACAACCAAAGAACCCTTAGTGAGCTTCCATTGTGCACCACCA
ATGGTATTAAAATAATCGCCATCATCTAGAACACTGGTAGAAATCAAATGCAAACAGATG
GATGGTGCATGCCTGACATTCTTCAAAATAAGTTTTGTCACATTGCTAGTTTCCAAACAA
ACAGTACCAATATCAATAACATGTGAAGTATCATTATTACTCATGTTTAACACGCCAAAA
TCACTTGGAGTATAAGATGAGAAAAAATCCTTTTTGGAAGTCACAAGGAAATTAACACCA
CTATCAACAACCCAACTAGAATCATCACTGACAACATTAATCTGATTCTCATCATAAACA
ATCACAAGACCTTTTGGAGTAGTGGTGGCGACACGAATACCATTCTCACCATTCTTTTTC
TCTTGCTTGCCTTTGTTGTCATCCTGCAACTTAAAACAATATTGTTGAGTATGACCCCTT
TTACCACAATAGTGGCACTCAAATATCCTGTGCTTAGACTTTGATCTGCTTTGGTACATG
TTTTTGCTTCTATGACCTCGATCACGATCTCTGTCTCTATTTCTCCCCTGTTTAAGTAAC
CAAAACCCTTGCTTTCGAAGAAGAAGTCTGTTGAGTTTGTCGCCGAACTTCTTCATTCAA
AATGGCAGATTTAACAAATTCCACGGTCAAAACACCACCAGGAGCAGAACTAGTTAAAGT
AACTCACAAATTCTCCCATGAATTAGGAAGAGTATTAAGCAATCAAAGTCCTAAAATTTC
ATCTTCAAATTTAACATTCATGTCCGAAAACTGATCAAAACACCCTTGAAATTCATTCAA
GTGATCAGAAATGGACGTACATTCTTTGTAACTCAAATTCATAGCTTGCCTCAACAAAAA
TAATTTATTATTCCCTGTTTTGGAAGCATACAAAGTTTCAAGCTTGTCCCATAAAGTCTT
AGCATGTGAATCATTGGCAATATGATTCAAAACATTATATCATCTACCCATTGATGAATA
AAACCACAAACCATCTCATGCTCAAAAGCTCAATCTTCATCAAACTTGTTTTCGGGATTC
TGACTAACAAACACAGTTAAATGTAATTTCTTAACAAATAGAAGATACTTCATTTTTCCT
CTGGACTTGTGAAAATTAGTCTCATTCAAACTAATCATTTTATCGTAATTAGGCTCCACC
ATTCAGTCAAGTAAAATCCCTAGAAAGCAAAATAAATCAGCTCTGATGCCATTTGTTGGG
AAAGACACAAGTACCCAGCAGAAGATTACACACAAGAATCTGAAAGCGTGTGTAATATAA
AACCTTTTCCCCTTGATTGAAACAAAAGGTGTTGAAATTGTGGGTTAGGCCTAACTCAAC
CCCATAAAACCGGCTTATAGGGTGAGGTTTGCACCCCACTTATATTCATACAATAGGTCC
CATCTCTAGACGATGTGGGACTTCAGACCCTTGGGTTTTCCTCCAATATTGCATTTCCAA
CACACCCCTCCCACGCCGAGAACTAGACTTCTTGAGTGTGGAAACTATTCAACGGGTGGT
TCAATATCGGTCCTGATAATAGGTGGTCGTCCAATATTAGGTTTCTATTCTGGTCCAATA
TCGGTCCTGATAATAGGTGGTCGTCTAATATTGAGTTTCTATTCTGGTCCAATATCGGTC
CTGATAACAGGTGGTCGTCTAATATTGAGTTTCTATTCTGGTCCAATATCGGTCCTGATA
ACAGGTGGTCGTCCAATATTGGATTTTTTATTCCTGTCCAATATTGGCTCCATGAGTAAC
CCAACATCCATCCTAGGACAGGCTCTGATACCATGTTGAAATTGTAGGTTGGGCCTAACT
CAACCACATAAAATCGGCTTATAGGGTAAGGTTTGCACCTCACTTATATTCATACAACAG
ATCCCATCTCTAGGCGATGTGGGACTTCACACCTTTGAGTTTTCCTCCAATATTGTATTT
CCAACAAAAGAAACATAATATATGACAATCCAAAAATTACGGAGAGCAATAAAAATGTAA
ATGCAGAGCAAGAAGAACACCAACAAAATTTTAACGTGGAAACCCCAAGGAAAGGGACAA
AAACAATGGGACCTAGTCCAGAAAAATATCCACTATAAAATATCAAAGAGTATAACAAAG
GTCCTTACACAAAAGAACTCACAAAATGCTATATTCACAAAACTAGTGAAAAAACACTGA
TGTAGCAAAATCACAAAAAAAAAAAAAAAAAAAAAAACCGCACAGATGAGCACGGACGAG
CACAAAACTAAAAACATTGATACTCAGAACAAAAAATCAAAATGGGCTGACTTGAAAGAC
ATGATTAGATTAGCTGTGGATTCTTACATCCCCCATTTTTCTAGTATATAGAAATCAACA
TGCTCTTGGCTTGACATCATTTGTTCTGTTTCACTAGAACTTCTAATTTTTGGGACAGGA
AAGAGGATGACTAATAAATATTATATTTAAATATAAAACATTGTTGGGCCTAACTTAAGG
AGGATCCACCCAACATATGATTATACACACATAAATTCGTGTGCAGAGATAAACAATAAC
TCTAATTACATTGCACAATGTACCACAGGTTCTTGGTGTCCATACTTCAACAAGTTACTT
TCTAGAGACGTTTCTGAAAGAGGCCACAAGAAAATTCATGTTATTCTAAATATAGAAATA
AAGGATGTGACTTGTATGTTACATATTGCAAACGCATCTATTCGCTCTAAGAGATCTGTG
TTTTGTTAACATTTTGTAATGTTTTTATGATATTATGTTGAATATTCTAAAGATGGTTTT
ATGATACATAAGAAAAGGTTTTGGAGTGGTCATTATTTATTAACTTCCTTCCCCTTTCCA
CCTTGCAATGTGTAACATGATTGTTTAACAATAATCTTTTACTTAGAAGATTTGATGAGA
AAAGTAATATTATTTTCTTTAATTTGTTTAACACTAATCACCAATTAACCGGGAATGGAT
ATCCCCGTCACACTATGCAGTAAGGCAAACAGAAAGTTGGTGAGAATCAATTAATACAAA
AGGTGAAATATTTCTTTTTCTTTCGCCATCGTTAAGAAAGATCAGAAATTTTTCATCTTT
TTAACGTGAATAAATAATTATTCACTTAAAACTACTAACCAAATATATATAGTTATCAAT
CTTTTTTATCGTTGTTTTTTATTCTTTTACTTTTAAATGGGGCAAAAAGTCCTATATATT
GTAAATTACAAAAATTTTTACGTTAATAAGGTTAGTTAGAAAGTATTTACGAGGGGGAAT
TGTTTTTTAAAGTCGAATCAGAAATTTTGACTACCACTATAAAAAATATGAAAAAAAAAT
TGAACTCCTTAGGGTAGTGACACGTGGCACATGCAACGCTTTGAGATCGTGACACGTGGT
GAAATTTGACTGATTGGGAGTTGATGTGGCGAAGACAAAAAAAATCCTTCGTCTTTGCTG
AGATTGTCACACATGGCGCGTTTTCATTGGTTGTAATGAAGACGAAGTAATTTTTTCGTC
TTCCTCCTTACGCTGACATGTGGAAAAATGTGACAAGTTCCTTCTTTTCGTATTCCTCTT
CTACTTCCTTTGGGTTTTCCATCTTCAAGGGTGAACAAGTTTTTTCACTTTCTACTTACT
CCTTTGAGGCGAGAAGCTCCATTGAGGGAGTTGCTTGAGCTTTGCAAGCCTTTCTTCTCC
AAACCTCAACCTTTGTTATTGTTGCAAGTTTCTTCTCCCTTGTCCTCTCTTTCTTTTTAT
TCCTCTGCGCCTCCAAAATTGGTTTCAACACAAGAGAAGTAGCAACAACAACAGAGGAAT
AAACACAGCCTCACGCTGTCAACACCTCATGATCTAAAAGAAGGTACCAAATGTTCTTCT
TGCTTTATTTCCATGCCCCAGAGAATAAAAAAAGGATCTTGGACTGATCCTTTTCGTCAA
AATCGTGGATGTTTTATATGTTAGATAATTGTGGGAAAATGTTGTTGTGTTGTGGTTGAG
GTGAACAAAAAAATTCTACATTATGTTTGAAATTGTGGCGTGTTTATGTTTGTTTTGTTT
TGTATTTTAGGAAGAACTAGCTTAAGAAAGTTTGTTAAGTGTCAGTTGAGAATCTCTTTT
CAAACATTGGGCATGGAGGAAGTATAGAAGACGAAAAATATGACCTACGACTCTCTCTAG
GCCAATCACATTTTCCCTAGTACAAAACAGACATAGTTTACGACGGTTCATGACCCATTG
TTGCATCTGGTGTCGTAGTCTGCTTTTGCAGGCTAAGACGATTTTACTAAAACCGTCGTA
GTCTGAAACTGTCGTAGTCTACAAGGAAATTTCGTACACTACGACAGTTATTGTTAGAAC
CATCGTTGTATGCTTTTTTTTTAATAACTTGTTTGTTTTTTACGGTTTCCCCACATTTAT
TGTACCTGTTTATTCAGTCCACACAGACAGTCCATACATATATTTCCCAATAATTTAACA
ATTGACAATTAATACAATGATTCATAATTACAACTTCAAAATAAACCAAAAGTTAAACTT
TAACTTAGAAACTATTCTAAATAACGAATTTATATTTACTAGGACGGTAACTAACCAGTA
CTAATTGAAATGATGATATAATCCAAATACTTAACTAAAGATTATTAAATTCAAAACCAA
ATAATGATAAACTGACTTATATGTATATTTCTATTTATCAGCTTCAGAAGACTCATTTGT
GTTCTGTTTCTTACTGCAATACACTAAAAATGTCGTCCATTGCTTGCGAGTGTAGTCGAT
GGCTTCTTCAGCAAATGGCATTGAGTCACTAAAAGTCTGGAAAATAATGAATAATTATTA
ACAAGTATGTATCATTAATTAAATTACGAAACGAATGTAGGTGAAAAACATGTACCTTTA
CCTAATGGTTTGTTATCCCTATCCGAATTATGTTTTCCATCCACTGCATGACATAGATAC
CACATTGCAGTCGATCCATTTGTTTATTAACCTACAAATAATTGAATGATATATCATAAC
ATCTTAATTGTAGTAGAAGTGTACATAAGATGCAATAATGTTTCCTAAGAGAAACATTTT
TACCTTTGTTATTACAAAATCAAGTCTTGGTCTGGAACGACTATTGCCCATGAGCATATG
ATGTCCAACATGAATACTGATTAAATTAAATTATACATTAATGTCACACTATAATTATTA
AATATAAGTAAAATGAAAGATAACAATTAAATAACATTTACATACCTTTCAAGCACTTTT
TTCAACTTTTGAGGGAGAGGTTTGTGTAAGGAACAAAAGAAGACCACGAGATGATTCACC
GGGCATAGAATAATAAGTTGCCAACGTACACTACATGTAACATAAATGATTGTTTGTTTC
AACTGTTTCTCTAAATTTTATATATCAATTTAAATTATACTTACTTGTGAAGGTATGGTG
CAAGATAGATCCTCTTGTTCGATAGGTCAATCCAATCCATGATATATGACTTGGCATCAG
GTGAATTATCTACCAAGCCCAATATGGATTGTGGTTCAAGGAATCCATAGACATTGTTGT
TGCCCAATTCAGTAGATATATTATTCAAATACCTTAATCATATTGAAATATATGTTATGA
AATGTAATAAATTTGATAATTAATTGATTTATAGTTAAAGTACTTACATGATCCAAAATT
GCATGTGAAATAGGTTCATCTCATCCATGCCTGAATACATCTCCATGCAATCTGACTTGT
GAATGTATAAAGGCATGTTGTTGGCTCTACCAAAGATTTTGGATCCCAATAGAGCTCCAA
ATTTTTGCTCCTAATCTTATTAGCCAACTCCAACAAGCAATGTAGAGGATCATCAATTGG
CTCTAGCTCTGGTGGTGGTTTCCTAGGTGTAAGTTTCTTCTTTGAGGAGTTGATCTAATA
ACATAAATTATTAGAAACATGATACATATATTATAAGTTAATATAAAATATAAATATAGA
AAAAATACACACCTTTGCACCCAATTGTTTAACAAGATGTTTTGGCCATGCAACGAAAGT
ACTAAGAGCTTGTCCTACCACCTGCACCTCTTCAGTGAGCAAGGGTAGTGGAACACCAGG
GTCATGTGCTTCGTCAACAATGACCCTCACCTCATTCCCATGTATGGTTCCTCCGCCCCC
CTACAACTCTTCCAATGGCCACCAATCTAATTGGGTTTTCTTCAACATACAACTCTTCCA
TGCATTTGCCGCCTTTAGATGAACCAATTTTAACACTACAAACATACGAGTGAAGGTAGA
GCACCCTTCATACAAAGGTGTCTCCGCATCACTAAGCAACATGTCATATACGTAGGCTTT
AAAAAAGTTATTCGGACCAACATCTCGAATCATGTCTTCTAGTCTGTCATCAATTTTTGT
TTCCAACTCTGGTGCAGACACATTAGATGTTGTCAATGTGTCTAATAACTCACTGTGTCA
GGTCCATGTTGTATAACTTCTAAGAATCTCATCACACAGCAGGTGTTCTCGAAGTTCTTC
TTCTTTCAGTCGGTACACCGTTCAAACAATTGACACAAGGGCAACAAAACTTCTCACCAC
TGCTAAAGCGATCATGTTGCTTAACAAATTCAAAAAACTCTTCAACTCCAATCTCATACT
CCGTACTAATTCGTCTTACATTCATCCAACTACGATCCATACCTTAATCAAAGGTATGGT
CAACAAACATCAATATTCACAAAAGCTAATGAAAGCAAGTTCTCACACAATCATCATTCA
CATATGTCCTAAGTATTCTAATCTTCGTAAGTTATTGAAAAAATACTCCAAAATTGCATG
TTTTGTTTTGTTTGTCTTCTTATTTTTATTTTTTTTAATTATGTTCTCCTTTAATAGTTT
CCCCTTGTACTAAGACATTGCAAGTTCCAACATTATTAATTTTATTTTACAAAATATTTC
TAATAATTAAAAAAGTAGCAACTATTTAACAATAATACTTGTGATTAAATATTTATTCTT
TAAATATATATTGTTAGTGACTAATTAATGCAGCTTCTTGTACATGATCAAATTCTTCCA
CAACTTCATCGACAAGGATTCTAAATTCAGTCCAACACTAACGTCGTGATGTTAGGCTTC
CATGTTAACAGCGAAAATCTGAGTTTTTTCTCTCTACTGCCACAAGAACCATAAAGAAAA
TATATACACAAAGATTGACCATAAATAAAATATACTGTAAGTGCATGAAATTCAGCGTGA
AAAATTAATATACCGTTAAAAGTATTAACTATTTCTTTACTAACTAGATCAAATTAACAT
AACTAAAATAAGTCTGCTAAAAAACTTTGCATATGACAGCATGCAGAGCCGAATTATATT
TTGAACTGGTTCATTCATTCAAGAATTTGATTTCATATATTACCAAATTAAGCATTTGAA
TACTCATTCATCTAATTCATGAATACCGAACCATTCTTTCGCAGAATTTCATATAACAAA
ATCTTATAAAGAAATTCACTCTAAATTCATTCATCTTTTATTTTGTTTTCTTTTTAGTAA
TGAGCACAGGTTCAATCCAAACAAAATGCATAATACAACATTACAAATTCACACTAACAA
AAATAATCAATAAGCAAAATGAATTGGCCGCGCCCTTTTCAGAAGTGTTTTGACGGATTG
AGGGATTAGGGTTTCGTGAACGAAAAAGGAGGAAGGGATTGGGCGCCGGTGACGGAGGAG
TTGCGCCGATGATAAGGATGAGTGATTGAGGGTTTAGAGGGAAAAGTAAGGAGGAGAAGT
GCAGAGTTTTTGCGCGAAGGAGGATAAATGCCCAGGGTTTATAATACACGCTACGACAGT
TTCATTATCATCGTTTTTATCTGTAACATAAATATTACAAAAATGTCACTACGTCACAGA
CCACGATGATTAGCTATGAACCGTAGTGGTGTGTTCGACAAACTATGACGGTTTAATTTA
AACTATCTTTATTTGTAACATCAATACTACAAAAATGTCACTGAGTCACAGACCACGATG
GTTACCTATGAACCGTAGTGGTGTGCGCGTTGTTGTTTGTCATTTTTGTACTAGTGTTTG
CCATATATCAACACCAGGAGGAAGACGAAAAAACTGCTCTATCTTTGTTACAACTAATGA
AAACGCGTCACGTGTCACAATGTCAGTGAAGACGAAGGATCGATTTCATCTTCATCACGT
CAGCTTGCAACCAAACAAATTTCACCACGTCACGAACGTTGCATGTGTCACACGTTATCA
CCTTAAGGAGTCAAAAATTCATTTAATATTTCAATAATTATAATTTTCTCCATTAAAAAT
AGAAAGAAAAGGTTAAGGAGTATGGGTCACAGCTGGTAGAGAGGATCTCTAAAAGTAGCT
TAGACTACAGTGGAATTTTGTTAAAAATAGTTGAATAATATCCCTATACCCAATTGATGA
CGGAATGTAACTCTAGTTCCACTATTAAAATTTAAGGAAGATAGAATAGATTTACTGTTT
AATAGAAGAGTTAAAAAGAGTAAAAAATAAAAGTGAAGTTATTAAAGTGGAAGAGTTAAA
AAGAGTTAATAATAAAAGTGAAGTTATTAAAGTGGCCGGGTAACTCATAGCAACAGTAAT
TTATTAACGTGAGAACACAATTAATTTGGAAGGGTACATCTAATATTGCACGTGCATATC
TTATTTTTAATCTTATAAAGTTGGTGATATTAATTAACCTTTAGTTCTAGAGTTATTTAG
CTAGGATTGTATTCTAGACTAACTTTTTTTTATTACAAGTTCTACATGAAAAGTATGCTA
TATCTTATTTTTTTTCTGGAATGAATTTTTTTTTTCAAACATTTTGGTTGTATTTGGATA
GAGAATTTGAAAATTTTCAAGAAATTTAAATTTAAAATTTTTCAAGAAATTTAAATTTAA
AATTTTTCAAGAAATTTAAATATCTATCGTTTTAATTGTCTTGATTTCAATTCTTTTCAT
TTTGTATCTACGTTGTCGTTTGGATGAAAAAATTTAATTTCTTGTATTTTAATTTCTTTG
TTTAGATAAAATAATTCAATTTTTAAGAAATTCAAATTTTTATTTTTAAATATTTATTTA
AAAATTAAAATTTTAATATTGAATAAAAATAAATATTAATCATTTTTAAATTTGCCAATT
TTATTCAAGGAGTTGTGAGAGAAATGAGAAGGATAGGGAAAAATTGAAATGTCTCAGTTT
TAGTCAGAATTTCAAATTCTCCAATTTTACTCAATTGAAATTTCTTCTTAAAATAATATC
ATTTTAAATTCTTCAAAATATTTTATCCAAATAAGTAAATTGATTTGACAGTAATTCAAT
TTCACAGAATAAATAAATTACTCTAAAACATTGCCTCATTCAAATACATTGGTAGAGTTT
TGGATAAATGACGCATATAGGTTAGTGACGGAAACTAGATCAGTTAGAAACATATTATAG
GAAGGAGTCAATTTTATAACAAATATGGAAGAGGAAGGGACACCATACACCAACGGGACG
TAGAAAGAAGCTAGGCGCACACACCACCTGTCTCGTCCTGGGTGCCAAAAATAGACATGA
CGTCATGAGGGTCTTTTGTTTTCTGTTTAACCGCTTTTGATTTTGATTTTGGGTGGATGA
AGTTAAAGGTAGCAATTAGCAATTTCTTTGCAAAACCTCTATCAAGTCCAAGTCCTCCAT
TTCTATCGCTCACCCTCTGTTTCACGGTCATTTTAAACCCCATTTTTTCTCTTTGGATTT
GGTTTTATATTATGAAACACAGTTTCTATTATTCTTTATATTAGAGATGGTTGGTATTTT
ATATTATCATGATTATGTTTGCTGTTTTCATTAAACCTAGTTTTCTCTTTCGATTTGGTT
TTATATCATAAACACTAACTGCACAGTGTTTCAGTATCCATGTTGTCCTGTTACGAAGCT
TATAAAGCACAACGAGTAAACGTGTGGTAATGTGATGAATGGCATTGATATATCGAATAA
CAACTTATCTAAAAGTGTGCCTTTAGAGACATATATGCTGACTGGATTACAATCCTTGAA
TTTGTCCCATTATCAATTATTGGGAACCATACCATAAGAGATTGGCAACTCCCTCCTATA
TGGGCCTAGGAATTGGATTTGCTGTGTGATTCTTGGAGTTTTGAGTTTTACTATCATTAT
AAAATCATTTCTAAAAATACAATTATACAAATAGTTATTTAAATTATATACCCCGTACGT
CTAATAATAATAATAATAATAATAATAATAATAATAATAATAATAATAATAATAATAAGT
TACATCGTATACTGCTGTTTCTTAATGTTCACGCTTCTTCAAGTTACTCCATACGGAAAT
TTTGAAAGAAGTCAGGAGATTCAGGTGCTATTCAGAATATAGAAATAAAAACTCCGACTT
GTACGTTCAGGTTCTTGTGAAGCAATTGCAAGCTCTTGTGTTAATTTGCTCTAAGAGATT
TGCGTTTTAATTTTGTGAACAATTTTTAATGTTAATGTTTTATAATATTATGTAGAATTT
TGAAGATGGTTCGAGGATGTACTATATAAAATTAATAAGTTGAAATGGTCATTTTTTTTT
TAATTACACAAGGAATGAATGGTTATTTCTCTTAGTTTCCTTCCACCAATTTCAGTTGCA
ATGTGCAACTTAGTTGTTTAAATGAAATTGTATAGATGGTCAATTCTATACTTGTCAAGC
AATTGTATACTTTTTAAAAGATAATTATATATTTTAAAAAAAAAGAAATTATATTTTTTT
CGATTATTATTATATGTATTTTTAAAAGATATTTTTTCAAAATACAGTGTGACTGTGTAC
AATTAGGTAATTGGTAATATATTTTTGTTCAAAAAGGGCTAAGATCCCAAGAGGCTCAGC
AACACAAACACAAGACACTAATCACGACAGCGGGAGTTAGATATGTATTATCCAAATTCC
ATGATGCAAGAAACGAAGGAAACAAAAAGAGAAGTTTGTGCATTAACTAACAAGGGTTCG
ACACGTACCTAGATAAATTGAATCTTTAATGCAGTGAATAGCTAGAATACTGCATAGTCT
CTTCCAAATTTGTTAGTATGGTGTGAGAAACATGAGGCATTGTATCTAAAACCTTTGCAT
GCAATCACCACTTCTGGTGTGGATATTATCTTGATATTGTTAGAATGAAGAAACATGATT
CTGATTTTCTATACGTACGCCTCACACCATCTTTTCAATTCATTCAGGAAATAGCTTGTT
GGTAGTGTACTAACCCAACAATACTTCAAGCCTAAAATAATTCATAAGTCTTTTTATTAA
TAAGTGACATTTTTTATTTTTATATTTAAAAACTAATATAAAATCATTTTTGTTAAATGG
ACTTAATGTTTGTATTTTAGTTATTATATCCTTACGTGACAAAACTTTTGGAGAAGCAGG
CAACTAAAGTTAAACTTACTAACACGCTTTATAAACAAATTCTATTATCTCTTTGTTTGA
ATGAGTCAATTTTACAACATAATTCAATTATTTTGTGAAATTGAATTACTATTTTATTAA
ATAATTTGTTTGAATAAAGTATTTTGGAGAATTTAAATCATGTTATTTTAAAAAAGAATT
TCAATCATGTAAAATTGAAAAATTTAAAATTTTACCTACAATGTAAGGATTTCAATTTCT
ATGTCCCTACTTGCAACTCTTTGCTGCTCCTCCACGATCACACTGTTGGAAATACAATAT
TAGAGGAGTGTGAAGTCTCGCATCCCCTAAAGATGGACCTGTTGCGTGCGTATAAGGTAG
GACAAACCTCAACTCACAAGCCGGTTTTGTGAGGTTGAGTTAGGCTCAATCCACAATTTC
TACATGGTATTAGAGCCTATCTTAGATGTTGATGAAGATGTTGGGTCACCTATTATAGGG
TCAATGTTGGACTACCCGTTGAATATCGGTTCGTATTGAAGCACCCGTTCAAATAGTTTC
CACGCTCGAGAAGTTCAGTTCTCGGCGTGGAAGGGGTATGTTGGAAGTCCAGTATTGGAG
GGGTGTTAAATCTCGCATCCCTTAGAGATGGGACCTGTTACGTGTATATAAGGTGGGGCA
AACCTTATCTCACAAGCCGGTTTTGTGGGGTTAGGTTAGGCTCAATCCACAATTTCTACA
CACACTTCACATTTCGATGATTAACATTTATTTTTTTCTATATTGAAAATTTAATTTTTA
AATAAATATTTAAAAATGAAAATTTGAATTTTCTTGAAAATTGAATTATTTTATCCAAAC
AAGGAAATTAAAATACAAAAAATTGAATTATTTCGTTCAAACAAAATGTTTACAAAATAA
AATATATTTAAATCAAGGCTATTAAACTGTTGTTAATTTATATTTCTTAAAAATTTTCAA
ATTCTTGATCTAAACACAAAGTTACAAATGAGATTATTATTTAATCTCATTATCATATGT
TTATTCCATCACTTTCATGTTTTCAAGGGAAAAAGAGTGATTTTTGTCTCCACGGGTTTC
TCCATTTTCTACTTTCCACACCCTTGTAATAAGTTAGCTCTGACATGAAATTAAAATATA
CATCAAAATGGCTATCGCTATCCACAATACCTAATGCTTATTGCACTCTTGGATTGTGAA
AGGCATATAGACGCGTAACTTTGAAATTAAAAAGGTATATAGTGGGTTGGTATGGCTATC
CTTAAATGTGTATCACAAGAGATTGGCAACTTGCTAGTTTTGGAGTCCATTCATCTCTCA
AGTAATCATTTCTCAGGACAAACTTCCACATCCTTAAAGACTTGACTTTAAAACAACCGA
GTAACTCATACGCAGACTCATCCCACAAAATTCCGAGACTTATTTGCCATTGATTTGGCA
ACTCAATCTGTTTATGAAAAGATGAAATCAAATGAATTTAATACAAGTTGCAATCAAGGT
GAGCCTCACCCAAACACTTCCATATGTGACATTCAGCTTGAAATTACTATTTAAATGAAT
ATATAAAAAGAGTTAAGATTGAAATTGGAGATATTATATTTAAAATTGAAATTCATTAAG
ACTTCACATGTTAAAACAATGACATCAAATTATATTATTATTTCATAATTTTAGGAAATA
CTATCGTTATTTTCTAAAATATTCTCCTTCTAACAGCCTCCCCGTCTCTATAATTGCTTC
AAATCAATTGAAAATTATAAATTTATTGTTATTTTTTCTTATAGTTTCTTATATATATCT
CTCTCTTTAATTCCTATGATTTATAAGTGATCATTTTAAAATTAATTATTGTATAAAGAT
GTAGTTGTGTAAATAAATTGTTATATATATGTATACACACACATATATATTTCAAATAGT
TTCAAAAAAATTTCCTTTTAATCCCAATATAATATATATATATATATATATATATATATA
TATGGAGTCATTTGATCCCTATGATTTATTATTTTTCTTATTTTTGTCTCTATCAATTTT
TGATAATATATCATTAACTGTAACACCCCGTTTTTTTTGATAAATAAAATAAAATAAAAA
TAAATCAAATAAAATAATATTAACAATAATAATAAATAAATTAGAGTAGCAACTGACTGA
GTTAGTGGGAAGTTGCTAAATTGTGAGTGGGGTGTGAGTGGGTAGTTATCATACGACAAT
TAAAATCTTAGCCTTAGTGTTACATATCAGGGAATTTATTCATATTCACTTTCTCTCATT
CCCTTTCTCGTTATCTCTTTCCTTTTTCTCTGTTCTTCTATTCCTTTCCCTTTCATCTTA
ATATTACTCCCACTTTAAATAATTTCCCCCAAAAGAGATCAAAGCTTTTATGGAGGCCAA
GACCCCGCTCATCTCGATTTCCCTCGTGATGGTCACACCAGGTTAGGGTAGTTCTCAATT
TAACGATGATAATGACTTCTTTTTTCTCGCTTTGTTTGTCTTATGTAAATTAAATATTCT
TCCTTCCTTCTGCTTTTATTTATTTTATGTGAATTAAATATTTTGAATTGAATTATTTTC
ATTCTAGCATAGGGAAATCCCTAGCTTCAATTTCGTTACTCTTCCCTTTTGACTTAGCTG
ACTTTGTATGTATCTGTTGGTGTGTGGAAGGGAGATGAGATTCGATCGTCCCGGGAGTGT
GAGTGGCGATTTGTGAGTTTAATTGATATCACTCCTCAGTTGAATAAAAAAATGACTAGG
TCTATTCCGAGTAAGGTTTCAAAGAGATCTTTGAAATTCTCGTTCAAAACCCAATTAAAC
TAGACATAAGTTTGATGTTAAAATAAATGAAAAGCATCGAAAGAATTACGTACTTGATAA
AATTTAATTAATTTCTTCTTGTCAAACATTAATTAAGTCCTGTTTATGACCTATCATCAA
TTTTTCTTGAGATTAGGATTGAGGATTGAGATTAAAATTATTTGTTTAACGCAAGTTAGT
ATTTAATAATTTATTTCTCTTTTAATTACTCGACTAAGTTGTTTATATTAATTATTCGAT
TGTGTTGTTTATATTATTTTTAGATTTTGTTATTTGTTAATAATTATTCTTTATTCTCAG
TAATGTCCTAGTCTCGTCTTAATATTTCAATCTTCTTAATTACGTGATGTTGAATTTTAT
TTAACTTGACATTGTTGCCTTGTTTAATTATTTATTTCTATATGTAAATTTTGGTTTGAA
ATTTATATTGTCAGAGTTTGGGTATTCCATATTGTTCCTCTTTTATGATGTATTTGATTT
TCACATGGTTATTTTGGTTAAATGTTATTGTGGTGTTAAACATCCTGTTACGGTGGAATA
GTTGGTGGGGTTAAGAGATGAATTTTGTGGGCATGTTGCATTGATGAGTCGCTTAGGTTC
ATGATAATCAACTTAAACTCTTTTTGTAAAGAGAGAGGATGGATGTCTACTGTTAAGCGA
TAAGGTTGCCCTTGTGGAGATGTTTGTGAAGCATGGTGTTTTGGAAAATGAGAGATTATC
ATGAACACTAAACGAAATAAAAATGTTTTCGAAAGGTGAGGATGAATGGAACTAGTACGG
TTGGTCCTTGACGGTCGATGTAATGGCCTAGGACTTTGAGGGTATTCGTGGTGGGGAAAG
CTTCTACTATGGCTGATCACCATGAGTGGGAAGTGACTCCCGTTGCAACACCGGTTGCCA
CGATCAGGATCTAGTATTTCTAGTGAGAGTGTTAGAGGTGACATGTACTCCTAGCATCGC
TCAGTTGTTTTGATGGTACCACATGGCATGAGAGTGAACTGTGAGTGTCATGCATCATAC
TGGGTTGCATAATTGATTGTGATGAGTTTTAAATTGAGTTCCTCATGTCTTCTTTATATT
TGTTGTGTGTATTGTTTCTATGGTATTATTATTATCATTAAATCACGAGCTAACCCTATG
GTTGTGTCTGTGGTTGACACCTGTGATGACTCCGTGAATGGGCGAGCAGATAAACAGTTG
TTTGGAGATGTAAAGACCGTAGGCTAAGAGGAGAACTTGATTTTCTGAAGAAGTGACATG
ATGTTCTTTTCCCTTTTGTCGTTTGAGTGATTGCTACTACATAGGAATTATTAGAAATTT
AAGATTTGTTACTTGATAATTAATTCTTTATTTGAGAGATTTTATTGTATGAGAGATATA
TAGTTGTAGAAATTACTCTTGAAATTACTTTATGAACTAAGAATTGGTTGGCTTTATCAG
ATGGCATAGTTATTTTCTTGTGAAACGTAGAGAAAGTAAATGTCATAAATTGTAGGAATT
GAGGGCGTTACATTAACGATAACATCACTAATTTTGGTATCAAAATTTTAATGGCAAGAA
TTTAAATTATATGGATTAAAATAACCATTTATAAATTTTAAGGATAAGATGGAAAAGTTT
ACCTAGACGAAAAATAATTAAACCTTTTAATAATATGATTTCAGCTTAATAAAACTGACA
AAAAATAAATTAAAAACACACTACAAAAAATTACAATTTACCTCCTAACTATTTCGGTCA
CTAAAGCTGTAAATTGGTTGATATAAAACTAGTGGCTGAATAGCTACCCAATCTAAGCAG
ACGCAAAATATAAAAATATAAGTATGAATAATTTATAGACGACTTTAAAATTCAAAAGAT
ATACTTCTTAATTATTAATTCTTATTACTTTTATTTGTGGACAGGGAAAAAATACTGTTC
ACTAGTAAAATATGAAAGAAGATATCGGAGAAAAAAAAGAGATAATTTTAATTAATATAA
TAATAAATATTTTGTTTCATAAAAATATGCTAAAATATATAAATATGAAATAATAAAAAA
ATATTAAATAAAAAGAGAAAAAATTCATATTACAAACTTTTTCATGTTATGAAATCATAA
AAATCTCTCAGAAAAATCTTATAAAACTTTTTAATTTTAAAATAGTCTTTTGAAATTTGA
ATATGAAACATCCCTAAACATTGAGGGTAATTAAATGTGATTAATTATATGTATGAAAAC
ATGATTAAGCTGGTCTCGCAAAGTAATTAATTACGTATAGAAACATGCTTAAATTTGCTT
TCACAGATAATCAATATTATATTGTAGTTATGCACTGTTCAGAAAGCTATTAATTAAGTT
TTTCTAGCATCGGAATTTGTTAATTTTTTCTTTTTTGTTTCGATCCACGACCTTTCTCAT
CTTTTGTTATTCGCGTTTTTACTTTTCTTAGTTATGATATCAATAAGAAATATATATTAT
TAAAACTAGTTGCATAAAAGATATACCCTTTCAATTGCATAAATATTTTTTTATTAGTTT
GTGGTATTTTTTTAGACTACTTGAAGTGTGTAGGATAGTTTAAAAAACTAGCTTCGAACT
TACAGTGTTTTTCTTGTCATCGTAAGTAATACTTATTAAGTTTGTCTTTTTTCCTTTTTA
AATATTTTAATACATTACACAAATCAATATAATCATATGACCTTTACATACAAGAATTGA
AATTAAATAATGTAATTAAAATTATTTATTTATAATTGTTAGACTTGAAGCTAAAGAAGT
CGCCTCTTATTTTAGTTTTGATATACTTGTAATTTTGATCTTTATGATAGATTGTAAATA
GGAGCTTAATTGTATTCATTGTTTTAGTATAGGCTTTGTGTGTGGTTTTAATTCAATCTT
TTTCATAGAAAATTTGAATCTACTCTTATGATTTGAGTTAGAGAAGTTTTGGAACCCCAT
TCTGTTTTGAAAAAGTCAAAAACTTTGGTTTAAAAAGGTTTTAAGCTGAAGTAATCGATT
ACCATATAACTGTAATCGATTACCAGCAGACTCAAAAAACAGGGGAACCCAAATTGCTCT
GGAGTAATTGATTATCACTCCATAGTAATCGATTACTTCGTGCTTGAAGAAACAGAGAAG
GCAAATTTCTCTGGAGTAATCGATTACCTCTATCCAGTAATCGATTACCACACCAGAATT
CATCTCAAATAGCTTTTGAAACTGCTTTAAATAGAAACCTCTTTGAATTGTTTCAAGGAG
AGAGATCTTTTGAGTTTTTCAGAAAGAAAGGAAGAGCGAAAAAAAACCAGTTTTACACAA
GAATTCTCTTCAAAGTTTTTAAAAGACTTTCTCTTGAGATGAAGGCTGTGTGAATGATTG
AATTCATTGGATGCTATCTTGATCAGTGCATACACAACAGGTGTACTCTTATCTGATCTT
TATCTTTTTGTATATGTTTTTGGTTTAAGACTCTAAAGAGAAAGGTGTTCTCTAGAAGAG
TTGAAGAGTTTTTTTTTTAGAGAGGTACTCTCAAGGTTGGTTCTTGAAGGGATCAAGAAT
CAAGATATGTTCTTAGGTGAAGAACATATGTTTTGAGTATTTTGATTTGTTTTGTGTTTG
TGCAGCGTGATTGTATTGGACACAAAGAATCATTGTAGTTGAAAAACCGATCGCAACAGA
TTGTTGGGTTGGGACTGGATGTAGGCCGAAAGCCAAACCAGGATAAATTTCTGTCTAAAC
TCTTTTCTCTACCTTATCTCTTACACTTCATTGTTTTTCTCGCTTTACATTCTCGCTGTT
ATCTGCTGTAATATCTCTGATACGTTACTTGTAACTAAGATAAAATTGAATCGGGAAAGA
AAGTGAGAGAAGAAAAAAATTGATATAGGGAACTAGAATCTATTCACCCCCCCCCCTTTA
GATTCACATAGGGACCAACAATTGGTATCAAGAGCTTTAACTAGTAAATAAATCTAGTAT
AGAAAAACCATTTGAGGATTGGGACATAGATGAGATTAGGAGGGCTGAAAATGATGCTAA
GGCCTTGAACATTATACACTCTGCCTTGAATTCTGATGAGTTTTTCAGGATATCTGCATG
CACAACAGCAAAAGAAGCATGGGAGCTCATCATGGTAACCCATGAAGGTACTGCTGAAGT
CAGAAGAGCTAGAAAGAACACACTCATTCAAGAGTATAAGACATTCAGAATGTTCCAAGG
AGAATCAATAATGGAAATGCAAAAGAGATTCACACACATCATCAATCATCTCAAAGGACT
TGGCAAGAACTTCATTGAAGAAGAAGTAAATGTCAAGATTCTGAAATCGCTGAACAGAAA
GTGGCAACCTACAGTGACAGCCGTAACTGAATCAAAGAACCTTGCTGCTATGACCAGTGC
TGAACTGTTTGGGAAACTTAGAGAGTACGAAATGGATATGACTCGAATGGCAGATGAAGA
ACAGAAGGACAAAAGAGCCAAAGGAATTGCTCTCAAAATAGACCATAATGAAACAGAATC
TGAATCCTCTAAAGACGGAAATGGTTCACAAGAAGACCAAGTGAACCTGATGGTAAAGAA
GTTCAGAAAATTCATAAAGAACAATACTAAGAAGAAATTTGGTCAACCAAGAAAAGGAGT
CAAGAAGCAAGACAACACTTCAGTCAAAGTGACATGCTACGAATGTGGAAAGATTGGGCA
CTACAGATCAGATTGTCCAACCCTGAAAAGAAGCAACAACACTGAAGTGAGAAAATCTGA
AAATGAAAGAAACGTCCGAAAAGAAAAGAAGAAAAAGAAAGCATACATAGCTTGGGACGA
AGGCTACACATCCTCAACATCTGAAAGTGAAAATGAGGAAGCGAATCTGTGCTTAATGGC
CAAATCATCCAGTGAGGTGAGTGATACAAACTCAACTATGGATGAATATGAAGAACTGCA
TTCTGCTTTTTGTGAGCTATACAATCAAGCTGAAACATTTGAAAAAGAAAACATAGTTTT
GAAAAAGCAAGTATCCATGTTAAAACAGAAAGTATGTGAGTTAGAAAATGATGTTTCAAA
TTTAAGAAAGGAACTCAACACTTCTGCAAACTATGTTCACATGAAATCTGGAAACACTAA
ACATGCTAAATTCACTTGTACTAACTGCATGAAATCTGGACATAAATCATTTAACTGCAT
GATTAAAAAGAAAGGGATTTCCAGTGGTAAATATAAATGGATTAAGAAAGAAACCTGTAG
CACTAACATGCATGGACCCAAGAGAAAATGGGTACCAACCGCAAAATAAGTTCTTTTTCT
CTTGCAGAAAGCCCGAATGTGACTCAATTTGGTACTTAGACAAAGGGCTGCTCAAGGCAT
ATGACAATGATAGAAGGAACCTGAGCACCTTCACACCAAGAGAAACTGGATCAGTTGTAT
ATGGAGACAACAACAAAGAGAAAAACTAGGCTACTGATCTTGTTGGATATAAAGCAAATA
CAGTGATAGAAGATGTTTTTCTTTGGTCGATGGATTAAAGTTCAACCTCATCGAGTATCG
ATCAACTATGTGACAAGAATTACAAAATTGCTTTTGATGATGAACATTGTCTTATCAGCA
ACAAAGACTCAGATGAACTTCTCATGATTGGCAAAGATCAAACAACATCTACATATTGGA
AGTAGATCACTCATCCCCTTACTCTACATGTTTAACTTCTAATGATAATTTGTCTTGGCT
ATGGCATAGGAGAATAGCACATATTAACATACTGCATTTAAATAAACTTATATCTAAAGA
GCTAGTTTTTGGTCTCCCCAAACTAAAGTTTTCCAAAGAAGGACTATGTGAGGCTTGTCA
AAAGTCCAAGCAGGCAAGAACATCTTTCAAAAACATTAACCATGTTTCTACAACTCAGCC
ACTTGAACTCTTGCATTTAGACTTATTCGGTTCATCTAGGATAGCTAGTTTCGGTGGAAA
TCTGTATGGGCTAGTCATTGTAGATGACTACTCACGATTTACTTGGGTTTTGTTTATCAA
GAAAAAGGATCAGGCCTTTGGAGTTTTCAAAGTACTTGCCAAGAAAATTCAAAACAAAAA
GGATTTGAAAATTAAAGCTTTAAGAAGTGATAATGGAACTGAATTCAAGAATAGTTTTTT
TGAAAGTTTTTGTGAAAAACATGGGATATCACAATGCTTTTCAGCTCCTAAAACTCCTCA
GCAAAATGGAGTAGTGGAGAGGAAAAACAGGTCTCTTATAGAACTTGGTATAACCATGCT
GAATGAGCACATGATGCCTAAACACTTTTTGGCAGATGCTGTGAACACTGCATGTTATGT
TTTTAATAGAGTCTCTATAAGACCCTTTTTGAAGAAAACCCCTTACGAGCTTTTCTATGG
CAGAAAACCAAACATTTCTTACTTTAAAGTTTTTGGATGCAAATGTTTTGTTTTAAACAA
TGACAAGGACCCTATTGGAAAGTTTGATACAAAGGCTGATGAAGCCATTTTCCTTGGTTA
TTCAAATACAAGTAAAACATATAGGATTTTTAATAAAAGAACAATGTGCATTGAAGAATC
TGTCCATATTAGATTTGATGAAACTAACACTTCCCATAAGGAAAGCTTGTTGCGTAATGA
TGATGAAACAGGTGAAGAAAGCATAGAAGTTGATCATATGCATCAAAAACACAACCAAAC
CCGGTGTCGATCAAGCAAAAGAATGGAGGACACCTAGGAACCTATCTATTGACAATGTCA
TTGGTGACATTCACAAGGGGGTAACTACCAGATCCTCACAAAATTTGTTTAGCTATAATA
CTGCTTTTGTATCACAGGTTGAACCCTCCAGCATAGAAGAAGCCTTGAACAATGAATTTT
GGATCATGGCTATGCAAGAAGAACTTAACCAGTTCAGAAGAAATGGAGTTTGGGAACTTG
TTCCAGACAAAGGCAACATGAATATAATTGGCACGAAATGGGTATTCAAGAATAAACTGA
GTGAAGAAGGAGTTGTGGTCAGAAACAAAGCAAGACTTGTGGCAAAAGGCTACAATCAAC
AGGAAGGAATTGACTTTAAGGAAACCTTTGCCCCTGTTGCAAGACTTGAAGCTGTTAGAC
TACTCCTAGCTTATGCTTGCATCAACAACTTCAAATTATTCCAAATGGATGTAAAATGTG
CATTCTTAAATGGGTATATAAATGAAGAAGTCTATGTAGCACAACCACCTGGATTCACAG
ACGCTACTTGGCCTACACATGTTTACAAACTTCATAAAGCCTTATACGGGTTGAAGCAAG
CCCCCAGGCAATGGTATGATAGATTGAGTAAGTTTCTCATATCAAAAGGATTCCACAGAG
GTAAAGTAGACAAGACCTTGTTTATTAAGAACAAGTCTAACTACATTCTATTTGTTCAAA
TTTATGTTGATGACATTATCTTTGGGTCATCTAACCAACAACTTTGTGAAGAGTTTGTGA
GCAATATGCAGGAAGAATTTGACATGTCCATGATAAGAGAACTAAGTTTCTTTTTAGGAC
TCCAAATCAAACAAATGGAAGGTGGCACATTCATTCACCAGGCTAAGTATACTAAAGAAC
TACTCAGAAAATATGATATGGTTAACTGTAAAGTGTCAAATATACCTATTTCTACTAACA
CTTATCTTGAGATTGATGAAGCAGGTGATGAAGTTGATACTACCTTATACAGAGGTGTTA
TAGGATCTTTACTTTATCTTACAACCAGTAGACCTGATATTATGTACTCTGTATGTTTAT
GTGCTAGATTTCAATCTACACCTAAGCAATCTCATTGGCTAACAGTAAAGAAGATTCTCA
AATACCTAAAAGGAACTATAAGTTGTGGATTGTGGTATCCAAAAGGAACCTCACCATTAC
TTGTTGGTTTCAGTGACTCTGATTTTGCAGGTAGCAAAACAGACAGGAAAAGCACCAGTG
GAACATGTCACATCTTTGGAGAATGTTTGATATCTTGGAATAGCAGAAAACAAGCTTGTG
TAGCACTATCAACTGCAGAAGCTGAATATATAGCTGCGGGAAGCTGCTATGCTCAAGCAA
TTTGGTTGAAGCACCAACTAGAAGACTTTGGGCTAAAGATAGATCACATTCCCTTGAAAT
GCGACAACACAAGCGCTATAAGTATCACAAGAAATCCTGTACTGCACTCAAGAACAAAAC
ACATTGAAGTCAGACACCACTTCATTAGAGATCACATCGAAAAAGGAGATTGTGACATCG
AATTCATAGACACAGAAAATCAACTAGCGGATATTTTTACAAAGGCATTACCAAAAGAAA
GGTTTTACAAACTTAGATCAAACCTCGACATTTTGAGTGAGGAACATCTAAACTAAACCC
TTTTACTTGATTACACTCATCCAAAGAATTGTTTTTGTGAAAATTTTTCAATAAAAACCT
TCTTCTGATAGAAATAATCGATTACCAAAGAAGAATAATCGATTACTTCGCGTGAATTTC
ATTCTGGGAAGGATTTTGGTACTGAGATAATCGATTACCACGATCCGTAATCGATTACCA
CAGAACCAGTTTTCAATGGTTTTAGAAAAACCCTCTGGAGTAATCGATTACCAGATTGCT
GTAATCAATTACCACGACTGTTTTTCTCGTTTTTCATCTTCTCTTTATATAAGGAACAGA
GATAATTGATTTCCAACTGCTGGTAATCTATTACCTCGTTCTTGGGCTAATATCTTGGGC
TTTGTTTTCTCTTATAAGAAGTGCAGGTGAAACCCTACGACTCACCATTCATCTTCTTCC
TCCAAAACCCTAGATATCTCTCTCTCTCTCTCAGAAACCATGGAAGAACAAGGAAAAGGC
AAAAGAATCAAGATGAGAGCAAACAAATTCCTTCAAGAAGAAATCAAAGGAAAGAAGAAA
GTAGGAGAATCCTCCAAGAGGAATAAACCTACATCACCAGCTCAACAAGAAACTCAACCT
CCTCCACAAGAATCTGCGGTCAACCGTTGGTTCACCTCCAAGGGACAAGAAACAAGATTC
AACTTGGATTTTGCAAACAAAAGTCTTGTTCCACCAAAGATTCTAAACCTCCAATGGCTA
GACAGTCAGAGTTTCACATTCCAGACATACCTGAGGCAACAACACTTGGAGAGATTTGTA
GGCATGAAAGGTTTTATCTACCCCGATTTGGTTCGAGTCTTCTAATTGGTTCGAGAGAAT
GACAGTAAGTTCTGAAATTAAAGGTATTAAGATAACCCTAACCCCTGCACATTTTCTTCA
AATTGCTGGTATCAGGAAGGAAGGGATCATAGCGCATGTAGACAAACTCCGAGAGAAAGG
ATTTGATCTACAAAAAGACACTTTCTACATGAGCCTACTGAGGAACCCACAAAACTGGGA
AGAGGAAAGGAATTCTAGAAGAGCACAAGGCAAAAAGGTGACTTACAACATTGGTGGCTT
GATAGCTAATGATAGGCTACTGCATTACACCGTTTGCTGGATTTTGGCTCTAGAGGGAGC
AAATCATGCACAAACCAGTGAAGATGACATGATCCTCATGGCCTGCTCTAAGAATGGAAT
TCAAGTGGATTGGACGCACATCATTATGGACAATATGCTGAAGACTAGAAGACTTCTAGA
CAATAAGTGTCCATACTCTTTGTTTATATCTAGACTAATTGAAATTTTTCAGATAGATAC
TACTGATGAAGCAAGAGAATTAGTCAAGGATGTCCACATGATCAGTGATAGAGCCTTGAA
GATGATGAGGCTGATCAAAACTGATGCGGGCTGGATAACCAGAGAAGAACAGCAAGCAAA
TCTACAAGAAGAACAAGGAAAAGCACAACTTGAAGATGAAGATGAAGACAACCTGGCATC
TGGAGAGTACATTCCGAGATCGCGCTTTGAATCCATCATGATTGACAGATTGGATGAATT
GGAAGCAACTGTCAACAAGAGGATAGATGACCTAAGAAAGCGTCAAGATTTGCACTTCCT
AGAGATGAAAGACTTGATGGAAACGATCATGGAGAGACTCAACCAAGATGACTCAGATTA
GTAACTTCAACTCTACCTCTCACCTTCTTATTTGATATACCAAATAGGGGGAGTAGTAGT
GTGTAGTTATTAGTTGTTATTAATCTTCATATATTAGTCTTCATAGCTTTTTTTTGAACT
ATTTTTGAATTGTTTTTGAATCTGTTTTTTCTTAAGTACTTTACTTAGGGGGAGCAGATT
AGCAATATTTGAACAATATGGATAACTGTAATAGCTAGATTTAATTTTCTTTGCAAATGA
TTGCCTTTATATTTCTGTGAATTGAAAATGTGATATGATTTAAATCATCTATAAAGTTGT
ATGAAAAATTGATGAAAATGAAAAAAAAAAAAAGAGGAAAAGGAAAAATACTAACATTAT
AGGACACATCAAAGCCGTCATCTACATTAAGATCTCAACTACACGCTGATTTGGTACATC
AAAACCAAAAAGGGGGAGATTGTTGGACTTGAAGCTGAAGAAGTCGCCTCTTGTTTTAGT
TTTGATATACTTGTAATTTTGATCTTTATGATATATTGTAAATAGGAGCTTAATTGTATT
GATTGTTTTAGTATAGGCTTTGTGTGTGGTTTTTATTCAATCTTTTTCATAGAGAATTTG
AATCTACTCTTATGATTTGAGCTAGAGAAGTTTTGGAACCCCATTATGTTTTGGAAAAGT
CAAAAACTTTGGTTTAAAAAGGTTTTAAGCTGAAGTAATCGATTACCATATAACTGTAAT
CGATTACCAACAGACTCAGAAAATAGGGGAACTCAAATTGCTCTGGAGTAATCGATTACC
ACTTCATAGTAATCGATTACTTCGTGCTTGAAGAAACAGAGAAGGCAAATTTCTCTGGAG
TAATCGATTACCTCTATCCAGTAATCGATTACCACACCAGAATTCATCTCAAATAGCTTT
TGAAACTGCTTTAAATAGAAACCTTTTTGAATTGTTTCAAGGAGAGAGATCTTTTGAGTT
TTTCAGAAAGAAAGGAAGAGCGAAAAAAAACCAGTTTTACACAAGAATTCTCTTCAAAGT
TTTTAAAAGACTTTCTCTTGAGATGAAGGCTGTGTGAATGATTGAATTCATTGGATGCTA
TCTTGATTAGTGCATACACAACAGGTGTACTCTTATCTGATCTTTATCTTTTTGTATATG
TTTTTGGTTTAAGACTCTAAAGAGAAAGGTGTTCTCTAGAAGAGTTGAAGAGTTTTTTTT
TTAGAGAGGTACTCTCAAGGTTGGTTCTTGAAGGGATCAAGAATCAAGATATGTTCTTAG
GCGAAGAACATATGTTTTGAGTATTTTTGATTTGTTTTGTGTTTGTGCAACGTGATTGTA
TTGGACACAAAGAATCATTATAGTTGAAAAACCGATCGCAACAGATTGTTGGGTTGGGAC
TGGATGTAGGCCGAAAGCCGAACCAGAATAAATCTCTGTCTAAACTTTTTTCTCTACCTT
ATCTCTTACACTTCATTGTTTTTCTCGCTTTACATTCTCGCTGTTATCCGCTGTAATATC
TCTGATATGTTACTTGTAACTAAGATAAAATTGAATCGGGAAAGAAAGTGAGAGAAGAAA
AAAATTGATATAGGGAACTAGAATCTATTCACTCCCCCTCTAGATTCACATAGGGACCAA
CAATAATTAATAAAGCAATCCGCCAAGACCATTGGATTTGCCTACCAATTTCCACAATGT
CCACATCTATGGAAGACTTACATGTATGCGCCATTTAAATAGAAAAATATTTAGTAGACA
ACTGGAATACGTAGACAACCAGTTATAAAATGTGAAGAGAGAGAAATACGTATATGTATA
AAATGTGAAGAAAGAGAAATACATATAATTTTTTGTGAGTGAGCTGGTTAGTTGGCTGCG
TATTGCAGTTGTTAATGTAGTAAAGTTAATTTAAATAGTTGTGATGGTTTGTATATGGCT
TCAATTCTCATCATCAAACATGTCTTCTTGCTTGCTCATGGATGCCTCTCCCTTTACTAT
TAAGTTCTTTTTACTTTATTGCTTATTATGTTCAATCACTTTCAACTCTTTCATGTCCAC
TTCCATTCTTCATTGCAATGAGAAGGACATGAACACACTCCTAAGCTTCAAAAAGGGGGT
CATAGATCCTTCAGGTTTGCTCTCTTCATGGTTACCAAAAATAGATTGTTGTGAATGGAC
AGGAGTGAAGTGTCATAATATGACTGCTAGAGTTACACACCTTAATCTCCCTTGTCATAC
AAATCCACCTAAAATTGCTGCTTTTCATGAGAAGGACGATAAATCATACTGCCTAACGGG
TGAGTTCAATCTTACTGTGCTGGAACTTGAATTCTTAAGGTACTTGAATTTGAGCAACAA
TGACTTCAAGTCTATCAAATAAAATTCAATGGGTAGTCATAAATGTGATGACCTTTCAAG
AGGTAACCTTCCTCATCTACGTGGAAACTCCACCAACCTTCATTATCTTGATTTATCGGA
TAATTATTCTCTTTCAAATTTGACGTACTTCTCCGTGGGTTCACCTAGTCTTTTCTTTGA
TTTTGATCCTGAATGGGCCCCTCCTTTTCAACTTTCAAAAATGAAATTGCAATATGTGAG
AGACAAACTTCCTGCATGGCTATTTACACAGAGTTCCCTGAAAATTCTTGAGATTCAAGA
CTCAACTGATTCATTTGAACCTCTTGACAAGTTTTGGAACTTCACTGCTCAACTTCAACT
TGATTATTTCTTTATGGAAAACAACACAGTCAATGGGGACATATCAAACGTGTTGCTAAC
CTCAAAACTTGTTTGGTTGGTTTCCAATAATTTAAAAGGTGGCATGCCTCGTATATCACC
ACACGTGTTTGTTTTACTTTTATATAATAACTCGTTGTCTGGATCCATTTCTTCTCTGTT
GTGTAACAACATGACAGAAAGAACCAATTTAATAGAATTGGGGTTGCCTTGTAATCATTT
ATCCGGAGAACTCACAGATTGTTGGAATAATTGGATGTCATTGGTTAATATTAATTTATG
AAACAACAATCTAACAGGCAAGATTCCTGACTCAATGGGATCCTTGTCTGACCTTCGTTT
TCTGAATCTAGAAAGCAACAATCTCTTTGGAGAGGTCCCTTCGTCAATAAAAAACTGCAA
GAATCTCTGCATGGTTAATCTTGGTCACAATAATCTTTCTGGAGCTATACCAAATTGGTT
GGGGCAGAGTGTGAAAGGTCTTCAACTGAGATCAAACCAATTCAGTGGCAATATTCCCAA
GCAGCTATGCCAACTTGATTCGTTGATGGCAATGGATTTAGCAAGTAATAGATTATCAGG
ATCTATACCAAATTGCTTACATAACATTACAGCCATGCTTTCTAGTGATGCTTCAACTCG
TAGAGTCGGCTATGTTGTTAACTTACCACGTTTCTCATTCACCATGAACATAGGCATTAT
GATGCTTATAAAAGGTAACGAGTTAGATTATGTTAGTTTGATGAATGTGATTGATCTCAC
AGGCAATGACTTGTTTGGAAGTGTGCCTTTAGAGATATATAAATTGACTGGATTACAATC
CTTAAATTTGTCCCATAATCAGTTAATGGGAACCATACCAAAAGAGATTGGCAACTTGCT
ACTGTTGGAGTCCATTGATCTCTCAAGTAATCATTTCTCAGGTCAAATTCCTGAGTCCAT
GTCTGCCTTGCACTATCTTTCAGTCTTGAATCTGTCGTTCAACAATTTGGTGGGGAAAAT
CCCATCAGGGACCCAACTTGCTTCCACAAACCTCAGCTATGTCGGGAATCCAGGCCTATG
TGGAGCTCCACTTACAAAGATATGCCCAACAGATGAAAAATCTCACAACACAGAACTCAT
GGGAGAAGAAGATGATGTTGATGATAAATCTCAAGTATATTCAATGTTCTACATGTGCTT
GGGAATTGGATTTGCCGCGGGATTCTTGGGAGTATTGGTTGCCATTTTCTTCAACACCAC
ATGCAGACATGCTTATTTTAGATTTCTGCGGCGGATCTACGACTTTTTAGTCCAAAAGAT
GAACATGTGATTCATTGGCATCTAGGAAATTTCAATTGTGGCGGAGGTACGTACAGGATC
TATTAGTTAGATATTTAAATTCTATCAAATATATGTGCTTAATCAATGTCGCAAAATTAT
GTTTTACTCTCATTGATCCAACACACATGCACAAACACAAGCTACATGTATATAAATATA
CACACATAAATCTAACTACATTGCACAATGTACCCCAGGTTCTTGGTGTCCATGCTTTTA
CAAGTTAATTCCCACGGACGTTTCTGGAAGAGACGCGCCACAAGAAAATTCATGTGTTAT
TCTGAATATAGAAATAAAGGATGTGACTTGTATGTTACATATTGCAAACGCATCTATTCG
CTCTAAGAGATTTGTGTTTTGTGAACATTTTGTAATGTTTTTATGATATTAGGTTGAATA
TTCTGAAGATGGTTTTAGGATACATAATAAAAGGTTTAGGAATGGTCGTTTTCTTTTAAC
TTCCTTCCCCCTTTTCACCTGCAATGTGTAACACAATTGTTTAACAATATCTTGTAGTTA
TAGCCTTATAGGTTGTCGTGGAAGATTTGATGAAAAAAGTAAAGTAAGATTTCAGATATT
ATTTTCTTTAATTTGTTCAACACTAATCACTAACTAACCGGGGATGGATATCCCGTCACA
CTGTGCAGTATGGTAAACAGAAAGCTGGTGAGAATCAATTAATATATATACATAAAGTGA
AATTTTCACCATAATTGAGAAAGATAAGAAATTTAATAGACAACTCCAACAAATAACCAA
TCAATCAACTACTTATATAAGACAAAGAAAAAGAATAAATTTATTAATATTTTTCTTTTT
CTTAACTTGTAGTTGTCTTGTTGCCTTTAATTCCTATCAGAATCTTGACGTTGTAATCAT
TAAGCTATGAACGTGAATGCATATATATATGGACGATTTTGAAATTAAATATACATCAAA
TGGCTAACGCTGACCGCAAGACCTAATGGTCATTGCACGCGTCAATTTTGGTGGAGTGTG
TGATCAAGGAAAAGAGAGCACTCTTTGATTGTGAAATATAGACGACACTTTGAAATTAAA
AAGTATACAGTGGGTTGGTATGACTATCCTTAAATATATATCATCATTTTCTTGAGTATC
AAAAGTCACGGAAATTTTAATATTAAATTGTCATTGGAGTTATTAATTAACTCCTGTCAA
AATCGGGGGTTGGATATGGCTATCTTTACAGAGTTACACAAAAGTCATGGGTTTATTTGA
AAAATAGTCATGTAAGGGTTGTTAGCTACAAATTTTCTTAGAATATATTTTCTTAGTAAA
CAATGGACACAATCTCAAAAATATGGGTTGTTCTTGCTGGATTTGTGGCGGTCCGAGCTC
AGCTCGGCTCTAAGAAATCTGATAGTGTAAGGGTTTAGTTCCCTCGTTGATTAGCGTATG
TAATTAGGGATTATTTTCAGTCTATCTCGATTGGAATGTCTCATCTTATTTATAGATGTA
TTTTTAGGGTTTTATCTCCATGGATATCACAAGGGAAATTATTTAGGCACATGAATACGT
TCTTTCCAGAAGGTGGTTACAGTCCAGATACGAAGTCTGTTGAGCCCTGGTCAGCTCGAC
ATATCAATTGAGCTCGGTTCACGGAGTGAGCCCGATACATCAGCCCCCAAGCTCGAGTCA
GCGTTATGATGGGTGGAGCTTAAGTAGGTAGCTCGGATCTCAGGTTGGTGTGGCATGTGT
CGTATGGAATACGCTTGCTCTTGAGTGGGAAACTCCAACGGTTGGTATTCTGATTTAAGT
GACTATTTAATTTTTGAATTAAATTGGCAGTTACTAATTGGGTTTTGCAGTTATTGTGTT
TTGGTAACTGTCCCAAAACAGTTCTATTTACCCGTTAAATGCATTTATCTTTTATTCACC
AATCATTTCTTACTTGCTTACTCTTCCTCTCTTCTTGTTTTTTGCTCTTTCGTCTTCCTC
ATTCGCTCTCTGCACCTTCATCTTCTTTGTTTGCTCAGCACATTCGTCTTCTTCGTTCGC
TTGCATTTCGTTCGTGCGAAGCGCTCCAGTCTCCATTTTCAAGTTCAAGTTCTTCGCGTC
TTTCTAGGTTTGTCTTCTTCTCACTCGTCCGCTACTCGAAGCGTTGGGAGTGTCATTGCT
AGGTTAGTGGAGGCTTCTGAGCCTGAATCTGAGGAAGTTAACTTCCTTCTCGCGAGGCTT
CCACTTATGAGTGAGCCTCTGTTCTGGTGTTTTGCCTGGTAACACTTAGGCCTCCCCTAT
TGAGGCCATGGGTGAGGGTGACTCCTTGAGGCCATGGCTTTCCCAACGGTGGCTGAGGTT
GAGGTTGAGGGGGGTCCCTCAAGGGCGTCAGGTGACACTAGGGCTTCCCCTGTTGGAGCT
GAGGATGAGGCAATGAGAGGTCCCGCAGAGGTCGACCTTGTCATTCCTATTCCCTCCTAT
GAGCCCGACTTTTCATGGCTCTTAGGGGAGGTGTTCAATCATGTCTCTTTTTACGATAGT
GTGGAGAAGTTACAACCCTTAGTAGACCAGTACAATTTAGTCCCGCCATGGTATGACGAC
CTCGTTAGTTATCGACCATGTAGCCGTAGCCAAATGGTGCATACGCGCATGATATCAAAT
GGTCGGTACGCAATAACCGTCAACGAGTATGTGTTCAGGGAGTATAGCATAAAGTTTCCT
CTGACTCGGTGTGAGACCAAGGTTCAGTCTTACGTTAATGTGGCTCCTAGCCAACTTCAT
CCCAATAGTTGGGGGTTCCTCCGAGCCTTCCAAATTCTCTGTCCAAATGTTGGGTGTTAG
GGGAGCTCGCGTGTCTTTCTATACTTCTACCAACTTAAGCATGGGTCGAAGGTCGGCTGG
GCGTCCCTCTGCAACTCAAAAGCGGGCGAACCTTTGCTTATCCCCTACACTCAATCATAA
AAAAAAATTTAAGGATCGTTACTTTAGACTGTTTCCCGACAATAATAAGGTCGTCAAGGC
CCTCTTTTTGAAAGATCAGTTAGAGCCAAGGTACCCGCTGCATTGGTGTCGACCGCGGAA
GTTTAACTCTTTCCTTGAAAACGAGCTCTCCGCTGGAGTTCGTAATGTTATCCAACTGTT
GCGTGGGTTACCTCGGCCTATTAGTATCCGAGCTTTGATACATTCGGCTAGAGATAAAGA
TCTCAAGGGTAAATTTATAGGTAATTACTTGATGCATTTGCTTCTTTTTTGTATGAATTG
TTCATCTAACTCCCTCTGTTCCCTTTTTTTTGCAGAATTAATGCATGGAAAGTTCAATTT
AATTGTCGCCTTGAAGACCTAGAAACAGAGTTTCGGGCTCAAAGGGCGGGGTCAAGCCCC
AAGCGTCTCAACCTCCCCTACCAGTGGCTCCCCCACCAAGCCCCGGCCAAGTGGTCCACG
GCCGAAGAGATGACACCGGCCAAGAGGCCGAGGACCGAGGATGCCACACCTACATCGGTG
GAGATCGTGGCTGGGTGGAGCCAGAAACTGGTGAGCCAATCCCAACTGTCGTGTTGAGGA
CGTCGCCCAAGTTCCCTCCCGGTGCGACGTGGCAAGGGGGAGAAGGGTGTGGGCCTCGGA
TTGAGCACACATCGGCAGAAGTGCTACCAGGGCAGTCACTATGGGACATTGCCCTTCGTG
GAGAACATATCCGCGTTGGTTACCGTTCCTGAGCTCCTACGACACCACCCTTTTGAATGT
TGTGGGTGTAGTCGACAATCTGGATGGGGTCGAGGTCCTGCTTAGCCGGTTGATGGCCAT
TACCAGGCACAACAAAAGGTGGGTATCACATAGAGCCGAGGTGGCCGCTCGTGAACAGGG
GCTCGAGGCTCGGGTGGCTGAGTTAGAGGCCGCAACTGATTGCCGAGAACAAGAATTCGC
GGCTTGTATGGTGGCTTAGGAGGCATAAGCTCGGTAGGCATAAGCTCGGAAGGCGCCGAG
TGCGATTGGGGACTTAATTCCAATAGGCTCGGTAGCCATAAGCTCGGAAGGCGCCGAGTG
CGTTTGGGGACTTAAGTCCAATAGGCTCGGTAGTCATAAGCTTGGAAGGCGCCGAGTGCG
ATTGGGGACTTGAAGTCCAATAAGCTCGGAAGCCATAAGCTTGGAAGGCGCCGAGTGCGA
TTGGGGACTTGAAGTCCAATAAGCTCGGAAGCCATAAGCTCGGAAGGCGCCGAGTGCGAT
TAGGGACATAAGTTCAATAGGCTCGGTAGCCATAAGCTCAGAAGGCGCCGAGTGCGATTG
GGGACTTGAAGTCCAATAAGCTCGGAAGCCATAAGCTTGGAAGGCGCCGAGTGCGATTGC
GGACTTAAGTCCAATAGGCTCGGAAGTCATAAGCTCAGAAGACACCGAGTGCGATTGGGG
ACTTGAAGTCCAATAGGCTCGGTAGCCATAAGCTCGGAAGGCGCTGAGTGCCGAATTGGG
AACTTGAAGTCCAATAAGCTCGGAAGCCATAAGCTCGGAAGGTGCATGATACGTAAAATA
TGCGCGTGATAATTACACCAAACATATACCTTTGTTATGCCAAGTATACCACAGTTATCA
AGTAATAAGTATTTATAAACGGGGGTTGTCGATCCCACGAGGACAACCAAATCAGAAAAC
TTGTATCTTTATTTAATTTATTTTATTAATTTCTCAAGAGGGGGAGAAGAATGAAGATTT
TGGTTTAGAAGTTAAATTAATTAAAGAGCATAAAGCAAATTTAGATTGAGTTTAGGTTCA
AGAAAGAAGGTGATTGAGATCCCGATTTTACCACTAATCCCCCCTTTATAATTTCCTTTT
TAAGTTATTCAAATATAATCATGATCGGATTAGATTTCCATCCCCATGACCACTCTTTTC
TGAATCGCTCACGTCTCCTATGTTAACCTGGATTAATTCAATCTCTTTAAGTTAATGCCA
AATTACTTAGGGAATTAGTTCCATGAATCCAATTGTCATTAAATGCAGTTCGCATTACTA
CCTATTCCTAATTCTAGGATCTTAGAATAATAATGATCTCATTCTCCTATTTTCTCTAGA
AGTATACCTTGTCAAAGCATCTCTAGATTACCTTATCGATTTATCAAATTGTTAGTTTAA
TAAATAGCATTAAGAACGAAGAATAAAACACTCAAACATATACTGAATAACATCAAGAAT
CATATAAAGGGGATAATTGGGGCTACATTGTTCTCCCAATCAGAGAAGGAGTTAGTTCAT
AGTGGTAAAAGAAACAACACAAATAATAATGGAAAGAGAATACATAGTGAAGTCTAGAGT
CTCCTTCCTCGTGGTTGAATTTTGTTGCCGTCTATGAAGTTGGAAGAGTATCTCAGCCGA
AGAGCAGCCGCCGTCTAGGGTTAGTCGTCGGGAGTCTAAGAATTAGGGTTTTTAGAAATT
ATCTATGGACGGAGTATATTAAACTCTGTTGAATGAGGTTTATTTATAGCCTCTTGAAAT
GGACTTAGGCCTGATGCGAGTCTAACTCGCGTGAGGTAATAGACAACTCGCGCGAATTCA
TGTTCTAGAGAGGAACCTTGTGTTATACTCCAAGTCACTTTGTGCGAGATTAAGGAGCTA
GGCGCGAGATGAAGTGCCAGAGAGTTAACTTACTCTTCAAGAAAGGTTACTTCACGCGAG
ATGAGGTTCCAGAGAGCTTTTCTTCTTTACTGAAGCTCCAAGTCGCGCGAGTTGTGATCC
AACTCGCGAGAGATGCTTTCCTGAGCATATTTTCACCTATTTTTGGCTACTTTTCTCCCT
GAAACACTTAACACACCATCAACAAGCTCTAATGCGAATTATTGTGAATTAAGATCAATT
TAGAGTTATTTTAGATGGATTAAGAGTGTGAAAATGACAATTTATATTATAAAAGAAGTA
TAAAAATAACTGACTTTTGTGAGTTATCAATGTTGAGTGCCATTCAGGACTTAAGTCCAA
TAGGCTCGAAAGTCATAAGCTCAGAAGGCGCCGAGTGCGATTTGTACAATGATTATGAAG
TGCGGAAAAGGTTTGTATTATTAAAGCCTATAGCAGTGCCTCATTAAAACCTCTCCCGGA
AAAAACCATCTTTAGGAAAAAAATCTGGGTAGAGGAAAAAGAGTACACCAATATTACAAA
TAATGAAAGTAAACGGAAAATGCATAAATAAACAAATTAACATGCATGAACTAAAATAAA
TCTTCAGGTGAGTAGCGTTCCAAGTCCTCAGGACTAGCCGGCCATTCATCTCTTGAAGTT
TGTATGAGCTGTTCGAAGGTCCTCAAATATGCAAAATGGGCCATCCCAGGTCGGGGCGAG
CTTGCCCTGGCTCTGATCTCGGCGGGCATCCCCGGTCTTCCTCTAGACTAGGTCCCTGAC
AAGGAATGATCATTCCCGTGCTCTTGTGTTACGACGTGCCGCCTTGAGCTTGGTTGCGAG
TTTGCGGATTGACGCTTCTTCCATCACCTCTTCAATCAGGTCGAGCTCTTCTCATAGCGG
TTCTTCACTATTATTCTCTGAGTAATTTTGTCTTCTCCAAGAAGGTTCACCTTATATGTT
GATGATATGATCATTATTAGGGATGATATGATCATTACTGGGGATGATATTGACGGAATT
ATGGAGTTGAAATTTCAATTAGCACATCAGTTTGAGATGAAAGACTTAGGGACTCTTCGT
TACTTTTTGGGGATTGAAGTTGTCTACTCTCCTAGAGGTTACCTCCTTTCTCAATTTAAG
TATGTTGCTAACATTCTAGAACAAGCTCATATTTCTAATACTAGAATTAAGGAAACTCCT
CTTGAGCTTAATGTTCAATATACCTCTTCTGATGGCGTTTCTTAGCTAGATCCCACTTTG
TATCGTACTCTTGTTGGCAGTTTGGTCTATCTTACCATTACTATACCTGATATTGCTTAT
GCAGTGCATGTTGTTAGTCAGTTTGTTGGTTCTCCTACTACAGTTCATTGGTTAGCCATT
CTTCGTTATCTTTAGGGTACTCAATTTCAAAGTCTTCTCTTTCCATCATCATCTTCATTG
GAGTTACGTGCATATTCAGATGTTGATTGGGGTTGTGATTCCACTGTCTACTACAGGGTT
TTGCATCTTTCTAGGGGATTCTCTCATCTCTTGGAAGAATAAGAAGCAAACTGTTGTTTC
TCGCTCCTCTACCAAAGCTGAGTATCGCGCCATGACATCCACTACAACTGAAATAGTTTG
ATTACGTTGGTTACTTGAGTGCATGGGTGTCACTTCTCTTGGACCCACTCCTATGTATTG
TGACAATATGAGTGCTATACAAATCACTCGTAACTCTGTCTTCCATGAACGCACCAAGCA
TATTGAGATTGATTGTCATTTCACTTGACACCATTTTTAGCAAGGAACTATCACTTTACC
CTTCGTATCTTCTTCCATGCAAATTGCTGATTTGTTTACAAAGTCACATTCTACTTCACG
CTTCCGTTTCTTGATTAGCAAACTCTTGATGATTCTTATTGATGCATCGTGAGTTAGAGG
GAGATGTTAGATAAAATTATGCATTTTAGATAATATTATGCATTTCTATATCCTTTTTAT
TTGTCTCAAGGGTAGTTTAGTCATTTTCTTGATAATATATATATTTGTATTATTTTGCTG
ATTACACACTCATGCACACAAATGAAACCCTAATCTCTTGTTCTTGTATTTTCTCTTATT
TCTCCTCTACTTCGTATGATTGTTAAGCTTCACACTTATATGTTTATGTTTATTAGGAAT
TAGTTTGAGCTTGTGATTCTTTCTGCTTCTATCTGCTTTGACTTAAAAAATGGTAGACTT
GTCTCATATAGTGGAATATCAACAATTTATTTTATTTGGTGCTAATTATGACTTTTTTTA
AAGTAGGTAAAGAAGAAATAGTGAAATATCAACTGAACATTTTGAACGCATCAGTGTGGG
TACATTATTAAGGGATGATTCTGATGATAAAATGCTCATCTCTGCCGTCAAGTAAGTATT
CCATACACTCACTTTTTCTCTTTCTTGGATATTAGTGATCAATGATATAACTGTAGATGT
GTATCAGGAATTTAGTTTGAACTGTTAATTCTTCATGCTTGTTCCCCCGTCTGCTCTGAC
ATGAAAATGTTGATCATATGCTTATCGTTTTTGAGACATGACTATTCCGATGGCAATTGA
AATAAAATAATCATCTTCTGTAGTTTATGTTCACTCATTTCTTAACTCCAAGTGAATATA
ATGTGCTCTTATCATGTACCTTTTCTATATTATACCAACATACCTGTTTCCTATTAACAT
TTTGCCTGTACAGAACATCGGTTATTACTCTTTCTGTTTAATTGTGGCGGAGTCCAGCAG
ATTGTATCTGATAGAACATGGCTGAGTTGATATGTAGTATACGCTGTTGGTGTTTTCATA
TCTAACATAACACATTAATATCTATAAAACAATGTAGAGTTAGAAATATACAGATATTTA
TCTCAGCCTTTTTTATGATCGAATTTGATTATTTGGTGATTGAATTGTATTTGCAGTGGC
AGAGAAAATCGGGTTGGTTCCAAGAATTCCTCACAAGTAGAATATCAGCAAATGGATGAC
TTGGCAGATTCAGATGATGAAGTGGCTGTTGGTGCAGTTGCTGACAATGCAAGATCCAGA
AGGAAGCTGAGAATGGTGATTGATCCTGAGGATGATGAATGAAGGGACAAGCATAATTAG
GGTACAAGTTTCTTTATTTTTGCAATTATGTTATACTAAACTGATATTATTTAAAGAACG
GATCCTTCTGTATATACTCACTCTGATTGACAATTGCTCAAACAGCAAACTATCCCCAAA
AAAGTACTTGTTCACTTCTAAATAAAGATGTAAACTCATTGAGTTGCAAGGAGTTAATAG
GTGACAGGGACCACACTCAATTGCGTCACATTTTGAGGTGTGGAAATACTGTTGTTGACA
GTCTAGCTAGGCTAGCTTTTTCAACTTTTGATTATACTCGGCTTGAGGAATGCCCCAGCT
TTTGAATAAATTCATGTTTCCCGTCAAAAAATAATGTAAACTCATTCGTGGGTGAATTGC
TAATGGAACTAGTCGTCCTTAGAAACAAAATGTATAAAATGATAATGGAACTAGTCTTCC
TTCTAGTAAACTTCCCTTGCTAGGAATCGCATTAAAACTGCCTTTGATTCAATAGATGTA
ATACTGCATATCCTCTTACAAATTTTAGTTGGTATGTTGCGAGAAATCTGAAGCAATATA
TCCAGATTAATTTCCAACCTGAGGATGCAATAACCATTGCTGGCGTGGAAATTATATGAA
TGTTAGTTGAATGATCAAACATGGGTTTGGGTTGATTTGGATTCTATCAAATTAACTAAA
AAAATCTAAAGAATATAATTAATTTGGGTTGGATTTTTAAATTCACTGAACTAGTGCGAA
CCAATGAATAACACCCTCCTAAGTTATAAAGAGGACACCAACGATATTAATTGCAAAATT
GTATCGTAGTATCTTTTATCTTTAAATCATCGTCATAATATACATGCTTCGTCCTCGTCT
TTTTTGGCCAAATGTTTGAGACTTATTAGCCGCCATCAAGTCGGTAAAGAAACTGTTTAT
CAATAGAAGAAATGGAAAATCATTCAATAAAGTTTACGTGAACACGCCCCATACCCCATG
CCCCAAAAGTAGTATTTTTTGGTGTGCGCGTGCGTGAAAGGGAACAAATTGCTTTGTTTG
AATAAAAAATTTAACCAAAAAATTCAATCGGATTTTCATGACCTTGCATTTTCCTGGGTA
TTTGCGACTCGTGGTGGATGAAATTTGAGGAAAAATCATTCCATTTGATCATAAATATTA
ACTGTTCGATAATAATGGTAATAAGAAAAAATGTTCATAACAAAACTGTCTTCAGTAAAT
TCATAATTTTACATGATCGAGATGGGTTCAGACAAATTGTTATTGAAGAGACAACATACA
TAGAAAGTTTTACAGTACAGATCAGTAGTCTTGTTAGGAACTAAAATACCGAAAACATTC
ACATTTGTAATGTCGTAAATTTCAACATGGCTGCATGTGCCTTTTCTGTCCACGAAGACC
ATTGAAATTGAAACTTTCACAGTGTAGACGCGTATGGAAGACTTAGGCATATAAATACCT
GTACTGGATTGTACCCCTTCACATCATCTTCATCTCTTCTTCTGTAGTCATGAATACCTC
TCCCTCAAGTTTTACATTTAAATTCCTTTTACTTTCCTTACTATGTGCAATCATATTCAA
ATCTGTCACGTCCACTTTGAATATTCATTGCAATGAGAAAGACATGAACACACTCCTAGG
CTTCAAAAAGGGAGTCATAGATCCTTCAGGTTTGCTCTCTTCATGGTTACCGAAAATAGA
TTGTTGTGAATGGACAGGAGTGAAGTGTCATAATATGACTGGTAGAGTTACACAGCTCAA
TCTCCCTTGTCATACAAATCCACCTAAAATTGCTCCTTTGGGAGCAAAGGACGACAAATC
ACACTGCCTAACAGGTGAATTCAGCCTCACTCTGCTGGAACTGGAATTTTTGAGGTATTT
GGATCTGAGCAACAATGACTTCAAGTCTATCCAATACAATTCAATTGGTAGTCATAAATG
TAATGACTTATCAAGAGGTAACCTTTCTCATCTCTGTGGAAACTCCACCAACCTTCATTA
TCTTGATTTATCCGATAATTATGATCTTCTTGTTGATAATCTCCATTGGGTATCCTCTCT
TTCTTCATTGAAATATATTGACCTTGGTGGTATTTATCTTCACAAGAAAATTGATTGGCT
TCAATCAGTGACCATGCTTCCTTCACTTTTAGAGTTACACTTGGAGAGTTGTCACCTTGA
AAACCTCTATCCATCTCTTCAGTATGCTAATTTTACTTCACTTCAAGTACTAGATCTCGC
TGACAATAATTTTGTATCTGAGTTACCTAGTTGGTTATTCAATCTTAGCTGTGACATGTC
TTATATTGACCTTAGTCAAAATCAGATACATAGCCAACTGCCCAAAACATTACCAAATCT
TAAAAGCATTAGGACCTTGTTTTTATCTGAAAATTACCTCAAAGGACCCATTCCAAATTG
GTTAGGACAACTTGAACAACTTCAAGAACTTGATCTTTCTCAAAATTTTTTGTCGGGTCC
AATCCCAACAAGCCTGGGAAATCTATCTTCTTTAACATATTTGGCACTCGAGTCAAATGA
GTTGAATGGAAATCTTCCAGAAAATATCGGGCAACTCTTAAACTTGGAAACTCTTGGAGT
TTCAGGCAATTCCTTTACTGGTTATGTGTCTGAAAGAAATTTAATTTCTCTTTCAAATTT
GACGTACCTTTCCCTGAGTTCACCTAGTCTTTTCTTTGATTTTGATGATGAATGGGTCCC
TCCTTTTCAACTTGGAAGGATTTCATTGGGCTATGTGAAAGACAAACTTCCAGCATGGCT
ATTCACGCAGAGTTCTCTGACATATCTTGATATTGAAGACTCAACTGCTTCATTTGAACC
TCTTGTCAAGTTTTGGAACTTCACTGCTCAACTTCAACTTGAATATTTCATTATGGTAAA
CAACACAGTCAATGGGGACATATCAAACGTGTTGTTAACCTCAAAACGTGTTTGGTTAGT
TTCCAATAATTTAACAGGTGGCATGCCTCGTATATCACCACAAGTGTCTGTTTTAACTAT
ATATAATAACTCGTTGTCTGGATCCATTTCTTCTCTATTGTGTAACAACATGACAGATAA
AACCAATTTGATAGACTTGCAGTTGGGTTATAATCATTTATCCAGAGAACTCACAGATTG
TTGGAATAATTGGAAATCATTGGTTCATATTGATTTAGGAAACAATAATCTGACAGGCAA
GATTCCTGACTCAATGGGATCCTTGTCTGACCTTCGTTTTCTGTATCTAGAAACCAACAA
TCTCTTTGGAGAGGTCCCTTCATCACTAAAAAACTGCAAGAATCTCTGGATAGTTGATCT
TGGTCACAATAATCTTTCTGGAGCTATACCAACCTGGTTGGGGCAGAGTGTGAAAGGTCT
TAAATTGAGATCAAACCACTTCAGTGGCAATATTCCCAAGCAGCTATGCCAACTTGATTC
GTTGATGGTGATGGATTTAGCAAGTAATAGATTATCAGGATCTATACCAAATTGCTTGCA
TAACGTTACAGCCATGCTTTCTAGTGATGCTTCAACTCGTCAAGTGGGCTATGTTGTTAA
CTTACCAGGTTTCTCATTAACCATGACAGTGAGCATTATGATGAATATAAAAGGCAACGA
GTTAGAATATTTTAGTTTGATGAATGTGATTGATCTTTCAGGCAATAACATTTCTGCAAA
TGTGCCTTTAGAGATATATAAATTGACTGGATTACAATCCTTAAATTTGTCCCATAATCA
GTTAACGGGAACCATACCAAAAGAGATTGGCAACTTGCTACTGTTGGAGTCCATTGATCT
CTCAAGTAATCATTTCTCTGGACAAATTCCTGAGTCCATGTCTGCCTTGCACTATCTTTC
AGTCTTGAATCTGTCATTCAACAATTTGGTAGGGAAAATCCCATCAGGGACCCAAATTGG
TTCCTCAAACCTCAGCTATGCCGGGAATCCAGACCTATGTGGAGCTCCACTTACAAAGAT
ATGCCCACAAGATGAAAAATCTCACAACACAGAACTCATGGGAGAAGAAGATGATGTTGA
TGATAAATCTCAAGTATATTCAATGTTTTACATGGGCTTGGGAATTGGATTTGCCGTGGG
ATTCTTGGGAGTATTGAGTGTCATTTTCTCCAACACTAGATGCAGACATGCTTATTTTAG
ATTTCTGCAGCGGATCTATGACTTTTTGGTCCAAAAGATGAACCTGTGATTCATTGAAAT
TAAGGAAATTGTTAGATATTTAAATTGTATCAAATTTATATACAACTTCTGTTTAAATCA
AGGATGAATTTAAGTTTTTTTCACTCTCAAGATTTTGTTAAGTAAATGGTCACATTTTAA
TTTTTTATTTATTTATTTTTCATCAATATTTTTTAGTCGGAATATTAAATTAGAATAACG
TGTCTTTGCATAAAACATAACGAGACACGCTTCCTGTAATGATCCAACAATTTTAAATTA
ACTGGGATTAAAAATTGTTTGTGAAACTAAAATTGAGAATATAAAATAATTGATAGACGA
AAAATTTATCTAACCTTGAAATAAATGAACTATTTAGTGTTCAGTCTCTCAAAATTTAAG
TATGTTTTACTCTCTTTGATCCAACAAGAACATACAAAAACACATGCATGCATGTATATA
AATATACACACATAAACCCGTGTGCGCAGACATATAATAACTCTAAATTACATTGCACAA
TATACCGCAGGTTCTTGGGGTCCATATCAGACATTTTAAAGAGGCCACAAGAAAATTCAT
GTGTTATTCAGAATATAGAAATAAAGTACAGTTGTGCAGGGGCGGAGCCAGAAAAAAAAA
GTGTGAGAGGGGCAAATTTTTTTTTAAATTTGTTTTTAAAAAAATTTAATTTATTTTTAA
AATTTTTTTAAAATGTCTTTTTTTTTAAAAAAAAAATATTTAGTTAAATGCAAGTTCATT
AATTATATAATAAATTTTTTCCTTTTTTTAGAGATTAAAATAAATTTGGGAGAGATTAAA
ATTTATTTTAGTATATATATAAATTTATTATTAGTATATATAAATTTATATATAAAAATT
AATTTATATATATATAAATTTATTAATAATATATATATATATATATTAAATTTATTACTA
ATATATATATATATATATAAATTTATTACTAATATATATACATAAATTTATTATTAATAT
TTTTTAAAATGTATGTTTTTAAATTTATTATTACTAATATATATATAAAATTAAATATAA
AATTATAAATCAAAAACAGAAAATCATCAAAAATTAAAATTTATTATTATTATGTATATT
ATTTATTATTATAAATTATTATTTATATATATATAATGATTTTTTAAAATAATTATTTTA
GGAATATTATAATTATAATTATTTATTTAAAATTATAAAACTAAAATTATTATTATTTAT
TTAAAATAATTATTATTTTTATATAAATTATATATATATATATATATATAAAAATTAAAA
AAAAAAAAAGTTTGCCCCCTCCCTCTTAACGTGGCTCCGCCACTGCAGCTGTGACTTGTA
CGTTACCTATAGCAAACACATCTATTCGCTCCAAGAGATTTGTGTTTTGTAAACAGTTTG
TAATGTTTTATAATATTATATAAATATTTTAAAGATGGTTTTAGGATATATAAGTTTTAG
AATGGTCATTCTCTATTAACTTCCTTTCCTTTTTTCACCTGCTATGTGTAACATGATTGT
TTAAAAATAACCATGTAGTTATAGGTAGTCTTAAGAGGTTTGATGAGAAAAGAAAAGTAG
GACTTCACATATTATTTTCTTTTATTTGTTTAACACTAATCAGGGACTAACCGGGGATGG
ATATCCCCTTCACACCTGCATTAAACAATGCAAACTTAAAGCTGGTGGAGAATTAATTAA
TATTTAAGGTGAAATATTTCTTTTTCTTTAACCATCATTTAAAAAAATAAGAAAATTTTC
ATCTTTTAATGTGAGTAATTAATTGTTCACTTAAAACTACTAACAATATATATATATATA
TGGTCATCAGTTTCTCTTTATTCTTCTTTTTTTTTCTTCTACTTTTTAATGGTTTTTGAA
AAATTAACAAAAGATTAAGACATTATGTTTTTATGCTAAGTATAATTTCATTGATTTCTA
TCTTTTTAAACAATTATAAAATTAGAAAACATTTAATATATTAAAAAAAAAATTCCCTGT
TTCTTTTCCAACCAGAACCCAATTCTCAAAGATGCATGTCCTAGAGTGCTTTCAAAATTT
TCTTTTAGGGCATACCTATTTTTCCTTTTCGTGTTATGAAATTCGATTATCATTAGTAAT
AATTTAACTCTTAAATATTTTATCTTCATGTGAAATGAAATTTGACATGTCATTTTTTTC
GTTGGTAATTTTTAGTATTTAATTTCCCGTGGTGAAGATCTGACTAGCCCCAGCCCTCAA
AATTTGGATTATCTTACACACGTACAGATAGCTTTAGATTATAAGTAATATTTTAAACGT
TCTGGGCCATAGTAAAAATTGAATTTTAAGTCAGTTGTTGATTAACATAAAAAATAGCTT
TTTAGAATAATTCATAAAAAGTGGTATTTTTCTACGACAGTTATGATAAAAACCATTGTA
CGTAGAAAGATTACATTCTAAGACAGTTGTTAAATTGGCAATAGTAGAATGTACATTTCT
ACTACAGTTTAATGCCATCATGAGAGTCTTCAATCGAATACTATCGTTATTTTCTTAAAT
ATTCTCCTTCTAACCTTCTCCCCATCTCTATGATTGCTTATTGTTATTTTTCCTTATAGT
TTCTTTTTATATATATATATAATCCCAATAATATATATAGTCATTGGAATTACTATGATT
TATTATTTTTCTTATTTTTATCTCTATCAATTTTTGAGAATATCATTAACGATAACATCA
ATAATTATGGTATCAAAAATTTAATGGCAAGAATGTAAATTATATGGATTAAATAACCAC
TTGTAATTTTTAAGAATAAGATGGAAAAGTTTACCTAGACAAAAAAGTACTTAAAATTTT
TTAATATTATGATTTCAGCTTAATAAAATTGACAAAAAGAAAATTAAAAACACACTACAA
GAAATTACTATTTAGCTACTAATAATTTCGGTCACTAAAGCTATAAATTGGTTGATATAG
AACTAGTGACTGAATAGCGACCGGATTTAAGCAGCTGCAAAATATAAAAATATAAGTATG
AATAAAAATTAAAAAAAACTATAATTAAAAATATGTAAGTAAAAGTATAAGTATAAATAT
GAATATGTAAATAATAGTATAAGTATGAGTATACAAGTTTAAATATGAATATATATATAT
ATATATATATATATATATATATATATATAATAAAATCAAAATAACACAAGAATACTGACG
GCTGGTGATTGACTTGATACATTTATTCTAAAATAGTAACAGATGCAGATTTAGTTGCTA
TTTTTTAAATGGGACTAAATCTACAGTGGTCACAAAATTAGAAAATTGCACCTGACATTT
TTATGGGTTATATTCTATATATATTATATGTAAAACAGTCACAAATTCTATAATTAAAAT
TAAGGATTTATAACAATCGACTTGCCAACATAAATAGTAGTGATGCATAAATTCATCATG
GATTGACCTCTCAACCAGATTTTTTTATCGGTTGCAGATTTCGTTGCTATCACCTATTTG
TCATGAATTCAGACGCAAATAGCGACTTATTTCTTTCGGCACTAATTTCTGCCGCTATAT
TTTCTTATTGTAACACAATGAACAGTTTAATGATATGATTTCGAGACTAAAACTAAAATA
TTTATTAAAATAAGCTCTACTTTTGTTGTAATAAAAAAATAAAAACTATTTTTTTATATT
TTGAAATTTTCATATAAGAAGTCCTACCATACTTTGTACAACAACTCAATTACTCTTGTG
ATACTTGTTAAAATTTATTAAGTAGAATTTTTTATTAAAATTTATACCATAAGTTTATTA
TTATTTGATGAGGATGACCGTGATGATGAGAGTACATTAATGTTATTTAGTTGAAAAAAA
AACATTACATTTAATTTCATAATCATTCAACAATACATTAATGTTATTTGGTTGAAAAAT
AAAAAACGTTACGCTTAATTTCCTAATCATTCAATAATTTTTCATGACCCCATATTTTAT
AATTGTAGCAAAAGGTAATCCATGAAGAGACTGACAGAGTTCGTTGTCAACAGAGGGACA
AGTGGCTTGTTTTCTCTGACCTAACCTCACTCCTTTGTTAGGTTAAGGCTTTTCTCTAAA
AATTTGTTAGGTTAAGGCTTGTTTAAATTTTTACATGTATATTGTTGTTATTATTAAAAA
AAATAATCAAACTTATAAAGAAATAGCATATAAAAATAAAAAAAAAGTCTTCATTAAGAT
TTATTAGGAAATATACATATATATATATATATATTAAAAAAATTTAAAGAAAATGTATAA
ATATTTGTTATAAATTAGATTTTTTAATAAATTTTTAGGCTGAATCGAACTGATTAGAAA
AAAAAGAGTATATAACAAAACAAATAAACTAAGCCAAACTTTTGTATTTCTAACTAATAG
AAAAAAAGTCATTATGCCCCCAAGTAAGACTTGTATGAGCTAAAGGACAATGAGTCCTAG
ACTCCAATTGTATAAGCTACTCATTAATTGGCTGGACTACATAAAGACATAACGTTATAT
CTGTCACCAAATGTTTTTCCAAACTCTAATATATAATTTCCACCCTTGGGCTTGGCTTTG
CCAAGTTGATAGACGACTTTGAAATTCAAAAGATATACTTTGTAGTAATTAATTTTATTA
TTTTTATTTGTGGACAGGGAAAAAACTTTGTTGACTAGTAAAATATGAAAGAAGATATCG
GAGAAAAAATAAATATTTTGTTTCATAAAAATATGCTAAAGTATATAAATATGAAAGAAG
AAAAAAAGAAATTATTAAATAAAAAGAGAAAAAATTCATATTACAAAATCTTACATATTA
CCAAATCATAAAAATCTCTTAAAAAAATCTCAGAGAATTTTTTTTATACTAAAATAGTTT
TTTCAAATCTCAATCGAAAACATCCATAAACATATAGAGTAATTAAATATGATTAATTAT
ATGTATGTAAATATGATTAAGCATGTCTACCAAAGTTGTTAAAAATATTATAAGATTATT
AACTATCACACACAATTAATTACGTATAGAAATATGCATAACTTTCCTTACACAGGTAAT
CAATGTTATATCGTAGTTATTCACTGTTCAACAAGCTCTTAATTAAGTTTTTCTAGCAGC
GGAAGTTGTTAATTGTTTTTTTTTTTTTAATCCACGACCTTTCTCTTCTTTTCGTGTTCT
CATTTTTTCTTTTCTTAATTATGATATCATAAGAAATATATATTATTAAAAGTAATTGCA
TAAAAAATATACCTTAAACAGACAATACGGACATTGCTCTGCTTACATAGTCTCCCCTTT
CCCTTACCATATTGATAAATATTTTTTTAATAGTTTGTGGCATTTTGTTTTGAGAAAGAT
TACATTCTAAGACAATTGTCAAATTGTCATTGGTCGAATGTACATTTCTACTTCAGTTTA
ATAGAACAATTCATGAAGTGCTTTTTTCTAATGCGCATTTCTTTTTATATTTTATCCATA
AATATTTGATGCAGTAATTAACTAGAATATTTCTTCCAAATTTCTGCTGTTAAGGTGTGA
GAAATCTGAGGCATTATATCTAAAACCTGTGCATGCAATCGCCACTTCTGGTGTGGATAT
TATCTTGATATTGTTAGAAAGAAGAAACATGATTCTGATTTTCTATACGTACGCCTCACA
CCAATTGTCAATTCATTCAGAAAATAGCTTGGTTGTAGTGTACTAACCCAAAAATAATTC
AAGCCTAAAATAATTCATAACTCTTTTTATTAATAAGTGACATTTTTTTATTTAAAAAAC
TGATAGAAAAAATTTTTTGTTAATAGACTTAATGTTTGAATTTTAGTTATTATATCCTTA
CGCGACGAAACTTTTGAACAAGCAAGCAACTCAAAAGTTAAACTTACTAACACGCGACTC
CTTTACACAAAAATTCTATTAGAGATGAGATTGTTATTTAATCTCATTATCATATGTTTA
TTCCATCACTTTCATGTTTTCAAGGGAAAAAGATTGATTTTTATGGCCACATGTTTCTCC
ATTTTCTACTTTCCACTCCCTTTTCATCAATTAGCTCTGACATGAATGCATATATATATA
TATGGACGATTTTGAAATTAAAGATACTCAAAATGGCTATAGCTAACCGCAATACCTAAT
GGTCATTCCACGCGTTAATTTTGGTGGAGTAGTGTGTTATCAAGTAAAAGAGAGCACTTT
TTGATTGTGAAAGGCATATAGACGCCACTATGAAATTAAAAAGCATACAGTGGGTTGGTA
TCACTTTCTTGAGTATCAAAAGTCACGGAAATATTAACATTAAATTGTCACTTTCTTGAG
TATCAAGAGATTGTGTTGGATTTATTAATTAAGTCATGTCGAAAATCGTGGGTTGGGTAT
GGCAATCTTCGTATGTTACATAAAAGTCATGTGTTCATTTGAAAAATAATGGAAGGGTTG
TGTCAAAAATTAGTGCAACTTAGTACAACTTACTGAAAATTGAAATGGTCTGTATTAGTT
TGTTTACTAAGTCAATAAAATTAGCTATTGTTTTAGTAAGATTTGTTGCTGAGATTTGTT
AGCTCTGTGAGTTTGTTTCTATTTTTTAGCTAAGGGCATATCATGGAGAAGAACTTTATG
GAAGATTAGTTCATTTTATTGTTAAAAATCATTCATGTAATCAAGAGTTAAATATCGAAA
GAGGGTGGAATGGATCATAGATTCAAGTTGTTCTAACTATGTTACAGGAAATGATGCTTT
ATTCTCTGAGAAGTATGAACACCTTGGAGATCGGGTTATTGTCACTGTTGATGATTCTAC
TCATCCAATAGCAAATGAAGGGATTGTGATAATTAAAGTTGTCGGCACAGAAGGTATTAA
AGTAGCTGATGTTTATCACGTTCCAAGTTTGACTAAAAATTTAATTTCTGTTCCTCAAAT
TTGATTCCGGAAGATATGTGTTATTTGGTCTTAAAGATGTGAAAGTTCTTGATAATGTAA
AAGAAATACAAGCTATTGTTATTGTTATTGGAGAAAAGAAAGGTTGTTTGTTTGTTTAGT
CAACAGGAGAAGCTTATGTTAAGAAAACAAGCCAAAGTGATAATGTCACGATTTGGCATG
CCCGATTGGGTCATGTATGCTACTAATTATGGCTTACTAACTTTAAAGAATGTTTGCGTA
GATGTAATTTGTCAAGGTTGCAAATTTGGCAAGTCTCATCGTCTTCCTTTCAAGAGGACC
TCAAATAAAAAATCTTCGATGTTTGAACTCATTCATACGGATTTGATGGGACCAACAAAA
ACATCAAGTTACAACGGACATCATTACGTTATGGTGTTGGTGGATGATCACTCAAGATTT
ACTAGGGTGAAATTCTTGAAAGAGAAAAGTGAAGCTATATCAAAGTTTATGCAGTTCAAA
GATGTTGTTGAGAAAGAATTTGGGAAGAAAATCAAATGTCTTCGAAGCGACAATGGTAGG
GAATTTATGTCAAGTGAGTTCTTTCAATATTGTGACAGCAATGGTATTCTTTGACAAATG
ACGTGTCTGGATACTCTCGACAAAATAGAGTTGCCGAAAGAAAGCTTGTCTATCTCACCT
CAATTTTTCTTTCATGGTTGCATGACAAAAACCTTCCTCGAGAGTTGTGGGCTGAAGCTT
TTCAATGTGCTTCTTATGTAGCTAACAGGTTGCCATCTTGGCCAGGTGTGCAAAAATCTT
CCTTTTAGATTGTATATGGTGAGAAGCCAAATGTAAATTTTTTTTTGAGTATTTGGTTCC
ATTTGTTATGTTCATGTTCCTAAATAAAATCGAACCAAACTTTACCCGAAATCTAGAAAA
TGCGGTTTTGTTGGCTATGATTTGATAAATCAAAATAATTGGGTGAAACCCTATTCTTTA
AAGCAAACATAAATACATTATAATGGCATATTAAATTAATCGTCATTGAATTGAATTAAT
CATCATTGAATCATAAAAGGGACGTACTTGAACCGTCCATGAGAACTTGTTCCTTGTATG
TTATTATTTGTGAGGAGTAACTGCTCTCAATCTGATGAGTGCTCACAATATATTAGGTTA
ATAACGATGGGCATCATTAATATAACTTACTAGATGAGACCAGCGACCGCACAATGGGCT
TTAGTAAATGACCCAAATCTGGGTTGCTCAAGTATCTCCCAAAAGCGATATCGGGACGAG
TACAAACTTGAGCATACATCAATCTACCAACAGTAGAAGCATAAGGAACCTTTTTCATTT
CATCTATCTCTCTATCATTTTGTAGACATTGAGCTTTAGATTATTTATCACCCTTTTAAA
CAGGTGCAGGAGATGGGGAGCAAGAATGCATGTTAAACCTCTTAAGGATCCTTTCAAGGT
ATCCTTTCTGAGACAGTCCAAGAATACCTCGTGACCTATCACGATGAATCTGGATGCCTA
ACACAACTGAAGCATCACCTAGATCCTTCATATCGAAATGACTACCCAACATTGATTTTG
TCTCAGTCAATAGTTTAACACAACTGCTAGCAAGAAGAATGTCATCGACATATAGCACAA
GAATTATGAAATTGCTCCCACTAGTCTTCAGGTAAATGCACTGATCTGAGGCATTTTCCT
TAATCCCAAAGTAGTGATGACCTGATTAAACTTTAAATACCACTGCCTGGATGCTTGTTT
TAATCCATAGATGGGCCTTTTCATTTTGCAGACTATTAGGTTGAACCATGTAGACATCCT
CTGCTAAGTCACTGTTGAGAAAGGTTGTCTTCACATCCATTTGGTGAAGCTCTAAGTCAA
AATGAGCTACTAAGGTCATAACTACTCGAAAAGCATCTTTTGTGGAAATTGATAAGAAAG
TCTCTTTATAGTCAATGCCCTTTCTTTGACTGTACCCTTTTGCTACTAGTCTCGCCTTAT
ATCTCTCAACTTTTCCATCGCAAAAATCAAAAGTATAACCGCATCTATCCAGATCTGAAA
TTGAGATTAAATTCATTCTCATTGAAGGTACATAAACAACATCTTTCAATAATAAAAGGT
ATCCAAAAGACAAATGTAAGGTAACTTCGTCGATGTCTTCTACCTGCACTTTAGCTCTAT
CTCTCACAATGATCTTGGATTCAGCATCACGTGGCTTCCTTAGGCTTGTGAATCCCCATA
AATAATTCACAACATAAATAGAGGTGCCTAAGTCAAACCACCAAGTGTTGGGAGCAACAT
CAATCATATTCGACTCAAAACAGGTTAGAGCTAAAGATGTATGAGTGAGGGCAAGAGGAT
CTTATTTTCTTTATGTTAAGTCCACGTTAGAGATAGATGAATAGAGATCTAAGGAATCAC
TCCAATCCTCAAAATTGGTTCTATTCAGAGTCTTGACAGTAGTCAATTGCATAATATGTA
CACTGTCATTACACAATAAGAGAGTTAAATGATTCCTCTTATACAACAAAATAGGTCTAT
TTACAAAATTTCTTATTTACCACAATCCCGCCTAAGGGTCCCGAATCACAGTAAATAAAA
AATTATTTAATTAACAAATAACATATAACATAATATGCATTTTATGTCACTAGAATTTCA
ACATCGATAGGGTATTTGGAAGGATAAGGTTGACATAAAAGAAAACAGAAGCATATTATA
TCAATAAGAAAGTTATAATAACAAATAACATGATGTGTAATTTATGTCACTAAATATCCA
ATATTGATAGGGCACTTGGAAGAATGAAATTGACATAAAAGAAAACATAAGCACATCATA
TTAATTAGATAATCATAATAACAAATAACATAATGTGTAATTTATGTCACTAGATATCGA
TCACCGATAGGGTACTTGGAAGAATAAAATTGACATAAAAAGAAATCAGAAGCACATCAT
ATTAATTATAATATATATGTTAATAACACATTATATCAATTACAAAATCACATTAATAAT
AAAATATCGATAGGATATTATTAACATTAATACAATAATAATTTCATCAATTATGCAAAA
TTTGTATAATTGTGTTCCACGATAAGCAGAAAACACAATCACACAATATAAGAAGTTGCA
ATAATTTGGGAAAGAAATATATTATACAAAGCATAAGAAAAAAAGATCTCTCTTCGTGTG
TAAACACACGCGCTGTTCACCATCCTCACCCGTTTTTAGTGAAACAGGTTGGAAAAAATA
ATGGTTTTTCGATCCAAAATTTTTCCTATAATTTGTAATCCATTTTAACAGCGATTTATT
AAGTTTTGTTCGCAATTTCAACCTCTACAAAAGCCCTAAACCAATTTTAATTATCATCGA
ACAAGGATGTGCACTTTCGATATTATTAAGAACAAAACTCCTCAAGAAATTTCAAGGAAA
AACAAAAATCACGTTGAGATTCACGTGATTAACAAAATTTAACAGCCATAATCTGTACCT
ACGAGGCTCTGATACCAATTGATAAATTAAAATAATGGGGTGAAACCTTATTCTCTAAAG
CAAACATAGATACATGATAATGGCATATTAAATTAATCGTCATTGAATTGAATTAATCAT
CATTGAATCATAAAAGGGGCGTACTTGAACCGTCCATGAGAACTTGTTCTTTGTATGTTA
TTATCTGTGAGGAGTAACTGACGATGGACATCATTAATATATTAGGTTAATGACGATGGA
CATCATTAATATAACTTACTAGATGAGAGCAGGGACCGCACAATGAGTTTTAGTAAATGA
CCCAACCCATCACGGGTCAAATACCAAAAACAGAGGCCAATAAATTAATAAATTAAATAA
TGTGTATAATACAAATATCAGATAAATATAATTAATAATTATAATGAAAAATAATTAACA
ATGCTAATCCAAATTAATAGATTTATATAAAATTAAATCTAACATGATTCTCACAGGAAA
GGTTGGAGGTGTATGGATGCACAAACAAAGAAGTTTACTACTTCTAGATATATGGTGTTT
GATGAAATCTCATCCTTATTTCATGCTAAAAATGTTATTCTGGATGGTGATCTCGTTGAT
GTAGAGCATCTATTTCCTGAAGAAATCATTCAATAACCACCTGTTGATGGAGAAATGGAG
TCTCATACCCCAATTCAGAATGATGTTGATGTAAATGTCAGCGAGCAACAGGTGGTTTGA
AGAATGGCAATAGAGAAAAGACATTCAAATTATCTTAAAGATTATGAAGTGGGAATTAAT
AATTATTCTATTACTTCATGTTTCTTTACAGGAGCCTTAACTTTAGAAGAACCAGCAAGT
TATGATGAGGCAAAAGGTTGTCCCAATTGGCGAAAAGCAATGCAAAAGAGATTGAAGCTC
TATATAAGAATGAAACATGGCAGTTGGTTCCTAAACCTGAAAATTGTGAGCCAATTACTT
GCAAATGGGTTTTTCGATTAAAGAAGAAATTGGATGGCACCATCGACAAGTTTAAAGCTT
GCCTTGTTGCTCGCGGATTCTCTCAAAGTTATGGATTGGATTACAAAGAGACGTTCAGCC
CGGTTTCAAAGATGATGACAATGAGAACACTTATTTCACTTGTTGCGTTTAAAGGTTGGA
AATTATGGCAGCTTGATGTAAAGAAACACATTTCTTTACGGTGACCTAGATCGAGAAGTG
TTTATGAAGCAACCCGTCGGTTTTGTATCCAAACAATTTCCAAATTACGTGTGTCGTTTA
AAGAAAGCGCTTTATGACTTAAAGCAAGCGTCGAGAGCATGGTATGGTAAAATCTCTGAA
TATCTCATCTTTTGTGGTTTTAGAGTTTCTAACTCAAATTCTGGTTTATTCATAAAATCA
TAATCAAATATATAGCTCATAGTTTTATTATATGTTGATGATATGATAATAAGTGGAGAT
AATGAGTCAGAAATTTCTAACTTGAGAAATGACTTATCTATTCGATTTGAGATGAAAAAT
CTGGGGGAAATTGGATATTCTTGGTTTAGAAGTGGAGAGTATAGACCTGGGTTACTTTAT
CTCTTAAAAGGGATATGCAAAGAGTCTCATGGAGCGATTTGGTTTGGGGGAGTCGAAAGA
GAAGGCTACTCCAATGGAACACAATCTGAAGTTACAAAAGGATGAAGGAAAATTGTTGAA
AGATGCCAAGAAGTTTCGACAGCTTGTTGGATGTTTAATATATTTAACTATCACAAGACC
TGAGATTTCTTACAATGTTTCTGTTGTTTCTCAATTTATACAGAATCCGAGAACTTCTCA
TTTAGATGCTGTGAAAAGAATATTGCATTATGTAAAGGGGTCTCTTAATCATGGGCTTTG
GTATAAGAGATGTGCCAATTTTGTATTGAATGGATTTACTGACGCTGATTGACGCTGATT
GGGCAGGAAATGCAAGTGATCGTCATTCAACCTCTGGTTATTATTTTAGTACATGTTCAA
CCGTGATTTCTTGGAGCAGTAAAAAACAAGATGTTGTAGCTCTATCAGCAATTATGGCTG
CACAAGAATACATTTGGTTAAGAAGGTTGATTGGAGACATGTTATGCTACATCAAGTTAA
TTATGTTGTACATATCGGATGTGATAATGAAAGTGCTGTAAAATTAGCTTCAAATCCAAT
ATTCCATGCTCGAACGAAATATATTAAAGTCCAACGTCATTTTATTCGTGAGAAAGTCTT
GAGCAAAGAAATCGAATTAACAAGTGTTCATACTAATAAACAAGTTGCTGATATTTTTAC
AAGGGTTTGGTAAAACCAAAATTTCAACTTTTTTGGAGATGAATTTGTTGATCCTAAGCT
TGCATTAAGGGGAGTGTCAAAAATTAGTGCAACTTAATGCAATTTATTGCAAGTTGAGAT
GGTCTATTTTAGTTTGTTTACTAAGTCAATAAAGTTAGTTATTTTTTCAGTAAAACTTGT
TAGTTGAGATTTGTTAGCTGTGTGAATTTGTTTCTACTTTTTAGCTAAATGCATATAGTG
AAGAAGAGCTTTATGGAAGATTAGTTATTTTATTATTATAAATCATTCATGTAATCAAGA
GTTATATATATATTATTTTCTCAAAGTTTTTTCTTGATAATTACAAAGTTTATTGGTTCC
AATTTATTTGGTATTTCGTTGAGCCGTAACTTTTTCTAAAATATTTTAGGTTGTAACATG
CAAATTTTCTTATAATATATTTTCTTTAGCTGAAAAGTAAACTAATATCAGTTGGAAAGT
TAATTACAAGTTAAAGATTTATTACATATCATAAATAAAAAAAACGGAAATAAGTTCAAA
TTAAGCATTTTTCAAATGCTCTCTAAATGTATATCATTTTTCTATTGATCTTTCCGGAAA
TCTTGCATAGTTCAACTGCTCGATGTTCTTCTCAACATTCCATAATCAAAAAAGTATGTA
CAAAACTCATTTAGCAATGGCATATACAATTAATGTTGTAACTTTATTACTTAGTCTCAC
ATATATATCATTCTAATCAGATTTTAAATATTTTAAATAAAAATAAAACATTAAACTTCT
GAAATTTTATCATAATTCATTAAGTTAAACATTAAACTTCTGGAATTTTATCATAATTTA
TTTTTTACTAGATTTTAATGTTTTATTATTTAATTTAAATAATAAACCAATATTAAAAAT
TGACGTGATAAGATAAATCATTTCTAAAAATCTAATAAATATACATTTTAACAAATAGAC
TAACGCTGATTACATTTAGATTAAAATCAATTATTTTTAAAAGATGGAGAATCAAATACG
AAAAGAAAATTTTCAAATAGAGCTTAGTAAACAATAGATACGAATCTGAAAAATATGGGT
CATGTTATATACATATCTTTTATTTAAAACATTTCAACAATACCTTTTATTTTTCTTCCA
TCTCTCTTCCTATCAAATCATATCCTATCTCCTATCTCTCTTTTTTCTTCTCTCACGGGG
TGTCTCCTGACATTTTTGGTGTATGTGTCTTCAATATATTTCAAGTCTATTCAAATATAG
TGCGTGTTTATTGGTGTTAAACGCAACACAACCGATAAACAGCACCCAGATTGTGGTGGA
ATTTTTGTATTTGAAAGCAGGATTGATCCGTTAAACGCGTTCTGATTGCGTTTCCAAACA
CAGTAATAGCAGCTTTTGTCTATAGTTCTTTCTTGTAAAATTAATTCGACGAGAAACATC
AGTTATGCATGTTTGAGACGAAGACATGGGTTATAAAAAACTTATAATGCTTTGATTTAT
TATTTTGGTTGATGACTAAAAATAAATTTGTTAAGGAAATTTCTAGAGTTGTCTTTGTTT
CTAAAAGATTCTTCATTTTTCTTTTCTTTACTCTAAGATGGTAATTTGAGCTTGCTCATA
AGCTTTAAGTATGTCTATTAATCCCGTAACTAGGAGAGTGGATAGATATTTTGTTTGGTC
TATATTGTTGTCACAATTGCATTATATTCATGGAGAATAAAGATCAGAATTTTGTTAACA
ATTTTCTTGTCGAGAATATTTTACGCACATGCTGTCATTTGACTAACTATTTCTTTTATC
TAAAAATAATAATCGTTTATGATCTCATAATCCTTTATTTTATTAATTTAAAGTTATGTC
TCGGACTTTGAAGTTTAATAGTACGTAAGTACCTACCTGAACGCTGTCTTGAAACTCTTT
ATGTAATGTACTCTACACATCTTTGGAACTAGTAACATCTATTATATTAGGAAAAATTTT
GTAAAATATTGTACAGAGCTTTTGGAAGTTTGATTATCCTCCTTCAACTCCTTTCTATAG
TGAGAGTTGAAATGTTGATGGATAGGAAATCCCACTTTTATGATATTCTAAAGATCTTAG
TGAAACATGATTCTGATTTTCTATACGTACGCCTCACACCAATTGTCAATTCCGAATGTA
GTGTACTAACCCCCAACAATAATTCAAGCCTAAAATAATTCATAACTCTTTTTATTAATA
AGTGAGACATTTTTTATTTTTATTTTTAAAAATTAATAGAAAATCATTTTTATTAATAGA
CTTAATGTTTGAATTTAAGTTATTATATCCTTACGTGACGAAACTTGATGAGAGATATAT
AATTGTAAAAATTACTCTTAAAATTACTCTATGAAATATAATTTAATTCTCTTGATTTAA
TGACGCAGTTTGTTCCGCGAACCACAAACAGTTTATGACATTACAATCATAGTAATTTAA
GGATATTACACATGCAACTCAAGTCTCAAGTTAAACTTACAAACACAACATGCGTAAGAG
CAGAGTCACATTATGAAGAAGGGGTCGTCGCCCGCTCCCCCTCCCCTTATATAATAATAA
TAATAATAATAATAATAATAATAATAATAATAATAATAATAATAATAATAATAATAATAA
TAATAATAATAATAATAATAATAATAATAATAATAATAATAATAATAATAATAATAATAA
TAATAATAATAATAATAATAGTAATAAAATTTTAATAATAATAATAATAAAATTTTAATA
ATACTGATGATAATAATAATAAAGTTTTAATAAAAATAATAATAATAATAATAAAGTTTT
AATAATAATAATAATTTTTTATTTTAAGACTTTTCGTTCGAAATTAACTTATTCTTCAAT
CGGACAAGTGTTTGATTCTTTCCCAAAATATAATTTTAGTCTTTTAATTAAATGATAAAA
AATAAAAATAAGATTTTTTATAATTTAAAGAAAATTAAAATATAATAAAAAAAATTCAAA
AAAATAAATATTATACTCATTATAATAAACTAATTTTACTTTTTAAGCAATAACTAGAAA
AGGATCCAAATAAAATAAAGTCTTCTCTAATGAAAAGAAAAATATAATATAATAATAAAA
AAATGAAAGTTATAAAAGATTAAAAGAAATAAAAAAAAAATAAAAAAATTGGCTCTCCCA
AATTTAAATCCTGCCTCCAAGTCTCCTTTATATACAAGTCTCCTTTTTATTTAGTCTCTT
TATTCCATCATTTTCTTTCAGATGTTTTTAAGGGAAAAGGAGTGATTTTTATCTCAACAG
GTTTCTCCATTCTCTACTTCGAGTTTCGAATGCGACAGGTCTCAGTTTTTCCGTAGCTAA
CGGTGCAACCAAAGACTTGCATGGACCTCCTGTTTCTTACTCGGGCCTTACGGCAAACTT
CCACGTCCTTAAAGACTTACCCTGAAACAACCGAGTAACTCATACGCAGATTCATCTCAC
AAAATTCCAAGACTTAATTATTTGCCATTGACTTGGCAACTCTATTTGTTTATGAAAAAA
TGAAATCAAATGAATTTAATATAAGTTTCAATTAAGGTAAGCCTCACCCAAACACTACCA
TATGTGACATCCACCTTGAAATTATTATTTAAATGAATATATACATACAGTTAAGATTGA
AATTGGAGATATTATATTTACAATTGAAGTTCATTAAGACTTCACATATTAAAACAATGA
CATCAAATTATATTATTATTTCATAATTTCTTAGGAAATTTATACTATCGTTATTATAAT
ATCATTAACGATAACATCACTAATTTTGGTATCAAATTTTTAATGGCAAGAATTTAACTT
ATATGGATTAAAGTAACCATTTATAATTTTTAAGAATAAGATGGAAAAGTTTACCTAGAC
GAAAAATAATTAAACTTTTTAATTATATGATTTCAGCTGAATAAAACTGACAAAAAAATT
AATTAAAAACACACTACAAGAAATTACAATTTAGCTGTTAACTATTTCGGTCACTAAAGC
TATAAATTGATTAATATAAAACTAGTGACTGAATAGCGACCCAATCTAAGCAGACGCAAA
ATATGAAAATATAAGTATGAATAATTTATAGACGAATTTCAAATTCAAAAGATATAATTC
CTAATTATTAATTCTTATTATTTTTATTTGTGGACAGGGAAAAAATATTGTTGACTAGTA
AAATATGAAAGAAGATATCGGAGCAAAAAAAAAGATATTGTTGACTAATATAATAATAAA
TATTTTTTTGATAAAAATATGCTAAAGTATGTAAATATGAAAGAAAAAAAAAAGAAAATA
TTAAATAAAAAGAGAAAAAATTCATATTACAAACTCTTACATGTTATGAAATCATAAAAA
TTTCTCAGAAAAATCTTATAAAACTTTTTTATTCTAAAATAGTCTTTTGAAATTTGAATG
AAAACATCCCTAAATATTTAGGGTAATTAAATGTGGTTAATTATATGTATATTAATTATC
ACACGTAATTAATTACGTATAGAAATATTCTTAAATTTGCTTTCAGATATAATCAATATT
ATATTGTAGTTATTGACTGTTCAACAAGCTATTAATTAAGTTTTTCTATAAACGCAAATT
TGTTAATTAATTTTTAATTTTTTTATCCACCACCTTTCTCATCTTTTCTTAATAAAGCAA
TTCGCTAAGACCATTGGATTTGCATGGTAATTTCCGCAATGTCATTCATACAAGACTTAC
ATGTATGCGCCATATAAATAGTTGTGATGGTTTGTATATGGCTTCAATTCTCATCATCAA
ACATGTCTTCTTGCGTCCTCATGGATGCCTCTCCCTTCACTATTAAGTTCTTTTTACTTT
ATTGCTTTTTATGTTCAATCACTTTCAACTCTTTCATGTCCACTTCCATTCTTCATTGTA
ACCAGAAGGATATGAACACACTCCTAGGCTTCAAAAAGGGAGTCATAGATCCTTCAGCCT
TACTCTCCTCATGGCTCCCAACAATAGATTGTTGTGAATGGACAGGAGTGAAGTGTCATA
CTATGACTGCTAGAGTTACACACCTTAATCTCCCTTGTCATACAAATCAACCTAAAATTG
CTCCTTTGGATGAGAAGGAAGATAAGTCACAATGCCTAACAGGTGAAATCAGCTTGACTC
TGCTGGACCTTGAATTTTTAAGGTACTTGAATTTGAGCAACAATGACTTCAAGTCTATCA
AATACAATTCAATGGGTACTCATAAATGTAATGACTTATCAAGAGGTAACCTTTCTCATC
TCTGTGGAAACTCCACCAACCTTCATTATCTTGATTTATCGGATAATTATGATCTTCTTG
TCAATAATCTCCATTGGCTATCCTCTCTTTCTTCATTGAAATATATTGACCTTGGTGGTG
TTTATCTTCACAAGAAAATTGGTTGGCTTCAATCAGTGACCATGCTTCCTTCACTTTTAG
AGTTACACTTGGAGAGTTGTCAACTTGAAGACCTATATCCTTCTGTTCAGTATGCTAATT
TTACTTCACTTCAAGTTCTACATCTTGCTGGCAATGATTTTCTATCTGAGTTGCCTAGTT
GGTTATTCAATCTTAGTTGTGACATCTCTCATATTGACCTGAGTCAAAATCAGATACATA
GCCAACTGCCCAAAACATTGCCAAATCTTAGAAGCATTAAGTCCTTGTTTTTATTTGATA
ATTATCTCAAAGGACCCATTCCAAATTGGTTTGGACAACTTGAACAACTTGAAAAACTTG
ATCTTTATCGAAATTTTTTATCTGGTCCAATCCCAACAAGTTTGGGAAATCTTTCTTCTT
TAACATATCTGGGACTCGAGTCAAATGAGTTGAGTGGATATCTTCCAGACAATCTCGGGC
GACTCTTAAACTTGAAAACTCTTAGAGTTTCAGGCAATTCCTTTACAGGAAATATGTCTG
AAAGAAATTTATTTTCTCTTTCAAATTTGACGTACTTTTCCGTGGGTTCACCTAGTCTAT
TCTTTGATTTTGATCCTGAATGGGTTCCTTCTTTTCAACTTTTTGAGATTTCATTGGCCT
ATGTGAAAGACAAACTTCCGGCATGGCTATTCACGCAGAGTTCTCTGACATATCTTGATA
TTCAAGACTCAACTGCTTCATTTGAACCTCTTGACAAGTTTTGGAACTTCACTGCTCAAC
TTCAACTTGATTATTTCTTTATGGATAACAACACAGTCAATGGGGACATATCAAACGTGT
TGCTAACCTCAGAAGTTGTTTGGTTGGTTTCCAATAATTTAACAGGTGGCATGCCTCGTA
TATCACCACAAGTGTTTGTTTTAATTATAGAAAGTAACTTGCTGTCTGGATCCATTTCTT
CTCTATTGTGTAACAACATAACAGAAAGAACCAATTTAATAGACTTGGAGTTGGGTTATA
ATCATTTATCCGGAGAACTCACAGATTGTTGGAATAATTGGAAATCATTGGTTCATATTA
ATTTAGCATACAACAATCTAACAGGCAAGATTCCTGACTCAATGGGATCCTTGTCTGACC
TTCGTTTTCTGTATCTGGAAAGCAACAATTTCTTCGGAGATGTCCCTTTATCCCTACAAA
ACTGCAAGAATCTCGTCACAGTTGATCTTGGTCACAATAATCTTTCTGGAGCTATACCAA
ACTGGTTGGGGCAGAGTGTGAAAGGTCTTAAATTGAGATCAAACAAATTCAGCGGCAATA
TTCCCAAGCAGCTATGCCAACTTGATTCGATGATGGTGATGGATTTAGCAAGTAATAGAT
TATCAGGATCTATACCAAATTGCTTACATAACATTACAGCCATGCTTTCTAGTGATCCTT
CAACTCGTAGAGTCGGCTATGCTGGTAACTTACCACGTTTGTCATTCTCCATGACCATGG
GCATTACGGTGCTTATAAAAGGCAACGAGTTAGCGTATAGTAGTTGGATGAATGTGATTG
ATCTGTCAGGCAATAACTTGTCTGGAAATGTGCCTTTTGAGATATATAAATTGACTGGAT
TACAATCCTTAAATTTGTCCCATAATCAGTTAATGGGAACCATATCACAAGAGATTGACA
ACTTGCTACTGTTGGAGTCCATTGATCTCTCAAGTAATTATTTCTCAGGACAAATTCCTG
AGTCCATGTCTGCCTTGCACTATCTTTCAGTCTTGAATCTGTCATTCAACAATTTGGTTG
GGAAAATCCCATCAGGGACCCAACTTGGTTCCACAAACCTCAGCTATGTCGGGAATCCAG
GCCTATGTGGAGCTCCACTTACAAAGATATGCCCACAAGATGAAAAATCTCACAACACAG
AACTCATGGGAGAAGGAGATGATGTTGATGATAAATCTCAAGTATATTCAATGTTCTACA
TGGGCTTGGGAATTGGATTTGCTGCGGGATTCTTGGGAGTATTGGTTGCCATTTTCTTCA
ACACCACATGCAGACATGCTTATTTTAGATTTCTTCGGCGGATCTACGACTTTTTAGTCC
AAAAGATGAACCTGTGATTCATTGGAATCTAGGAAATTGCAATTGTGGCGGAGGTACGTA
AAGGATCTATTTGTTAGATATTTAAATTCTATCAAATATATATGCAACTTTTCTTTAAAT
CAATGTCGCAAAATTATGTTTTACTCTCATTGTTCCAACGCACGTGCACAAACATATTAC
ATGTATATAAATATACACACATAAATCCGTGTGCGCAGATAAACAATAACTCTTATTACA
TTTCACAATGTACCACAGGTTCTTGGTGTCCATGCTTTAACAGTTACTTCCCACAGACGT
TTCTGAAAGAGTCCACAAGAAAATTCATGTGTTATTCTGAATATAGAAATAAAGGTTGTG
ACTTGTATGTTACGTATTCCAAACGCATCTATTCGCTCTAAGAGATTTGTGTTTTGTGAA
CATTTTGTTATGTTTTTATAATATTACGTTGAATATTCTGAAGATGGTTTTAGGATACAT
AATAAAAGGCTTTGGAAAGGTCATTCTCTGTTAACTTCCTTCCCCCTTTTCACCTGCAAT
GTGTAACATGGTTGTTTAACAATAATCTTGTAGTTATAGCCTTATAGGTAGTCTTAGGAG
ATTTGATGAGAAAAGTAAAGTAAGATTTAACATATTATTTACTTTAACTTGTTTAACACT
AATCACGAACTAACCGGGGATGGATATCCCCGTCACACCGTGCAGTATGGCAAACAGAAA
GCTTCTGAGAATCAATTAGTATATATACAAAAGGTGAAATATTTCTTTTTCTTTCACCAT
CATTAAGAAAGATAAGAAATTTTTCATCTTTTAATGTGAATAAATAATTATTTACTTAAA
ACTACTAATCTTCTTTTTATCGTTGTCTTTTATTCTTCTACTTTTTAATGGTTTTGAAAA
ATTAACAAAATATTGAGACATTATGTTTATATGCTAATTATAATTTCATTGATTTCTTTC
ATTTTAAATAATTGTAAAATTAGAAGAAATAAAAAAAAAAAAAAAAACGTTTCTTTTCCA
ACCAAAAGCCAATTCTTAAACATGTCCTAAAGTGCCTTTTCACTAGTTTTGTTTTGGGCC
AAAAATGTTTTTCTTGTTCGCCATTAACAAATTTGATTATGAATTTATCTTTAGTAATAG
TTTAACTCAAAAGTATTTTGTCTTCATGCAATGAAATTTGACATGTCATTTGGAGTGGAG
ATACGACCAGCCCCAGCCCCTCAAAATTTGGATTATCTTAAACACGTATAAATAACGTGA
GATTATCAGTTATGTTCTAAACGTTCTGGGCCGTAGTAAAAACTGAATTTTTTATGTCTT
GATTAACATAAAAAATAGCTTTTTACAAAGCTTATTAATCGATAAAAAGTGGTATTTTTC
TACGACAGTTATGATAATAACAATTATAGAAAGATTATTCTAAGACAGTTAAGACAGTTG
TCAAATTGACATTCGTAGAATGTACCTTTCTACTTCAGTTTAATACAACAATTCATTAAG
TGCTTTTTTCTAATGCGCGTTTTTTTTTTTATATTTTATCCATAAATATTTGATGCAGTA
ATTAACTAGAATATTTCTTCCAAATTTCTGCCGTTAAGGTGTGAGAAATCTGAGGCATTA
TATCTAAAACCTGTGCATGCAATCGCCACTTCTGGTGTGGATATTATCTGGATATTGTTA
GAGTGAAGAAACATGATTCTGATTTTCTATAGGTACGCCTCACACCATCTTGCCAGAAAA
TAGCTTGTTGCGTGTGTACTAACCCAACAATAATTCAAGCCTAAAATAATTCATTAGTCT
TTTATTAATAAGTGACTTTTTTATTTTTATTTTTAAAAAATAATAGAAAATCATTTTTAT
TAATAGACTTAATGTTTGAATTTTAGTTATTATATCCTTATGTGATGAAACTTTTGGAGA
AGCAGCCAACTCAAGTTGAACTTATTAACAAGCGTCTCCTTTACACACAAATTCTATTAT
AGATGAGATTGTTATTTAATCTCATTATCATATTTTTATTCCATCACTTTCATCAAGAGA
TATTTTGGAGGGAAAAAGAGTGATTTTTATCGAGAAAGTTTTATAGATAACTCCAAAAGA
CCGTCAATAAGCCAATTAATTTAGACTCTTTTTTCACCTTTTTATAATTGTTTACGTGTA
TTAAGTTGTCTTGAGAAAGAAAGAGAATGTCAATATATTACAACAACAAAAATCCAATGA
AGTCTGAAGAAAGAATAATGAAAAAGACTCAAGATACAAGGAAGTACTATGATAAAGATG
TAACTCGGACAGAGTTATCAGCTGAGCCAGTCAAGAAAATGGGCAGGGTGGGATGCCAAT
CCACAGCAGTAATAGGAGCACCGTGCGGAAGTGTTCTCCATCCACTCAAATGACCATCAA
CCTGACACAAAACAATTCCTGATAACTAACAAGATAACCCGAAACATTCAAACCAAAATT
TACTGCATGTTTCAAGTCAAACCCATATATGGATAATAAATTATAATCCTTAAAACCAAA
TGGTCTAATCACATTTCGATTCACCACGAAACATCAACCTGATATATGGGTGCTCTAACT
GAACTGGATGTTACCAAGAGTCTCCTCCCAGTTGCATCTAATGCCATCTCATGTCTGCAA
TATTTTGAACCATGGAGGGGGTAACAGAACCTATGAAGGGTAAAAAAAGGTCATGCTGAG
AATTAATTCTTCAAACATATCTAACACTAAGGATAGGAGGAATCGAGATAAAAATTCTTT
AGTCAACAAGCCAAAAAATGTACACATTGGATCACTGTTACTCCCCATATATTGCATTCA
TTTGTAAATAATGTGATGTAACTAACTAGTCCAGACCCCACATGATTTGATTATTATACT
TATCGCTTGATTTTTATGAATTGTTTTATTCTATTAGTAATACTCTGAATAAAACATTTG
TTACCTACTGTAAGTTTAATTGTAAGCTGTCAAACTAGAAATATACCTACTACAGTCTCT
CGACCACAGGATTTGACCTTGATTCTGTAAACTCCACTCAAAAATCTGCAACAAAGGACC
AATTAATATGTGTACAACCCGTTTTGCAAGATGGAATAACATTAAAGTAACAATACTTGC
CTTCCCATCAGAGCCCAGACTAAAAATGCTAGTCTCATCGGGTCCAAACAGAATAGAACT
GATGGAAGAATCATGCGCTGGCCAGCCAGTTATTTGTAAACCAGCAGACATGTCTTTTGA
CTAGTTAAGGATGACATGATTGTATTCTATTATCTAAAAAAAATTGCAGCATTTTATTTC
ACTGAATAATTGAGCCCAATAACCATAGAATAATTTAGTCCAATAATAAGGAACCTCCAG
CAAGCACAAGAAATCCCAGCAAATTGGCAAGTCCAGCAAGAGAAGGTATAACTTCATAAA
TAATATAACCAACTGTTGAAATTATGGGGATTTAAGTGTGATGATAATTTTTGACAAGTA
AATAAGAAACTAAGGTTTTAAGTGAAATCAGAATCAAGTCAAATAATAATGGAAATAACA
AAATACGACAATCTATTCAAACTATAAGGGAAATACATTAACAGCAATGAAATATTCTAT
TTCATAGATGAATTATTAAGTATGTAAAAGCAAGGAAGTAATCAAATGAATAAAATTAAG
GATACCAAACATGTGAATCATTCCATCAACGGCAGAAGCTGCCAAAATCTTTCCATTGTG
ATTAAAGCATAGAGAAGTAATTGCAGGTGGATCTTCTCCAAGAGGAAGGACTGTCTTTAT
GAAATCTATAATTAAAAATAGCCATAAAACAACATAAACATGAAACATTTTATACAAAGA
AGCACATACCATGGCTTTCCAAGTCTTCATGTTCCACACAGTTAGTGAAGCAAAACCCAG
GTTGTCAATGTAGTTGGAGCTGGCCCTACACAGACAGTATGGTCCTCATATTCCTTGCGA
AAATGTTGACAACGTAATATTCATACAAGGTGAAGAACAGAAAGAATGGACATTGGAAGC
ACAACAAAAGGCAGTATACCCTGATCAAGTATTTAACAATAGTTTCATCCTTATCTCCAA
ACCAAAACAGCAAAACATATCATAATTAGACTAACATTGTGTTATAACAGATGATCAATC
ACCAAATAAACTTAATTTACTAGTTCAACAAAGAATTGAATATTTGAAATTTTAACAATT
ACCCTCCGGATGCTGCTGCAGACACAAAAATAGGTTCCACGGGACTACACTTTATGTCCA
ATACACTGTAAAACCACGAGTTGAAGAGTTAAAAGGCAAGGAACAGATCCTGAAAAATTT
ATAAGGTTAAATGTGTTTTAAGTTCCTGCAAATATAGCAGTTTTTATTTTGGTCGTGTTA
ATTTATTTTAATTTTTATCCATGCAAAATTCACCACCACTTATTTTGGTCTCTGTCATAA
CAGTAGAGACCAAAAACAAAAACAGTATATTTTACGGGGACCAAAAAGTAGGTTTAAAAA
CAAACTGCTATATTTGCAAAGACAGAAAGCATATTGTTGTTAACAGCAAGATAATGACAA
TATATATCCTGTGTTTGTGTGTGTGAGTGTGACTGAAACACAAACTACTAATTTGCAGGA
CCTTCAACATATTTAAGCAAGTATATAATTAAAAAATACCTTGGAAATGCTTCAGTTGTG
TTAAGGTCACAGACAACTCTCTTTGCATCCACATTCCATGCCTTAATGCACCCATCAGAT
GAACCTATAAGAAGCTTTTTATCAAGAGGAGCAACTTAATAATTTGATTGATAATCTCAT
TCTCATATGATCATTACAACCAAATAAAATTCAATCACTGTGAGAAATCAATTCACATAC
CAAGCGGTCTGATTTACATTCCCAGTCAAGTGACAAAATTTCAGTGCCACAATATATGGT
TGCATTTCTAGACACTGGAGTTGATGTATCATATGTCCATATCCTTCATTAAAACATGCA
GGGCAAACAACGCCAAAATTGCTTGAGAGAGATTTCATAACAATTAAGGAAGAGTTGCAG
ATACTCAGTGAAATGTAGAGAAGAAACATTAATGAGAGGAAACATAGAAGAGGCATTTTG
TAAACAACAAAGAAGTATTGGAATGCATCAAGCTCTATTTCTTTTTTTACTTAATTGGTA
TGAGAAGTTAATGGTATTGCTCTAAATACATCTGCGCACAAGGGTTCTAGATAGTTGCAA
ATGAGTCCATGCTACAGCCCAGTACTGGAGACCAAAAATTACATGAAAGCTATTCCATTT
TTTTGAATAAAGTAACACCTTCACATCAACTCCCAAAAAGGTACCTGACAGTTCCATCCA
GAGAAGCACTGGCAATATTGTTTCCAGATGCAGAGAAGCGACACCGACTAATTGGACTGG
TGTGCCCTAGAAATGTCTCCTAGAGACCATAGTGATACGACATTCAGGGAGATTCCAATA
AAACTTGATATACTCTAGTAAGGAAAATTAATATGTAGAACAGAGTAGAGGGAAATTAAT
AAGGCTCCATAGGCAATGTTACCTGGTGCTCTACTTTGACCTCAGCAAAATCTTCTTCCT
CGTAATTTTCTGCCACAAAATTAATTGTTAATTTTTTTTCAAAATATACAATCAATTGTT
ACTGAAACACTTAGTAATTGCTATCTCAGCCTACAGATCAATTTATTCAGCATCCAGAAA
ACAAGGTGTGATTTGAAGTTAATATAAAGTGAATGAGAATTAGGTGCTGAATATGTGAAT
ACGAAGCTTAATTTTTAAGTTGATAGGTTACTTCCTTTTGTGAAAGGTAAATAAACAAAT
ACAAAGCTTTAGTTCTGTCAAGAATGCAGCTGATTCAATATCAACCAACTGGATTTTACA
TGTCTGATGCCTTTTTATGCTTGCAGGGTACTGTGACTAACATTATCATTTGAATCCAAA
ATATATTAGATCTCTCCACATACAAAATCAATATCTTCTTTTAGTGCAGTTTGTACTAGT
GGCAATGCAAAAGTAATATCATAATTGTCTTTAGGATGCACATGAGAATCATATTGCCAG
CGAATTGCATTTATTTCTCAGAATTCACAGACATCTGACATTATTTGCTCCTAACTTTTT
CTAGCACTACAGTGACTAGTGAAATAGATATTTTCACAGAAAAACAGTTCCTTATTTTGA
ATATGTCCGCACACTAATTTGAACAATCTATCATGTGAAGTAGCCATCAAATTACTTAAA
ATACAATGACCACGCAATTAATATATATAATTTCACAAAGAGGGTGAGCAGCATTTAAGT
ATATCGGTATGCCTCTATGGGAACTGTCATGACCTTTTAGACCGGCATTGTCAGCTCCAC
CATTTCTCAGACGATCATCTGATAGAAAAGTAGAATCATCACCAGATGTGGAGCCAATCA
ACTCGGACTGACTATTCACCAGTCCACCCGCAACTGAATCATGTCCAATCTCCGTTTGAC
CAACTCGTGAAATATCATCAGGAAAAACCTCTGGAGAATCTTTCAATATATGAGCACTTT
CTTCCCGCCGAATGCTTGATGAACCAACATTCCCTTCCATACTTCAATCCAAATTAATCA
GAAAACCAAGCATGTCCAATAGACACTAAACCACTGAATAAATAAACACAAACACACACT
TACCTTCTAAATTGGCGCAACAGCGCCTCTTTTTCATCAAGCAAAGCTTGAAGTTGCGAC
AACTTCAGATTCAAATGTACAATATCACGTTTGAGTAGGTTAGTAGCATTCATCTCTGAA
CTAACCTTCAGTAGCGCAGGTAGACGTAAACTATACTATTAAGGCTGAACAAGTTCAGAA
AGGTATCAAAATTTTGCAAATTAAACAATAAAGAGAATCAAACATTCTATGAAGGATATG
AGTTGCATTGAAAACTTCGCTAAAGAAGTTTCTAGAAGAAAGATGCAAAGCCTGATACCA
CTCCTTGGAGAAAAAAACACGAAACTCAGGATCCAAGTGAGGATTCTTCTTATACGGAAT
CGCTGCGACAACGCAACACAAAAACGACATCTCATTATCTCAATTCTAATTACAAAAACA
AAAAACGACAAAAAAAAGAAGCAAAACGCACCGAACCAGTGAGTCCAGTCCTGCGAGCGC
TGCAACAATTCGGTGCCGTAGAGCGCGAAGAACTCAACGACTCTGTCGTTGCGGTTACAC
TGTACGGCGTGGATTACGTAGAAGCGTAGAAGAGAAGTTTCCAATTTAGAGAGCGTTGAT
ACGAGCGGCGTGTCGGAGGAGGAAGAGAGGTAGTGTTTGAAGAAACCGAGGAGCACGAGG
AGCTTATCGGCGTGGAACTTGGGGACGTAGACGGAGAAGATTAGGTCGAGGATCTTATCA
ACTTCGAAGCCTTTTCCGATGTCGGTGCGCAATTCGGACTCGAAAGATTCGAGCGTGTTG
GTGAATCCGCGGAACACGAGAAACTCCCGAACCAGCTCCTCCGCGTGGTGCATCTTCTCC
ATCGTGTTCTACGACGTCGTATCGAATTCGGAATTGGTGCTAAATTGCGCCGGAGGAATT
GTGTTTGGTTTGAAGAGTGGTTGTTTGGACTAGACTCATGCCTGCACGTGCCGCGTCTCC
GATCCTTTGATTGTGATTTGGAACCTATTTTGTGAATTTAGTTACATACGATGACGGTGT
CCCTCACTAGTCACTACTCACGAACCCGTTCACGTTGATTACATTGGAAAATACTTTTAC
TTTTATATTTGTTTTTAATTGTAAATATTTTATTTTAATCAATAGTTAAGTTATGGATAA
TTATAATTAATTGGTATACTCAATGTATTTTAATTAATTAATTAATTGTTGTATTAAATT
TTTTATAATATATTGAAATTATATATTTATTGATTCTAGTTTAATAATATTATTATTGAG
ATACTAATAGAAGAAATTCGTATTTTATAACATGCTGAATTAAAACTTGGATGTTGAATA
AAAAAGATGGTTATATATATTTAGGATTTGATCGTATTTCATATAAAATTATGTTGGGAT
ATATCGGCAGAATTTCCCTCCTCTGTGTACTCAAAATTAGGCACTATGCGGAAGTGAAAA
TTATAATAATAACGCCAGAAAAATTTTAGCGTGGAAAACCTTCTCAATAAGGTAAAAACC
ACGGGACCCGTAGGCCTCTTAAATCTCCACTATAACAATAATGGGAATACAAATACAATA
ACAATTATATCTTCAATTTGTGGATAACACTCACAAATTGTTCTCTCTTAGAAAAACACT
CTCTAAGGATCTCTCTATTTTTCTCTCACACTCTCTTGTGAGGATTGCCTAACACTTATT
GTGTTAGTTTTGTTGCTGTGTGGAATTGTTTGTGATTGGATGAATTTTGTGAGGCAAACC
TTCTCCTTTTATAGGAGAAGGAAATTGGAATTGTTTTTCCAATCAATTAAAAAAAAAACA
CCGAAAGCAATCAATTGCAATTCACACTCCACCGAAAGTTTCTTGGTTTTTCTACCAAAC
CTTTTGCACCACCGAATTTTGGCTGGATTTGGTCCAAGTGGATCCCACAATTCTCCCCCT
CCAGCCAAAAAAGGAATATTTTGGATTATTCTGGGGTTAATGTTAAGCCTGCAATTTCTT
TACAGACTTCTATCTTCTCTTTCGGTAGAGGTTTTGTCATTATATCTGCCCCATTATCCT
TGGTGTGTATTTTCTCAATCTTCAGTAGTTTATCTTTTAACACATCACGAATCCAGTGAT
ACCTCACGTC
>C. cajan NC_033805.1 Cajanus cajan chromosome 2, C.cajan_V1.0
[truncated: 482,120 more chars]
