# Supplementary material for: Evolutionary gain and loss of a plant pattern-recognition receptor for HAMP recognition
Source: eLife. 2022 Nov 15;11:e81050. doi: 10.7554/eLife.81050 (PMC9718524; doi:10.7554/eLife.81050)
Supplement: Supplementary file 4. [file elife-81050-supp4.zip]

Archive with 1 entries (1 files):
- Supplementaryfile4_ASR_LRRdomain.fas
